# Supplementary material for: A comprehensive characterization of the nuclear microRNA repertoire of post-mitotic neurons
Source: Front Mol Neurosci. 2013 Nov 26;6:43. doi: 10.3389/fnmol.2013.00043 (PMC3840315; doi:10.3389/fnmol.2013.00043)
Supplement: Supplementary file 2 [file DataSheet1.XLSX]

## Sheet: microarray_24nt_spike_norm
			24 nt spike-in normalized signal intensity
No	miR-name	mirbase-ID	NUC-1	NUC-2	NUC-3	CYT-1	CYT-2	CYT-3	NUC_AVG	CYT_AVG	NUC_StDev	CYT_StDev	Student's t-test	NEnS log2(NUC/CYT)
1	rno-miR-224	MIMAT0003119	3318.58	29949.4	28174.2	5.58493	22.7983	26.0367	20480.7	18.14	14889.3	10.9929	0.14012	10.1409
2	rno-miR-133bs	MIMAT0017205	500.039	561.931	526.697	0.261822	2.04836	7.31843	529.556	3.20954	31.0447	3.66881	0.00112857	7.36627
3	rno-miR-365s	MIMAT0017184	7207.34	15022.4	16916.1	37.1785	180.399	246.764	13048.6	154.781	5146.56	107.116	0.0473489	6.39753
4	rno-miR-196c	MIMAT0005303	14.0899	402.715	366.033	6.6	7.10281	12.599	260.946	8.76727	214.569	3.32788	0.176725	4.89548
5	rno-miR-328as	MIMAT0017029	2251.89	5225.34	4254.88	63.7938	142.444	201.081	3910.7	135.773	1516.31	68.8864	0.0468574	4.84816
6	rno-miR-1224	MIMAT0012827	751.528	435.26	999.463	54.6888	136.724	152.294	728.75	114.569	282.79	52.4387	0.0642534	2.66921
7	rno-miR-27a	MIMAT0000799	41.0532	359.45	415.973	49.6815	41.5125	61.9791	272.159	51.0577	202.129	10.3024	0.195278	2.41425
8	rno-miR-483s	MIMAT0017201	44.187	62.3414	118.774	25.8395	7.58012	10.0697	75.1008	14.4964	38.896	9.90191	0.147236	2.37313
9	rno-miR-3593-3p	MIMAT0017897	377.651	213.216	908.154	51.2841	85.3952	164.922	499.674	100.534	363.183	58.3119	0.158693	2.31331
10	rno-miR-678	MIMAT0012857	27.7659	86.1173	108.804	22.4458	14.9551	9.29325	74.2291	15.5647	41.8066	6.59744	0.170216	2.25371
11	rno-miR-874	MIMAT0005284	25.0139	75.8536	163.844	21.0636	19.6623	18.5118	88.2371	19.7459	70.2385	1.27795	0.2389	2.15983
12	rno-miR-1949	MIMAT0017852	91.6424	22.32	59.2241	13.5902	10.0572	18.0062	57.7288	13.8845	34.6854	3.98268	0.147834	2.05582
13	rno-miR-3584-5p	MIMAT0017875	48.3751	212.582	182.487	26.3944	129.815	8.41049	147.815	54.8734	87.422	65.5215	0.170213	1.42961
14	rno-miR-450a	MIMAT0001547	11.9578	226.566	178.978	31.7788	52.4042	74.5612	139.167	52.9147	112.707	21.3958	0.267784	1.39508
15	rno-miR-466b-1s	MIMAT0017285	17.031	158.022	49.837	19.2008	26.3087	44.0511	74.9633	29.8535	73.7776	12.7988	0.407451	1.32828
16	rno-miR-34cs	MIMAT0004723	26.6833	38.3271	59.4211	15.1539	21.4291	18.036	41.4772	18.2063	16.5947	3.14105	0.126906	1.18788
17	rno-miR-664-1s	MIMAT0017228	13.9427	92.5635	52.8037	29.3616	26.5499	14.9304	53.1033	23.614	39.3113	7.65051	0.342237	1.16916
18	rno-miR-758s	MIMAT0017316	23.5213	73.3854	49.5052	23.9869	20.4096	25.032	48.804	23.1428	24.9395	2.42404	0.238377	1.07643
19	rno-miR-290	MIMAT0000893	211.171	253.052	1047.28	72.0901	261.77	387.598	503.833	240.486	471.102	158.827	0.323486	1.06699
20	rno-miR-25	MIMAT0000795	1172.47	1667.26	1258.77	476.82	643.191	903.461	1366.17	674.491	264.3	215.036	0.0698461	1.01826
21	rno-miR-652s	MIMAT0017321	38.4211	25.2387	67.7684	17.898	22.6888	27.7955	43.8094	22.7941	21.7708	4.94962	0.191227	0.94258
22	rno-miR-2985	MIMAT0017891	66.9809	26.3934	47.475	22.7673	20.7777	32.7696	46.9498	25.4382	20.2989	6.42667	0.206108	0.884121
23	rno-miR-130b	MIMAT0000837	395.518	161.312	131.536	175.412	107.437	98.5336	229.456	127.128	144.583	42.0519	0.226019	0.851937
24	rno-miR-223	MIMAT0000892	72.7476	25.9654	65.4277	23.6405	25.1226	43.1057	54.7136	30.6229	25.1642	10.8358	0.226561	0.837287
25	rno-miR-3549	MIMAT0017807	40.7493	50.4089	53.0942	31.0037	18.8143	37.551	48.0841	29.123	6.49253	9.50884	0.101083	0.723402
26	rno-miR-191s	MIMAT0017146	38.8482	29.7383	39.1802	15.9884	23.6592	26.169	35.9222	21.9389	5.358	5.30384	0.102854	0.711389
27	rno-miR-341	MIMAT0000587	16.4531	72.1694	42.946	21.3778	34.6293	25.6139	43.8562	27.207	27.8693	6.76787	0.307468	0.688804
28	rno-miR-214	MIMAT0000885	44.9037	33.523	80.6061	25.1006	33.628	40.5111	53.0109	33.0799	24.5662	7.71981	0.228033	0.680335
29	rno-miR-3573-3p	MIMAT0017857	48.3308	40.3592	46.5417	22.174	30.432	32.7349	45.0772	28.447	4.1827	5.55326	0.0767399	0.664123
30	rno-miR-145	MIMAT0000851	81.8892	22.1237	51.8952	18.062	39.0521	42.9257	51.9694	33.3466	29.8828	13.3778	0.515975	0.640123
31	rno-miR-3552	MIMAT0017813	58.6972	67.7487	45.274	32.3714	38.0528	44.5728	57.24	38.3323	11.308	6.10549	0.174904	0.578461
32	rno-miR-382	MIMAT0003201	130.164	756.603	708.239	232.578	343.003	500.617	531.669	358.733	348.553	134.71	0.36805	0.567618
33	rno-miR-92a	MIMAT0000816	543.652	1055.39	828.866	325.089	824.136	575.211	809.302	574.812	256.429	249.523	0.00190858	0.493588
34	rno-let-7bs	MIMAT0004705	69.6874	39.861	50.6402	27.2821	32.5347	56.365	53.3962	38.7273	15.103	15.4989	0.414749	0.463387
35	rno-miR-1188-3p	MIMAT0017855	21.1664	37.8061	51.686	27.1189	21.3078	36.0297	36.8862	28.1521	15.2806	7.41513	0.356554	0.389836
36	rno-miR-92b	MIMAT0005340	380.504	419.172	343.185	214.267	385.544	279.351	380.954	293.054	37.9955	86.4569	0.159874	0.37845
37	rno-miR-449c-3p	MIMAT0017804	86.8724	50.6321	12.9704	83.0561	28.5224	15.4935	50.1583	42.3573	36.9533	35.8431	0.401558	0.243877
38	rno-miR-423s	MIMAT0017305	351.979	88.6832	107.057	191.506	219.091	92.6458	182.573	167.748	146.997	66.4866	0.87612	0.122179
39	rno-miR-665	MIMAT0012844	34.1437	34.4251	35.4443	30.2062	38.8431	28.8363	34.671	32.6285	0.6843	5.4254	0.601184	0.0875977
40	rno-miR-320	MIMAT0000903	1877.88	934.182	854.026	1226.82	1411.23	994.879	1222.03	1210.98	569.393	208.628	0.976639	0.0131051
41	rno-miR-872	MIMAT0005282	86.5359	113.084	190.008	63.9246	142.345	216.445	129.876	140.905	53.7409	76.2703	0.579774	-0.117585
42	rno-miR-298	MIMAT0000900	48.9727	32.5116	46.9676	34.2396	50.4227	55.7398	42.8173	46.8007	8.98112	11.1984	0.721745	-0.128337
43	rno-miR-187	MIMAT0000864	40.8214	26.1935	48.6692	38.6381	33.1603	57.902	38.5613	43.2335	11.407	12.9953	0.312498	-0.164994
44	rno-miR-210s	MIMAT0017156	33.3987	31.5433	35.2381	28.7305	49.8439	39.0768	33.3934	39.2171	1.84744	10.5574	0.476624	-0.23192
45	rno-miR-1249	MIMAT0017892	28.2303	36.9254	34.6502	19.509	50.4807	48.9513	33.2686	39.647	4.50916	17.4568	0.487307	-0.25305
46	rno-miR-378	MIMAT0003379	55.7781	42.4618	24.3797	60.6903	40.8277	44.7563	40.8732	48.7581	15.7594	10.5186	0.350405	-0.254487
47	rno-miR-674-3p	MIMAT0005330	77.7549	147.661	50.4546	115.39	110.923	104.578	91.9568	110.297	50.1352	5.43294	0.579077	-0.262365
48	rno-miR-24	MIMAT0000794	902.659	483.367	442.053	958.515	557.538	681.241	609.36	732.431	254.843	205.331	0.169194	-0.2654
49	rno-miR-125a-3p	MIMAT0004729	44.0787	21.1178	32.9354	33.7732	38.6757	45.8353	32.7106	39.4281	11.4821	6.06616	0.517258	-0.269463
50	rno-miR-702-3p	MIMAT0017885	30.1643	38.8085	28.2788	28.5012	41.932	47.3629	32.4172	39.2654	5.61475	9.70947	0.388885	-0.276498
51	rno-miR-18as	MIMAT0017095	27.1661	27.3044	33.3304	28.7049	41.3534	37.2718	29.267	35.7767	3.51971	6.45543	0.231534	-0.289747
52	rno-miR-93	MIMAT0000817	1021.89	712.927	435.971	1047.75	800.562	851.879	723.595	900.063	293.103	130.447	0.282215	-0.314844
53	rno-miR-191	MIMAT0000866	2409.85	1767.49	1547.91	2366.58	2202.73	2625.63	1908.41	2398.32	447.917	213.229	0.270457	-0.329646
54	rno-miR-212	MIMAT0000883	16.9815	28.9433	51.9007	22.4519	44.0863	60.7116	32.6085	42.4166	17.7458	19.1844	0.0744161	-0.37938
55	rno-miR-484	MIMAT0005319	66.2475	65.0323	41.84	82.7222	85.1009	57.5211	57.7066	75.1148	13.7543	15.2829	0.00595863	-0.380359
56	rno-miR-330s	MIMAT0000568	55.7014	60.9503	44.023	88.463	57.0956	68.0248	53.5582	71.1945	8.66479	15.9221	0.251218	-0.410657
57	rno-miR-433s	MIMAT0017192	16.1336	55.0938	9.13005	22.4681	47.7982	38.2038	26.7858	36.1567	24.7643	12.7885	0.470223	-0.432794
58	rno-miR-106b	MIMAT0000825	785.715	888.795	717.93	1087.9	964.77	1190.01	797.48	1080.89	86.0377	112.781	0.132154	-0.438703
59	rno-miR-30d	MIMAT0000807	731.245	773.609	818.096	923.697	1109.83	1157.9	774.317	1063.81	43.4294	123.698	0.0269724	-0.458243
60	rno-miR-301b	MIMAT0005304	11.9962	67.8675	16.4632	32.1467	52.5895	48.0951	32.109	44.2771	31.0482	10.7429	0.479575	-0.463585
61	rno-miR-409-3p	MIMAT0003205	101.296	58.6448	85.1149	114.433	116.494	111.686	81.6852	114.205	21.5314	2.41248	0.133479	-0.483473
62	rno-miR-672s	MIMAT0017312	87.9323	57.0762	49.5934	89.3818	90.4125	92.9925	64.8673	90.9289	20.3223	1.85991	0.175432	-0.487247
63	rno-miR-667	MIMAT0012852	23.5028	52.5502	36.4297	38.9448	67.023	53.8159	37.4942	53.2612	14.5529	14.0473	0.00293867	-0.506417
64	rno-miR-210	MIMAT0000881	35.6414	23.8218	27.3627	48.2434	41.2513	37.6474	28.942	42.3807	6.066	5.38751	0.0236577	-0.550245
65	rno-miR-301as	MIMAT0017026	88.1278	13.0902	9.72698	43.2554	67.1383	52.9489	36.9817	54.4475	44.3258	12.0118	0.63322	-0.558057
66	rno-miR-182	MIMAT0005300	40.6632	27.4645	57.5183	55.5847	57.3412	74.5541	41.882	62.4933	15.0639	10.4818	0.0477446	-0.577373
67	rno-miR-322s	MIMAT0000547	30.1011	57.8815	86.2642	57.7656	77.3582	125.131	58.0823	86.7515	28.0821	34.6509	0.0363433	-0.578791
68	rno-miR-344b-1-3p	MIMAT0017894	20.8128	21.3105	33.1436	26.4947	35.0354	50.9238	25.089	37.4846	6.97992	12.3974	0.0733264	-0.579246
69	rno-miR-151s	MIMAT0000614	175.52	90.5002	127.928	191.321	184.513	213.44	131.316	196.425	42.6108	15.1236	0.119412	-0.580935
70	rno-miR-503s	MIMAT0017224	34.7003	21.7987	37.7022	36.7697	38.8133	65.8496	31.4004	47.1442	8.44971	16.2316	0.172546	-0.586297
71	rno-miR-328a	MIMAT0000564	165.692	78.4633	84.7035	176.926	174.093	142.778	109.62	164.599	48.6604	18.9507	0.153126	-0.586448
72	rno-miR-199a-3p	MIMAT0004738	120.193	12.5879	24.8767	123.096	38.3161	76.7761	52.5526	79.396	58.8998	42.4505	0.198366	-0.595306
73	rno-miR-25s	MIMAT0004713	36.7394	27.142	39.8086	55.3081	50.9776	51.6214	34.5633	52.6357	6.60772	2.33669	0.0351277	-0.606798
74	rno-miR-93s	MIMAT0017109	34.5623	53.48	33.2748	49.5135	76.5607	58.8588	40.439	61.6443	11.3121	13.737	0.022149	-0.608221
75	rno-miR-345-3p	MIMAT0004655	51.8108	24.3631	43.8304	45.1266	70.368	68.035	40.0014	61.1765	14.1188	13.9485	0.300227	-0.612927
76	rno-miR-20a	MIMAT0000602	2485.1	1976.37	1705.83	2883.86	2676.17	3924.31	2055.77	3161.45	395.654	668.774	0.188577	-0.620908
77	rno-miR-185	MIMAT0000862	453.636	226.055	278.715	592.467	372.943	511.523	319.469	492.311	119.138	111.016	0.0289641	-0.623895
78	rno-miR-494	MIMAT0003193	47.877	67.2109	51.3438	75.0456	83.9922	98.6526	55.4772	85.8968	10.3084	11.9182	0.0769039	-0.630708
79	rno-miR-361	MIMAT0003117	589.039	612.26	609	836.971	997.511	992.315	603.433	942.265	12.5713	91.2248	0.0175243	-0.64294
80	rno-miR-485s	MIMAT0017222	133.292	78.598	70.6971	143.579	180.748	118.499	94.1958	147.609	34.0883	31.3195	0.183096	-0.648046
81	rno-miR-134	MIMAT0000840	198.488	59.1465	107.776	260.138	128.903	185.039	121.804	191.36	70.7219	65.8455	0.00417432	-0.651735
82	rno-miR-485	MIMAT0003203	43.2519	63.294	28.3749	78.9324	79.0565	55.35	44.9736	71.113	17.5231	13.6512	0.0453584	-0.661035
83	rno-miR-3563-5p	MIMAT0017833	18.9671	39.2397	25.2227	31.7624	47.1534	53.2147	27.8098	44.0435	10.381	11.0591	0.115214	-0.663333
84	rno-miR-133a	MIMAT0000839	18.3236	25.8538	26.5917	35.6135	40.8601	35.8863	23.5897	37.4533	4.57545	2.95355	0.0281774	-0.666934
85	rno-miR-410	MIMAT0005311	79.3388	36.9014	19.3725	53.6092	95.4279	66.9635	45.2042	72.0002	30.8333	21.3595	0.417675	-0.671544
86	rno-miR-129-2s	MIMAT0000601	439.917	755.543	863.084	650.801	1358.85	1293.08	686.181	1100.91	219.945	391.193	0.0674548	-0.682038
87	rno-miR-99b	MIMAT0000821	1808.78	1367.04	994.884	2150.39	2353.58	2220.15	1390.23	2241.37	407.443	103.249	0.0841862	-0.689055
88	rno-miR-23a	MIMAT0000792	260.678	421.978	404.146	455.587	499.243	820.192	362.267	591.674	88.4295	199.103	0.14713	-0.707748
89	rno-miR-425	MIMAT0005314	149.161	75.1298	70.0144	197.301	148.672	146	98.1018	163.991	44.2927	28.8779	0.0177719	-0.741265
90	rno-miR-134s	MIMAT0017125	12.7875	28.3575	27.2196	41.8472	31.1289	42.7535	22.7882	38.5766	8.67951	6.46574	0.173014	-0.759438
91	rno-miR-181d	MIMAT0005299	274.361	573.58	702.116	411.664	966.023	1264.22	516.686	880.634	219.479	432.642	0.0983744	-0.769256
92	rno-miR-344b-2-3p	MIMAT0017812	20.0782	26.9276	38.1207	31.7095	46.6044	67.0074	28.3755	48.4404	9.10797	17.7204	0.0565395	-0.771566
93	rno-miR-451	MIMAT0001633	6.61257	115.828	13.8732	8.17341	179.627	45.8534	45.4379	77.8845	61.0676	90.103	0.212703	-0.77744
94	rno-miR-296s	MIMAT0000898	66.8883	73.8662	60.5466	87.1884	144.98	114.706	67.1004	115.625	6.66237	28.9068	0.0831112	-0.78506
95	rno-miR-18a	MIMAT0000787	164.607	76.4313	68.6065	222.221	138.11	178.07	103.215	179.467	53.3107	42.0729	0.0445046	-0.798068
96	rno-miR-299	MIMAT0000901	15.0031	21.5563	28.901	19.9624	40.3779	53.8218	21.8201	38.054	6.95275	17.0489	0.110785	-0.802388
97	rno-let-7i	MIMAT0000779	3810	3559.31	3831.44	6254.12	5321.53	8035.4	3733.58	6537.02	151.301	1378.87	0.0612083	-0.808072
98	rno-let-7ds	MIMAT0000563	27.6009	64.966	95.1413	32.1059	102.191	196.852	62.5694	110.383	33.8339	82.678	0.236035	-0.818988
99	rno-miR-324-5p	MIMAT0000553	435.076	163.474	165.834	616.407	313.085	431.74	254.795	453.744	156.132	152.854	0.029113	-0.832544
100	rno-miR-296	MIMAT0004742	49.9492	47.3311	47.1708	66.845	104.729	88.2306	48.1504	86.6017	1.55989	18.9947	0.0822306	-0.846847
101	rno-miR-26b	MIMAT0000797	14.5897	125.851	32.1512	41.7273	105.345	163.775	57.5306	103.616	59.8152	61.042	0.412847	-0.848841
102	rno-miR-674-5p	MIMAT0005329	278.069	92.7589	96.2409	336.443	252.33	253.054	155.69	280.609	105.998	48.3551	0.0642222	-0.849889
103	rno-miR-192	MIMAT0000867	44.6943	35.3925	60.4131	63.1145	58.5281	134.192	46.8333	85.2782	12.6467	42.4226	0.162252	-0.864642
104	rno-miR-138-2s	MIMAT0017127	30.3012	18.1918	30.0319	39.3122	38.8584	66.6295	26.175	48.2667	6.91495	15.9043	0.109824	-0.882841
105	rno-miR-877	MIMAT0005285	37.527	22.0214	28.4535	58.5344	63.0192	41.0646	29.334	54.206	7.79024	11.5997	0.0980259	-0.885881
106	rno-miR-433	MIMAT0001628	319.481	182.593	195.292	450.194	519.162	325.106	232.455	431.487	75.6332	98.3709	0.101525	-0.892366
107	rno-miR-455s	MIMAT0017308	36.7836	74.7888	36.0829	92.9602	99.9501	82.6174	49.2184	91.8426	22.1474	8.72025	0.0432499	-0.899965
108	rno-miR-15b	MIMAT0000784	111.691	254.273	385.48	257.386	473.528	672.681	250.481	467.865	136.934	207.705	0.0335611	-0.90139
109	rno-miR-351	MIMAT0000608	14.0885	29.4702	15.236	28.6684	40.8728	41.1168	19.5982	36.886	8.56861	7.11765	0.0589302	-0.912351
110	rno-miR-324-3p	MIMAT0000554	174.911	75.9627	81.3276	272.505	177.647	175.84	110.734	208.664	55.6436	55.2952	0.000449627	-0.91409
111	rno-miR-344a-3p	MIMAT0000592	283.526	85.5619	108.042	391.091	245.434	282.05	159.043	306.192	108.39	75.7699	0.0183425	-0.945018
112	rno-miR-758	MIMAT0005335	22.4429	33.843	23.0983	64.1008	43.2834	48.3357	26.4614	51.9066	6.40102	10.8584	0.111671	-0.972031
113	rno-miR-132	MIMAT0000838	626.203	606.406	827.664	1045.09	1288.08	1753.88	686.758	1362.35	122.429	360.186	0.0439379	-0.988226
114	rno-miR-668	MIMAT0012839	77.4848	47.9817	44.7858	117.854	137.247	83.0104	56.7508	112.704	18.0272	27.4826	0.0784374	-0.989824
115	rno-miR-503	MIMAT0003213	16.9645	41.0046	22.3851	58.1608	54.3784	47.184	26.7847	53.2411	12.6095	5.5761	0.0818681	-0.99113
116	rno-miR-708	MIMAT0005331	358.82	206.512	197.031	575.38	385.023	560.239	254.121	506.881	90.7961	105.803	0.0462116	-0.99613
117	rno-let-7a-2s	MIMAT0017086	21.2635	11.1079	20.7437	34.2436	31.6156	40.2352	17.705	35.3648	5.71923	4.41785	0.0173681	-0.998154
118	rno-miR-138-1s	MIMAT0004734	24.1347	31.0304	52.4025	56.3094	73.8066	90.0104	35.8558	73.3755	14.7387	16.8547	0.00658896	-1.03309
119	rno-miR-872s	MIMAT0005283	22.5228	14.2282	32.8044	31.8074	37.287	74.06	23.1851	47.7182	9.3058	22.9767	0.117787	-1.04134
120	rno-miR-30c-2s	MIMAT0005442	20.8465	18.9474	16.5577	36.0266	42.1842	38.2395	18.7839	38.8168	2.14907	3.11913	0.0148357	-1.04719
121	rno-miR-129-1s	MIMAT0017120	38.0557	59.2765	84.7089	75.7556	126.247	174.659	60.6804	125.554	23.3582	49.4551	0.0502588	-1.049
122	rno-miR-129	MIMAT0000600	70.2991	44.3241	83.0707	111.052	142.238	156.621	65.898	136.637	19.7447	23.2949	0.0506769	-1.05204
123	rno-miR-361s	MIMAT0017199	62.2445	30.1118	23.1453	80.8171	84.9835	73.9214	38.5005	79.9073	20.8558	5.5869	0.0689856	-1.05345
124	rno-miR-496	MIMAT0012860	34.4387	37.7023	40.8544	56.1315	77.4572	101.03	37.6651	78.2061	3.20798	22.4585	0.0676412	-1.05405
125	rno-miR-30a	MIMAT0000808	546.763	726.867	686.815	921.346	1464.5	1699.78	653.482	1361.87	94.5657	399.234	0.0618501	-1.05937
126	rno-miR-30c	MIMAT0000804	2002.21	2395.99	2296.6	3377.36	4583.48	6127.27	2231.6	4696.04	204.776	1378.41	0.0762011	-1.07337
127	rno-miR-335	MIMAT0000575	14.6425	75.474	172.788	50.1871	142.42	360.811	87.6349	184.473	79.7711	159.525	0.172637	-1.07383
128	rno-miR-342-3p	MIMAT0000589	238.274	298.775	398.092	427.117	752.881	797.984	311.714	659.327	80.691	202.36	0.0501406	-1.08077
129	rno-miR-379	MIMAT0003192	165.56	108.543	148.606	315.969	228.812	354.072	140.903	299.618	29.2788	64.211	0.0238179	-1.08842
130	rno-miR-431	MIMAT0001626	31.2399	26.7882	18.3192	69.0711	51.7464	41.552	25.4491	54.1232	6.56365	13.9127	0.024841	-1.08863
131	rno-miR-30as	MIMAT0000809	15.7332	23.9678	30.6338	23.2715	51.6503	77.675	23.4449	50.8656	7.46402	27.2102	0.138042	-1.11741
132	rno-miR-128	MIMAT0000834	10767.3	9804.72	9640.19	22482.9	19766.2	23568.3	10070.7	21939.1	608.804	1958.49	0.00922067	-1.12334
133	rno-miR-495	MIMAT0005320	63.8983	128.552	200.726	119.624	268.373	468.607	131.059	285.535	68.4483	175.124	0.129238	-1.12345
134	rno-miR-369-5p	MIMAT0003206	11.7888	52.3981	23.0767	38.2972	53.6499	98.2533	29.0879	63.4002	20.9614	31.1445	0.254538	-1.12407
135	rno-miR-3559-5p	MIMAT0017827	11.2696	26.9546	19.512	17.6251	38.4896	70.1362	19.2454	42.0837	7.8459	26.4394	0.243785	-1.12875
136	rno-miR-379s	MIMAT0004791	9.15995	35.0646	17.3077	21.0514	44.61	69.0686	20.5107	44.91	13.246	24.01	0.216818	-1.13066
137	rno-miR-140s	MIMAT0000574	247.316	122.499	160.154	439.45	400.483	323.52	176.656	387.818	64.0237	58.9936	0.0255672	-1.13443
138	rno-miR-125bs	#N/A	38.203	46.9534	46.0694	69.9435	108.585	110.773	43.7419	96.434	4.81718	22.9675	0.0375795	-1.14052
139	rno-miR-383	MIMAT0003114	46.4087	48.4457	20.3355	94.2045	85.4894	75.9793	38.3966	85.2244	15.6745	9.11548	0.0129964	-1.15029
140	rno-miR-181a	MIMAT0000858	6257.35	4204.77	3814.95	11395.8	10889.5	9711.68	4759.02	10665.7	1312.14	864.099	0.00566344	-1.16424
141	rno-let-7b	MIMAT0000775	6921.33	8789.79	10884.9	12765.9	17653.9	29547.3	8865.34	19989	1982.86	8630.99	0.102673	-1.17296
142	rno-miR-326	MIMAT0000560	34.3351	19.4574	21.091	54.5616	58.0068	57.86	24.9611	56.8095	8.15903	1.94808	0.0319509	-1.18645
143	rno-miR-212s	MIMAT0017158	34.4247	18.7972	19.7298	42.8886	56.4799	67.3639	24.3172	55.5775	8.76574	12.2626	0.117078	-1.19252
144	rno-miR-33s	MIMAT0017104	8.99231	24.9775	23.7238	26.2175	37.3768	69.3697	19.2312	44.3213	8.88925	22.3986	0.136703	-1.20455
145	rno-miR-106bs	MIMAT0004727	15.3375	17.828	25.3192	25.4204	47.8859	61.5594	19.4949	44.9552	5.19543	18.2469	0.0841559	-1.20539
146	rno-let-7c	MIMAT0000776	10088.6	12066.9	13558.1	21807.9	24166.8	36621.3	11904.5	27532	1740.45	7959.41	0.052248	-1.2096
147	rno-miR-26a	MIMAT0000796	4244.03	4151.78	4590.4	9891.03	7676.36	12542.3	4328.74	10036.6	231.253	2436.23	0.0466806	-1.21325
148	rno-miR-325-5p	MIMAT0000557	133.584	74.652	67.2807	233.232	170.268	235.733	91.8389	213.078	36.3396	37.0951	0.0359669	-1.2142
149	rno-miR-9s	MIMAT0004708	6588.34	9932.38	5848.28	11097.6	20212.3	20630.1	7456.33	17313.3	2176.01	5387.03	0.0801801	-1.21534
150	rno-miR-181a-2s	MIMAT0017138	22.8138	18.7661	23.9812	23.7011	57.101	72.2937	21.8537	51.0319	2.73688	24.8583	0.180642	-1.22352
151	rno-miR-770s	MIMAT0017317	86.7928	32.1039	46.6958	150.417	123.092	113.619	55.1975	129.043	28.3183	19.1071	0.0133659	-1.22517
152	rno-miR-7a-2s	MIMAT0017091	46.2955	25.4177	39.317	72.974	91.8758	95.4809	37.0101	86.7769	10.6284	12.0888	0.0528651	-1.22939
153	rno-miR-151	MIMAT0000613	682.091	415.727	368.618	1292.48	1035.34	1115.63	488.812	1147.82	169.034	131.558	0.00444519	-1.23154
154	rno-miR-17-5p	MIMAT0000786	2436.66	1731.41	1211.09	4188.16	3628.95	4901.36	1793.05	4239.49	615.103	637.759	0.0592135	-1.24147
155	rno-miR-31	MIMAT0000810	28.7942	24.3809	26.7924	77.1379	59.7589	52.2094	26.6558	63.0354	2.20979	12.7832	0.0317115	-1.24171
156	rno-miR-16	MIMAT0000785	3639.61	2888.51	3217.54	7268.24	5926.81	10024.5	3248.55	7739.86	376.513	2089.17	0.0616827	-1.25251
157	rno-miR-124s	MIMAT0004728	8.60501	17.8577	23.5315	24.7588	46.5744	48.8188	16.6647	40.0507	7.53441	13.2906	0.0247511	-1.26503
158	rno-miR-337s	MIMAT0017035	45.6303	21.9723	25.3754	94.2472	61.9887	71.5039	30.9927	75.9133	12.7903	16.5752	0.00321995	-1.29242
159	rno-miR-183	MIMAT0000860	16.3184	21.449	26.0556	34.3777	53.5775	68.5716	21.2743	52.1756	4.87094	17.14	0.0487776	-1.29426
160	rno-miR-103	MIMAT0000824	3264.43	1735.37	1461.75	6459.92	4015.06	5375.08	2153.85	5283.35	971.47	1225.01	0.0220667	-1.29454
161	rno-let-7a	MIMAT0000774	7434.08	10087.4	11989.9	16697.8	22314.5	34040.4	9837.12	24350.9	2288.2	8848.82	0.0641418	-1.30767
162	rno-miR-344b-5p	MIMAT0017811	21.0166	12.0497	10.7265	39.0294	32.1624	37.3282	14.5976	36.1733	5.59824	3.57618	0.0140535	-1.3092
163	rno-miR-195	MIMAT0000870	47.8758	71.3828	186.964	98.1166	189.008	475.271	102.074	254.132	74.4501	196.83	0.164975	-1.31596
164	rno-miR-505	MIMAT0003380	44.6836	60.8032	59.7947	88.1902	146.304	177.087	55.0938	137.194	9.02963	45.1434	0.0615511	-1.31625
165	rno-miR-30b-5p	MIMAT0000806	614.228	1327.19	1279.69	1383.74	3005.12	3653.81	1073.7	2680.89	398.626	1169.25	0.0743522	-1.32012
166	rno-miR-28	MIMAT0000800	24.8848	12.4289	28.2795	38.536	45.1911	80.6511	21.8644	54.7927	8.34579	22.6399	0.0985024	-1.3254
167	rno-miR-107	MIMAT0000826	2513.85	1683.05	1412.13	5507.03	3919.14	4746.55	1869.68	4724.24	574.079	794.181	0.0126811	-1.33729
168	rno-miR-154	MIMAT0000856	43.3163	50.6355	78.3708	95.5084	151.59	191.074	57.4409	146.057	18.4916	48.0222	0.041031	-1.34639
169	rno-miR-20b-5p	MIMAT0003211	116.831	203.937	243.816	166.033	446.193	837.005	188.195	483.077	64.9394	337.003	0.205226	-1.36003
170	rno-miR-543s	MIMAT0003175	76.1729	79.7517	88.6302	136.636	265.665	230.613	81.5183	210.971	6.41377	66.7192	0.0720041	-1.37185
171	rno-miR-363	MIMAT0003210	18.263	25.273	9.39983	17.8498	66.4638	52.7956	17.6453	45.7031	7.95462	25.071	0.187787	-1.37301
172	rno-miR-128-2s	MIMAT0017119	11.107	13.8536	14.5635	25.4404	34.4656	42.9022	13.1747	34.2694	1.8255	8.73255	0.0349431	-1.37915
173	rno-miR-505s	MIMAT0017226	49.064	23.5439	23.0553	87.1662	80.3402	83.5792	31.8877	83.6952	14.8771	3.41445	0.0174591	-1.39214
174	rno-miR-346	MIMAT0000596	84.7671	45.6694	29.3691	179.222	116.154	130.131	53.2685	141.836	28.4701	33.1228	0.0106701	-1.41287
175	rno-miR-130a	MIMAT0000836	578.229	726.037	733.395	1416.54	2236.79	1777.23	679.22	1810.19	87.5385	411.118	0.0295777	-1.41419
176	rno-miR-137	MIMAT0000843	605.71	865.905	1486.78	1409.99	2735.93	3823.64	986.133	2656.52	452.673	1208.78	0.0664568	-1.42968
177	rno-miR-30es	MIMAT0004720	13.7416	12.5981	17.1761	28.7141	36.3834	52.4322	14.5053	39.1766	2.38263	12.1032	0.0522502	-1.43341
178	rno-miR-652	MIMAT0005342	37.5898	26.7293	33.1707	67.3747	97.5873	98.3606	32.4966	87.7742	5.46153	17.6707	0.0500259	-1.43351
179	rno-miR-487b	MIMAT0003200	469.786	362.087	296.296	1066.98	1009.79	977.473	376.056	1018.08	87.5844	45.3275	0.00144225	-1.43683
180	rno-miR-139-5p	MIMAT0000845	20.514	39.0952	55.0798	75.8541	80.3556	156.251	38.2296	104.154	17.2991	45.1738	0.0677124	-1.44595
181	rno-let-7d	MIMAT0000562	3280.43	5991.8	8160.02	7285.61	14633.7	25601.8	5810.75	15840.4	2444.83	9217.5	0.125862	-1.44681
182	rno-miR-125b-5p	MIMAT0000830	15952	17626.2	13029.5	40381.5	39783.7	46986.6	15535.9	42384	2326.42	3997.22	0.0176466	-1.44791
183	rno-miR-543	MIMAT0004787	27.9425	16.1807	14.1641	43.6235	61.8464	53.6523	19.4291	53.0407	7.44145	9.1268	0.0666517	-1.44888
184	rno-miR-350	MIMAT0000604	61.0042	85.3506	118.737	142.785	250.094	333.866	88.364	242.248	28.9842	95.7816	0.0582952	-1.45495
185	rno-miR-342-5p	MIMAT0004652	59.7813	38.29	35.8545	124.923	135.826	111.828	44.6419	124.192	13.1675	12.0158	0.0140232	-1.47611
186	rno-miR-500	MIMAT0005321	6.82238	36.5205	26.0249	33.1939	95.229	64.7739	23.1226	64.3989	15.0603	31.0193	0.0483385	-1.47773
187	rno-miR-329	MIMAT0000566	70.5655	158.629	185.122	174.006	424.852	556.553	138.105	385.137	59.9724	194.341	0.086811	-1.4796
188	rno-miR-672	MIMAT0005327	46.7683	100.123	176.751	132.128	298.289	472.256	107.881	300.891	65.3377	170.079	0.0863412	-1.4798
189	rno-miR-139-3p	MIMAT0004735	8.74916	9.05151	21.1563	22.0446	35.2073	51.4871	12.9857	36.2463	7.07761	14.7487	0.0452948	-1.48092
190	rno-miR-181b	MIMAT0000859	476.509	491.11	595.079	1113.57	1444.68	1814.95	520.899	1457.74	64.6545	350.874	0.0308435	-1.48465
191	rno-miR-434	MIMAT0005315	289.165	414.211	529.791	828.303	1347.62	1284.15	411.056	1153.36	120.344	283.288	0.0227733	-1.48843
192	rno-miR-127	MIMAT0000833	915.983	661.814	558.099	2036.53	1970	2036.03	711.965	2014.19	184.137	38.2679	0.00622345	-1.50032
193	rno-miR-146b	MIMAT0005595	22.8332	22.463	62.6192	49.5147	83.0376	173.564	35.9718	102.039	23.0781	64.1705	0.114237	-1.50418
194	rno-miR-23b	MIMAT0000793	418.19	517.106	474.008	1169.63	1270.78	1602.77	469.768	1347.73	49.594	226.592	0.0197982	-1.52051
195	rno-miR-124	MIMAT0000828	6085.77	3692.71	3236.76	13940.1	13436.9	10508.9	4338.41	12628.6	1530.33	1852.94	0.00800379	-1.54146
196	rno-miR-9	MIMAT0000781	6032.04	14247.6	12865.7	21067.8	35007.6	40427.1	11048.5	32167.5	4398.94	9987.28	0.028151	-1.54176
197	rno-miR-345-5p	MIMAT0000594	180.79	58.8548	95.9414	394.884	373.921	220.994	111.862	329.933	62.507	94.9246	0.0579048	-1.56045
198	rno-miR-17-1-3p	MIMAT0004710	25.0985	17.884	29.0765	51.2737	69.7359	93.55	24.0197	71.5199	5.6737	21.1945	0.0519276	-1.57413
199	rno-miR-222	MIMAT0000891	359.91	191.987	163.513	801.178	706.216	632.351	238.47	713.249	106.129	84.6329	0.00200108	-1.5806
200	rno-miR-541	MIMAT0003177	16.2116	27.206	42.6122	46.3255	90.7118	121.878	28.6766	86.305	13.2616	37.9684	0.0577947	-1.58957
201	rno-miR-181cs	MIMAT0017137	75.1414	51.677	52.6641	217.692	180.509	143.739	59.8275	180.647	13.2714	36.9764	0.0158417	-1.59429
202	rno-miR-323	MIMAT0000550	21.9962	33.6568	55.5977	82.0956	103.842	150.644	37.0836	112.194	17.0608	35.0291	0.0185837	-1.59714
203	rno-miR-376b-3p	MIMAT0003196	154.33	180.15	190.641	512.017	392.731	684.929	175.04	529.892	18.6867	146.917	0.0487272	-1.59801
204	rno-let-7e	MIMAT0000777	1293.41	1541.92	1997.24	2134.29	4803.07	7719.88	1610.86	4885.74	356.941	2793.71	0.145754	-1.60075
205	rno-miR-337	MIMAT0000577	11.3743	11.3725	18.7637	24.1495	43.3677	58.5359	13.8368	42.0177	4.26676	17.2329	0.0723698	-1.60248
206	rno-miR-298s	MIMAT0017166	15.8106	26.9986	25.9813	41.6587	90.3853	79.1793	22.9302	70.4078	6.18664	25.5201	0.0514609	-1.61849
207	rno-miR-760-3p	MIMAT0005337	18.7839	18.3913	23.7298	36.3171	64.9409	87.9631	20.3017	63.0737	2.97531	25.8736	0.0881111	-1.63544
208	rno-miR-300-3p	MIMAT0000902	52.3817	32.1236	38.0702	163.222	110.736	107.099	40.8585	127.019	10.4129	31.4053	0.0208708	-1.63633
209	rno-miR-325-3p	MIMAT0004639	25.3095	49.6975	71.8905	91.0122	131.334	236.621	48.9658	152.989	23.2991	75.1812	0.0771551	-1.64358
210	rno-miR-27b	MIMAT0000798	60.8172	67.0017	86.2722	160.504	163.715	345.168	71.3637	223.129	13.2763	105.701	0.105289	-1.64462
211	rno-let-7f	MIMAT0000778	2278.95	4682.05	6701.4	5863	13281.3	23868.2	4554.13	14337.5	2214	9048.94	0.132426	-1.65455
212	rno-miR-99a	MIMAT0000820	1457.94	1621.38	1708.45	4120.24	4463.2	6504.46	1595.93	5029.3	127.18	1288.99	0.0373986	-1.65596
213	rno-miR-194	MIMAT0000869	25.1343	24.8554	29.0667	50.3473	63.3485	136.863	26.3521	83.5196	2.35503	46.6518	0.155195	-1.66419
214	rno-miR-137s	MIMAT0017126	57.4684	14.8693	28.5717	107.965	102.83	119.467	33.6365	110.087	21.7465	8.5192	0.0277386	-1.71055
215	rno-miR-532-3p	MIMAT0005323	8.75788	18.1765	30.2961	33.7202	74.6758	79.0071	19.0768	62.4677	10.7973	24.9901	0.0446069	-1.71129
216	rno-miR-132s	MIMAT0017123	9.90281	11.3771	11.7976	21.5634	34.2303	53.286	11.0258	36.3599	0.995021	15.9682	0.10046	-1.72146
217	rno-miR-181c	MIMAT0000857	398.011	577.817	624.062	1129.41	2319.75	1925.07	533.297	1791.41	119.421	606.326	0.0500323	-1.74808
218	rno-miR-100	MIMAT0000822	419.325	998.023	1104.06	1135	2891.25	4536.61	840.47	2854.29	368.556	1701.11	0.124673	-1.76386
219	rno-miR-34a	MIMAT0000815	99.5072	25.9871	22.2384	240.337	135.055	127.535	49.2442	167.642	43.5694	63.0678	0.00893721	-1.76736
220	rno-miR-181a-1s	MIMAT0000884	22.3334	45.0614	63.9072	76.5557	202.717	170.034	43.7673	149.769	20.8171	65.4765	0.0709979	-1.77481
221	rno-miR-29a	MIMAT0000802	16.4364	38.4608	51.158	53.0727	102.59	210.996	35.3517	122.22	17.5683	80.7706	0.145487	-1.78962
222	rno-miR-204	MIMAT0000877	19.0316	11.8278	18.9002	27.3642	48.1637	98.2687	16.5865	57.9322	4.1217	36.4476	0.183317	-1.80435
223	rno-miR-19a	MIMAT0000789	13.5423	12.008	19.5579	31.9188	53.9129	72.411	15.0361	52.7476	3.99042	20.2712	0.0656582	-1.81068
224	rno-miR-376a	MIMAT0003198	11.1728	42.7401	28.7463	40.4552	176.037	74.7014	27.5531	97.0646	15.8175	70.5033	0.163935	-1.81673
225	rno-miR-504	MIMAT0012830	19.0534	27.1078	14.0374	55.649	88.8767	68.352	20.0662	70.9593	6.59379	16.7666	0.0208478	-1.82222
226	rno-miR-340-5p	MIMAT0004650	21.4663	36.9174	63.2475	59.1384	124.972	246.726	40.5437	143.612	21.1253	95.1726	0.137466	-1.82463
227	rno-miR-384-3p	MIMAT0005310	8.9344	17.9465	36.1605	24.9807	75.9494	123.245	21.0138	74.7251	13.8698	49.1437	0.121161	-1.83026
228	rno-miR-374	MIMAT0003208	10.7162	25.2666	14.8039	31.1575	54.3355	95.3322	16.9289	60.275	7.50434	32.497	0.147045	-1.83207
229	rno-miR-380s	MIMAT0017302	15.9156	28.6484	14.2746	50.9351	63.3043	96.8329	19.6129	70.3574	7.86791	23.7479	0.0858086	-1.8429
230	rno-miR-127s	MIMAT0017117	24.3004	22.12	14.6262	54.5945	85.1918	80.2716	20.3489	73.3527	5.07448	16.4302	0.0431298	-1.8499
231	rno-miR-135b	MIMAT0000611	64.0613	9.19692	10.7625	222.054	23.725	61.7614	28.0069	102.514	31.2338	105.258	0.225648	-1.87196
232	rno-miR-153	MIMAT0000855	22.5474	19.9326	33.8595	77.6706	49.3798	152.872	25.4465	93.3073	7.40228	53.4886	0.125609	-1.87452
233	rno-miR-384-5p	MIMAT0005309	63.2396	35.4024	57.8306	205.047	150.443	228.245	52.1576	194.578	14.7602	39.9431	0.0123684	-1.8994
234	rno-miR-101b	MIMAT0000615	42.4421	35.6125	71.9179	115.474	141.509	302.723	49.9909	186.568	19.294	101.431	0.104729	-1.89997
235	rno-miR-221	MIMAT0000890	89.0813	113.866	156.448	303.963	501.618	581.672	119.799	462.418	34.0731	142.944	0.0339373	-1.94859
236	rno-miR-30e	MIMAT0000805	163.727	198.213	217.376	618.09	648.165	986.896	193.105	751.05	27.1867	204.801	0.0341243	-1.95952
237	rno-miR-301a	MIMAT0000552	165.246	173.127	198.407	686.89	586.181	829.85	178.927	700.974	17.3249	122.444	0.0142722	-1.96999
238	rno-miR-532-5p	MIMAT0005322	11.1613	16.2003	19.9317	30.8998	67.7228	88.1226	15.7644	62.2484	4.40142	29.0016	0.0821269	-1.98136
239	rno-miR-103-1s	MIMAT0017114	13.5444	9.97082	21.4917	37.282	66.2331	77.9051	15.0023	60.4734	5.8972	20.915	0.0526438	-2.01111
240	rno-miR-322	MIMAT0001619	16.4999	38.1125	35.5928	61.7097	102.985	200.741	30.0684	121.812	11.818	71.4021	0.132153	-2.01833
241	rno-miR-186	MIMAT0000863	57.2533	17.8514	26.7749	157.905	109.922	161.151	33.9599	142.993	20.6603	28.686	0.013735	-2.07404
242	rno-miR-148b-3p	MIMAT0000579	27.6476	14.2155	25.3721	92.5824	50.5529	140.69	22.4117	94.6085	7.18878	45.1029	0.0888432	-2.07772
243	rno-miR-331	MIMAT0000570	338.692	295.058	233.354	1096.35	1425.41	1195.08	289.034	1238.95	52.9268	168.861	0.0126239	-2.0998
244	rno-miR-598-3p	MIMAT0005325	33.8231	19.8368	16.4043	129.994	71.8707	98.7949	23.3547	100.22	9.22689	29.088	0.0275842	-2.10138
245	rno-miR-21	MIMAT0000790	16.3763	13.4851	33.5136	41.5813	86.439	152.179	21.125	93.3998	10.8258	55.6264	0.115681	-2.14447
246	rno-miR-153s	MIMAT0017135	15.6059	3.5715	13.8941	25.0646	42.889	80.8256	11.0238	49.5931	6.51041	28.4786	0.145725	-2.16951
247	rno-miR-125a-5p	MIMAT0000829	589.512	793.941	833.472	1529.46	4605.64	3865.26	738.975	3333.46	130.939	1605.56	0.0940477	-2.17342
248	rno-miR-708s	MIMAT0005332	15.9006	15.6068	11.8415	42.2735	70.3254	83.7702	14.4496	65.4564	2.26349	21.1725	0.0615996	-2.1795
249	rno-miR-376b-5p	MIMAT0003195	11.0758	7.11867	5.85468	11.8752	40.2768	58.5525	8.0164	36.9015	2.72388	23.521	0.196515	-2.20265
250	rno-miR-329s	MIMAT0017031	30.1199	15.9426	14.0402	97.5571	103.749	81.478	20.0342	94.2612	8.78608	11.4953	0.00826306	-2.2342
251	rno-miR-22	MIMAT0000791	107.277	93.5389	127.908	471.988	480.396	641.688	109.575	531.357	17.2993	95.6415	0.0119072	-2.27777
252	rno-miR-434s	MIMAT0017307	43.1353	22.1322	31.9019	172.231	171.88	137.558	32.3898	160.556	10.5101	19.9179	0.00973171	-2.30947
253	rno-miR-539	MIMAT0003176	9.91668	14.9063	30.1208	35.9134	83.108	158.809	18.3146	92.6102	10.5244	61.9965	0.130198	-2.33818
254	rno-miR-218	#N/A	37.8758	52.8005	160.302	184.703	336.086	787.9	83.6594	436.23	66.7925	313.82	0.132635	-2.38249
255	rno-miR-497	MIMAT0003383	37.5761	13.6705	25.9145	135.4	149.81	138.251	25.7204	141.154	11.9539	7.63097	0.00923182	-2.45629
256	rno-miR-130as	MIMAT0017121	12.6053	7.55083	7.44011	27.0816	53.584	89.8	9.19875	56.8219	2.95069	31.4843	0.135874	-2.62694
257	rno-miR-539s	MIMAT0017212	12.3138	1.40655	5.61975	16.3967	34.4149	81.4861	6.44669	44.0992	5.50043	33.608	0.212715	-2.77412
258	rno-miR-138	MIMAT0000844	248.79	91.2509	104.081	1287.29	969.801	808.116	148.041	1021.74	87.4872	243.771	0.0120005	-2.78696
259	rno-miR-107s	MIMAT0017115	26.434	25.8221	21.369	92.1954	210.772	236.099	24.5417	179.689	2.7646	76.8223	0.0763306	-2.87219
260	rno-miR-411	MIMAT0005312	17.3471	22.1308	21.8124	114.017	196.025	158.997	20.4301	156.346	2.67468	41.0684	0.0258834	-2.93598
261	rno-miR-352	MIMAT0000610	25.4231	74.6054	131.209	129.549	546.247	1166.78	77.0791	614.192	52.9363	521.943	0.185849	-2.99428
262	rno-miR-377	MIMAT0003123	19.5415	27.6551	14.964	34.4799	307.532	168.978	20.7202	170.33	6.42713	136.531	0.189717	-3.03922
263	rno-miR-7a	MIMAT0000606	20.1764	3.98452	23.066	60.9598	122.159	215.518	15.7423	132.879	10.2845	77.8346	0.115929	-3.07739
264	rno-miR-98	MIMAT0000819	17.5407	40.4041	60.071	67.2408	379.017	800.202	39.3386	415.486	21.2852	367.839	0.201024	-3.40078
265	rno-miR-551b	MIMAT0005596	10.1608	9.80215	16.5885	100.206	125.285	175.222	12.1838	133.571	3.81876	38.1884	0.0261358	-3.45457
266	rno-miR-101a	MIMAT0000823	42.925	37.9134	52.3099	332.613	476.448	693.497	44.3827	500.853	7.30811	181.676	0.0463634	-3.49632
267	rno-miR-19b	MIMAT0000788	225.835	178.679	278.613	2673.97	2204.03	2875.83	227.709	2584.61	49.9936	344.7	0.00523914	-3.50468
