# Supplementary material for: A comprehensive characterization of the nuclear microRNA repertoire of post-mitotic neurons
Source: Front Mol Neurosci. 2013 Nov 26;6:43. doi: 10.3389/fnmol.2013.00043 (PMC3840315; doi:10.3389/fnmol.2013.00043)
Supplement: Supplementary file 3 [file DataSheet2.XLSX]

## Sheet: array_24nt_spike_p_less_0.05
			24 nt spike-in normalized signal intensity
No	miR-name	mirbase-ID	NUC-1	NUC-2	NUC-3	CYT-1	CYT-2	CYT-3	NUC_AVG	CYT_AVG	NUC_StDev	CYT_StDev	Student's t-test	NEnS log2(NUC/CYT)
1	rno-miR-133bs	MIMAT0017205	500.039	561.931	526.697	0.261822	2.04836	7.31843	529.556	3.20954	31.0447	3.66881	0.00112857	7.36627
2	rno-miR-365s	MIMAT0017184	7207.34	15022.4	16916.1	37.1785	180.399	246.764	13048.6	154.781	5146.56	107.116	0.0473489	6.39753
3	rno-miR-328as	MIMAT0017029	2251.89	5225.34	4254.88	63.7938	142.444	201.081	3910.7	135.773	1516.31	68.8864	0.0468574	4.84816
4	rno-miR-92a	MIMAT0000816	543.652	1055.39	828.866	325.089	824.136	575.211	809.302	574.812	256.429	249.523	0.00190858	0.493588
5	rno-miR-484	MIMAT0005319	66.2475	65.0323	41.84	82.7222	85.1009	57.5211	57.7066	75.1148	13.7543	15.2829	0.00595863	-0.380359
6	rno-miR-30d	MIMAT0000807	731.245	773.609	818.096	923.697	1109.83	1157.9	774.317	1063.81	43.4294	123.698	0.0269724	-0.458243
7	rno-miR-667	MIMAT0012852	23.5028	52.5502	36.4297	38.9448	67.023	53.8159	37.4942	53.2612	14.5529	14.0473	0.00293867	-0.506417
8	rno-miR-210	MIMAT0000881	35.6414	23.8218	27.3627	48.2434	41.2513	37.6474	28.942	42.3807	6.066	5.38751	0.0236577	-0.550245
9	rno-miR-182	MIMAT0005300	40.6632	27.4645	57.5183	55.5847	57.3412	74.5541	41.882	62.4933	15.0639	10.4818	0.0477446	-0.577373
10	rno-miR-322s	MIMAT0000547	30.1011	57.8815	86.2642	57.7656	77.3582	125.131	58.0823	86.7515	28.0821	34.6509	0.0363433	-0.578791
11	rno-miR-25s	MIMAT0004713	36.7394	27.142	39.8086	55.3081	50.9776	51.6214	34.5633	52.6357	6.60772	2.33669	0.0351277	-0.606798
12	rno-miR-93s	MIMAT0017109	34.5623	53.48	33.2748	49.5135	76.5607	58.8588	40.439	61.6443	11.3121	13.737	0.022149	-0.608221
13	rno-miR-185	MIMAT0000862	453.636	226.055	278.715	592.467	372.943	511.523	319.469	492.311	119.138	111.016	0.0289641	-0.623895
14	rno-miR-361	MIMAT0003117	589.039	612.26	609	836.971	997.511	992.315	603.433	942.265	12.5713	91.2248	0.0175243	-0.64294
15	rno-miR-134	MIMAT0000840	198.488	59.1465	107.776	260.138	128.903	185.039	121.804	191.36	70.7219	65.8455	0.00417432	-0.651735
16	rno-miR-485	MIMAT0003203	43.2519	63.294	28.3749	78.9324	79.0565	55.35	44.9736	71.113	17.5231	13.6512	0.0453584	-0.661035
17	rno-miR-133a	MIMAT0000839	18.3236	25.8538	26.5917	35.6135	40.8601	35.8863	23.5897	37.4533	4.57545	2.95355	0.0281774	-0.666934
18	rno-miR-425	MIMAT0005314	149.161	75.1298	70.0144	197.301	148.672	146	98.1018	163.991	44.2927	28.8779	0.0177719	-0.741265
19	rno-miR-18a	MIMAT0000787	164.607	76.4313	68.6065	222.221	138.11	178.07	103.215	179.467	53.3107	42.0729	0.0445046	-0.798068
20	rno-miR-324-5p	MIMAT0000553	435.076	163.474	165.834	616.407	313.085	431.74	254.795	453.744	156.132	152.854	0.029113	-0.832544
21	rno-miR-455s	MIMAT0017308	36.7836	74.7888	36.0829	92.9602	99.9501	82.6174	49.2184	91.8426	22.1474	8.72025	0.0432499	-0.899965
22	rno-miR-15b	MIMAT0000784	111.691	254.273	385.48	257.386	473.528	672.681	250.481	467.865	136.934	207.705	0.0335611	-0.90139
23	rno-miR-324-3p	MIMAT0000554	174.911	75.9627	81.3276	272.505	177.647	175.84	110.734	208.664	55.6436	55.2952	0.000449627	-0.91409
24	rno-miR-344a-3p	MIMAT0000592	283.526	85.5619	108.042	391.091	245.434	282.05	159.043	306.192	108.39	75.7699	0.0183425	-0.945018
25	rno-miR-132	MIMAT0000838	626.203	606.406	827.664	1045.09	1288.08	1753.88	686.758	1362.35	122.429	360.186	0.0439379	-0.988226
26	rno-miR-708	MIMAT0005331	358.82	206.512	197.031	575.38	385.023	560.239	254.121	506.881	90.7961	105.803	0.0462116	-0.99613
27	rno-let-7a-2s	MIMAT0017086	21.2635	11.1079	20.7437	34.2436	31.6156	40.2352	17.705	35.3648	5.71923	4.41785	0.0173681	-0.998154
28	rno-miR-138-1s	MIMAT0004734	24.1347	31.0304	52.4025	56.3094	73.8066	90.0104	35.8558	73.3755	14.7387	16.8547	0.00658896	-1.03309
29	rno-miR-30c-2s	MIMAT0005442	20.8465	18.9474	16.5577	36.0266	42.1842	38.2395	18.7839	38.8168	2.14907	3.11913	0.0148357	-1.04719
30	rno-miR-379	MIMAT0003192	165.56	108.543	148.606	315.969	228.812	354.072	140.903	299.618	29.2788	64.211	0.0238179	-1.08842
31	rno-miR-431	MIMAT0001626	31.2399	26.7882	18.3192	69.0711	51.7464	41.552	25.4491	54.1232	6.56365	13.9127	0.024841	-1.08863
32	rno-miR-128	MIMAT0000834	10767.3	9804.72	9640.19	22482.9	19766.2	23568.3	10070.7	21939.1	608.804	1958.49	0.00922067	-1.12334
33	rno-miR-140s	MIMAT0000574	247.316	122.499	160.154	439.45	400.483	323.52	176.656	387.818	64.0237	58.9936	0.0255672	-1.13443
34	rno-miR-125bs	#N/A	38.203	46.9534	46.0694	69.9435	108.585	110.773	43.7419	96.434	4.81718	22.9675	0.0375795	-1.14052
35	rno-miR-383	MIMAT0003114	46.4087	48.4457	20.3355	94.2045	85.4894	75.9793	38.3966	85.2244	15.6745	9.11548	0.0129964	-1.15029
36	rno-miR-181a	MIMAT0000858	6257.35	4204.77	3814.95	11395.8	10889.5	9711.68	4759.02	10665.7	1312.14	864.099	0.00566344	-1.16424
37	rno-miR-326	MIMAT0000560	34.3351	19.4574	21.091	54.5616	58.0068	57.86	24.9611	56.8095	8.15903	1.94808	0.0319509	-1.18645
38	rno-miR-26a	MIMAT0000796	4244.03	4151.78	4590.4	9891.03	7676.36	12542.3	4328.74	10036.6	231.253	2436.23	0.0466806	-1.21325
39	rno-miR-325-5p	MIMAT0000557	133.584	74.652	67.2807	233.232	170.268	235.733	91.8389	213.078	36.3396	37.0951	0.0359669	-1.2142
40	rno-miR-770s	MIMAT0017317	86.7928	32.1039	46.6958	150.417	123.092	113.619	55.1975	129.043	28.3183	19.1071	0.0133659	-1.22517
41	rno-miR-151	MIMAT0000613	682.091	415.727	368.618	1292.48	1035.34	1115.63	488.812	1147.82	169.034	131.558	0.00444519	-1.23154
42	rno-miR-31	MIMAT0000810	28.7942	24.3809	26.7924	77.1379	59.7589	52.2094	26.6558	63.0354	2.20979	12.7832	0.0317115	-1.24171
43	rno-miR-124s	MIMAT0004728	8.60501	17.8577	23.5315	24.7588	46.5744	48.8188	16.6647	40.0507	7.53441	13.2906	0.0247511	-1.26503
44	rno-miR-337s	MIMAT0017035	45.6303	21.9723	25.3754	94.2472	61.9887	71.5039	30.9927	75.9133	12.7903	16.5752	0.00321995	-1.29242
45	rno-miR-183	MIMAT0000860	16.3184	21.449	26.0556	34.3777	53.5775	68.5716	21.2743	52.1756	4.87094	17.14	0.0487776	-1.29426
46	rno-miR-103	MIMAT0000824	3264.43	1735.37	1461.75	6459.92	4015.06	5375.08	2153.85	5283.35	971.47	1225.01	0.0220667	-1.29454
47	rno-miR-344b-5p	MIMAT0017811	21.0166	12.0497	10.7265	39.0294	32.1624	37.3282	14.5976	36.1733	5.59824	3.57618	0.0140535	-1.3092
48	rno-miR-107	MIMAT0000826	2513.85	1683.05	1412.13	5507.03	3919.14	4746.55	1869.68	4724.24	574.079	794.181	0.0126811	-1.33729
49	rno-miR-154	MIMAT0000856	43.3163	50.6355	78.3708	95.5084	151.59	191.074	57.4409	146.057	18.4916	48.0222	0.041031	-1.34639
50	rno-miR-128-2s	MIMAT0017119	11.107	13.8536	14.5635	25.4404	34.4656	42.9022	13.1747	34.2694	1.8255	8.73255	0.0349431	-1.37915
51	rno-miR-505s	MIMAT0017226	49.064	23.5439	23.0553	87.1662	80.3402	83.5792	31.8877	83.6952	14.8771	3.41445	0.0174591	-1.39214
52	rno-miR-346	MIMAT0000596	84.7671	45.6694	29.3691	179.222	116.154	130.131	53.2685	141.836	28.4701	33.1228	0.0106701	-1.41287
53	rno-miR-130a	MIMAT0000836	578.229	726.037	733.395	1416.54	2236.79	1777.23	679.22	1810.19	87.5385	411.118	0.0295777	-1.41419
54	rno-miR-487b	MIMAT0003200	469.786	362.087	296.296	1066.98	1009.79	977.473	376.056	1018.08	87.5844	45.3275	0.00144225	-1.43683
55	rno-miR-125b-5p	MIMAT0000830	15952	17626.2	13029.5	40381.5	39783.7	46986.6	15535.9	42384	2326.42	3997.22	0.0176466	-1.44791
56	rno-miR-342-5p	MIMAT0004652	59.7813	38.29	35.8545	124.923	135.826	111.828	44.6419	124.192	13.1675	12.0158	0.0140232	-1.47611
57	rno-miR-500	MIMAT0005321	6.82238	36.5205	26.0249	33.1939	95.229	64.7739	23.1226	64.3989	15.0603	31.0193	0.0483385	-1.47773
58	rno-miR-139-3p	MIMAT0004735	8.74916	9.05151	21.1563	22.0446	35.2073	51.4871	12.9857	36.2463	7.07761	14.7487	0.0452948	-1.48092
59	rno-miR-181b	MIMAT0000859	476.509	491.11	595.079	1113.57	1444.68	1814.95	520.899	1457.74	64.6545	350.874	0.0308435	-1.48465
60	rno-miR-434	MIMAT0005315	289.165	414.211	529.791	828.303	1347.62	1284.15	411.056	1153.36	120.344	283.288	0.0227733	-1.48843
61	rno-miR-127	MIMAT0000833	915.983	661.814	558.099	2036.53	1970	2036.03	711.965	2014.19	184.137	38.2679	0.00622345	-1.50032
62	rno-miR-23b	MIMAT0000793	418.19	517.106	474.008	1169.63	1270.78	1602.77	469.768	1347.73	49.594	226.592	0.0197982	-1.52051
63	rno-miR-124	MIMAT0000828	6085.77	3692.71	3236.76	13940.1	13436.9	10508.9	4338.41	12628.6	1530.33	1852.94	0.00800379	-1.54146
64	rno-miR-9	MIMAT0000781	6032.04	14247.6	12865.7	21067.8	35007.6	40427.1	11048.5	32167.5	4398.94	9987.28	0.028151	-1.54176
65	rno-miR-222	MIMAT0000891	359.91	191.987	163.513	801.178	706.216	632.351	238.47	713.249	106.129	84.6329	0.00200108	-1.5806
66	rno-miR-181cs	MIMAT0017137	75.1414	51.677	52.6641	217.692	180.509	143.739	59.8275	180.647	13.2714	36.9764	0.0158417	-1.59429
67	rno-miR-323	MIMAT0000550	21.9962	33.6568	55.5977	82.0956	103.842	150.644	37.0836	112.194	17.0608	35.0291	0.0185837	-1.59714
68	rno-miR-376b-3p	MIMAT0003196	154.33	180.15	190.641	512.017	392.731	684.929	175.04	529.892	18.6867	146.917	0.0487272	-1.59801
69	rno-miR-300-3p	MIMAT0000902	52.3817	32.1236	38.0702	163.222	110.736	107.099	40.8585	127.019	10.4129	31.4053	0.0208708	-1.63633
70	rno-miR-99a	MIMAT0000820	1457.94	1621.38	1708.45	4120.24	4463.2	6504.46	1595.93	5029.3	127.18	1288.99	0.0373986	-1.65596
71	rno-miR-137s	MIMAT0017126	57.4684	14.8693	28.5717	107.965	102.83	119.467	33.6365	110.087	21.7465	8.5192	0.0277386	-1.71055
72	rno-miR-532-3p	MIMAT0005323	8.75788	18.1765	30.2961	33.7202	74.6758	79.0071	19.0768	62.4677	10.7973	24.9901	0.0446069	-1.71129
73	rno-miR-34a	MIMAT0000815	99.5072	25.9871	22.2384	240.337	135.055	127.535	49.2442	167.642	43.5694	63.0678	0.00893721	-1.76736
74	rno-miR-504	MIMAT0012830	19.0534	27.1078	14.0374	55.649	88.8767	68.352	20.0662	70.9593	6.59379	16.7666	0.0208478	-1.82222
75	rno-miR-127s	MIMAT0017117	24.3004	22.12	14.6262	54.5945	85.1918	80.2716	20.3489	73.3527	5.07448	16.4302	0.0431298	-1.8499
76	rno-miR-384-5p	MIMAT0005309	63.2396	35.4024	57.8306	205.047	150.443	228.245	52.1576	194.578	14.7602	39.9431	0.0123684	-1.8994
77	rno-miR-221	MIMAT0000890	89.0813	113.866	156.448	303.963	501.618	581.672	119.799	462.418	34.0731	142.944	0.0339373	-1.94859
78	rno-miR-30e	MIMAT0000805	163.727	198.213	217.376	618.09	648.165	986.896	193.105	751.05	27.1867	204.801	0.0341243	-1.95952
79	rno-miR-301a	MIMAT0000552	165.246	173.127	198.407	686.89	586.181	829.85	178.927	700.974	17.3249	122.444	0.0142722	-1.96999
80	rno-miR-186	MIMAT0000863	57.2533	17.8514	26.7749	157.905	109.922	161.151	33.9599	142.993	20.6603	28.686	0.013735	-2.07404
81	rno-miR-331	MIMAT0000570	338.692	295.058	233.354	1096.35	1425.41	1195.08	289.034	1238.95	52.9268	168.861	0.0126239	-2.0998
82	rno-miR-598-3p	MIMAT0005325	33.8231	19.8368	16.4043	129.994	71.8707	98.7949	23.3547	100.22	9.22689	29.088	0.0275842	-2.10138
83	rno-miR-329s	MIMAT0017031	30.1199	15.9426	14.0402	97.5571	103.749	81.478	20.0342	94.2612	8.78608	11.4953	0.00826306	-2.2342
84	rno-miR-22	MIMAT0000791	107.277	93.5389	127.908	471.988	480.396	641.688	109.575	531.357	17.2993	95.6415	0.0119072	-2.27777
85	rno-miR-434s	MIMAT0017307	43.1353	22.1322	31.9019	172.231	171.88	137.558	32.3898	160.556	10.5101	19.9179	0.00973171	-2.30947
86	rno-miR-497	MIMAT0003383	37.5761	13.6705	25.9145	135.4	149.81	138.251	25.7204	141.154	11.9539	7.63097	0.00923182	-2.45629
87	rno-miR-138	MIMAT0000844	248.79	91.2509	104.081	1287.29	969.801	808.116	148.041	1021.74	87.4872	243.771	0.0120005	-2.78696
88	rno-miR-411	MIMAT0005312	17.3471	22.1308	21.8124	114.017	196.025	158.997	20.4301	156.346	2.67468	41.0684	0.0258834	-2.93598
89	rno-miR-551b	MIMAT0005596	10.1608	9.80215	16.5885	100.206	125.285	175.222	12.1838	133.571	3.81876	38.1884	0.0261358	-3.45457
90	rno-miR-101a	MIMAT0000823	42.925	37.9134	52.3099	332.613	476.448	693.497	44.3827	500.853	7.30811	181.676	0.0463634	-3.49632
91	rno-miR-19b	MIMAT0000788	225.835	178.679	278.613	2673.97	2204.03	2875.83	227.709	2584.61	49.9936	344.7	0.00523914	-3.50468
