# Supplementary material for: A comprehensive characterization of the nuclear microRNA repertoire of post-mitotic neurons
Source: Front Mol Neurosci. 2013 Nov 26;6:43. doi: 10.3389/fnmol.2013.00043 (PMC3840315; doi:10.3389/fnmol.2013.00043)
Supplement: Supplementary file 4 [file DataSheet3.XLSX]

## Sheet: seq_normalized_mapped_all
	Normalized to the total mapped reads
		read counts
		NUC-1	CYT-1	NUC-2	CYT-2	Total NUC	Total CYT	Total NUC/Total CYT
	mature miRNA (miRBase v19)	3.14475e+06	13671497	3.86736e+06	1.16631e+07	7.01211e+06	2.53346e+07	0.27678
	precursor miRNA (miRBase v19)	78418	323626	84319.3	286906	162737	610532	0.26655
	snoRNA	6.35214e+06	99619	6.81722e+06	76188.5	1.31694e+07	175807	74.9079
	snRNA	2.821e+06	173777	2.53873e+06	143466	5.35973e+06	317243	16.8947
	rRNA	212505	220397	198867	245787	411372	466184	0.882425
	tRNA	347084	928399	232357	863281	579441	1.79168e+06	0.323406
	Mt_tRNA	83723.2	221344	68321.2	275290	152044	496634	0.306149
	Mt_rRNA	108215	61109	91901.5	98059.8	200117	159169	1.25726
	miscRNA	241487	263984	249935	229440	491422	493424	0.995942
	piRNA	570242	263262	346256	464674	916498	727936	1.25904
	mRNA_coding sequence	153087	170057	94179.4	181887	247266	351944	0.702573
	mRNA_3UTR	110344	39617	107030	59505	217374	99122	2.19299
	mRNA_1000 TSS + 5UTR	182063	168082	139404	137389	321467	305471	1.05236
	rat genome (rn4)	5.75816e+06	3558447	5.32734e+06	5.43823e+06	1.10855e+07	8.99668e+06	1.23218
	mappable_all	20163217	20163217	20163217	20163217	40326434	40326434	1
