# Supplementary material for: A comprehensive characterization of the nuclear microRNA repertoire of post-mitotic neurons
Source: Front Mol Neurosci. 2013 Nov 26;6:43. doi: 10.3389/fnmol.2013.00043 (PMC3840315; doi:10.3389/fnmol.2013.00043)
Supplement: Supplementary file 5 [file DataSheet4.XLSX]

## Sheet: deep_seq_NEnS
			read counts
No	miR-name (miRBase v18)	ID (miRBase v19)	NUC-1	NUC-2	CYT-1	CYT-2	Average NUC	Average CYT	NEnS LOG2(avgNUC/avgCYT)
1	rno-miR-143	MIMAT0000849	516.15	1636.74	139.08	445	1076.44	292.04	1.88204
2	rno-miR-126s	MIMAT0000831	114.39	370.44	54.72	80	242.415	67.36	1.84751
3	rno-miR-16	MIMAT0000785	17384.5	29228.8	23919.5	31042	23306.7	27480.7	-0.237678
4	rno-miR-351	MIMAT0000608	1015.56	1394.82	1817.16	1252	1205.19	1534.58	-0.348583
5	rno-miR-135a	MIMAT0000841	2580.75	3239.46	4841.58	2956	2910.1	3898.79	-0.421955
6	rno-miR-132	MIMAT0000838	1908.36	3207.33	3979.74	3020	2557.85	3499.87	-0.452372
7	rno-miR-301b	MIMAT0005304	133.92	170.1	208.62	216	152.01	212.31	-0.482006
8	rno-miR-126	MIMAT0000832	200.88	378	438.9	380	289.44	409.45	-0.500423
9	rno-miR-423	MIMAT0005313	1718.64	2341.71	2951.46	2935	2030.18	2943.23	-0.535796
10	rno-let-7a-1s	MIMAT0017085	814.68	835.38	1542.42	908	825.03	1225.21	-0.570511
11	rno-let-7c-2s	MIMAT0017088	814.68	835.38	1542.42	910	825.03	1226.21	-0.571688
12	rno-miR-190	MIMAT0000865	362.7	844.83	889.2	1029	603.765	959.1	-0.667694
13	#N/A	MIMAT0024848	234.36	274.05	426.36	408	254.205	417.18	-0.714678
14	rno-miR-219-5p	MIMAT0000889	1129.95	2154.6	2417.94	3004	1642.28	2710.97	-0.723113
15	rno-miR-339-5p	MIMAT0000583	198.09	238.14	416.1	316	218.115	366.05	-0.746952
16	rno-miR-92a	MIMAT0000816	7987.77	10977.1	17063.5	15431	9482.45	16247.3	-0.776865
17	rno-miR-497	MIMAT0003383	491.04	421.47	677.16	887	456.255	782.08	-0.777476
18	rno-miR-15b	MIMAT0000784	2363.13	2770.74	4579.38	4283	2566.93	4431.19	-0.787647
19	rno-miR-668	MIMAT0012839	139.5	90.72	247.38	159	115.11	203.19	-0.819816
20	rno-miR-542-5p	MIMAT0003178	58.59	120.96	215.46	105	89.775	160.23	-0.835759
21	rno-miR-503	MIMAT0003213	2008.8	3897.18	6476.34	4117	2952.99	5296.67	-0.842909
22	rno-miR-125a-5p	MIMAT0000829	11187.9	11413.7	25901.9	15765	11300.8	20833.5	-0.882478
23	rno-miR-140	MIMAT0000573	1584.72	2228.31	4189.5	2907	1906.52	3548.25	-0.89617
24	rno-miR-30c	MIMAT0000804	25084.9	29992.4	57293	48006	27538.6	52649.5	-0.934962
25	rno-miR-135b	MIMAT0000611	6799.23	8208.27	18064.4	11000	7503.75	14532.2	-0.953571
26	rno-miR-212s	MIMAT0017158	69.75	100.17	225.72	105	84.96	165.36	-0.960755
27	rno-miR-350	MIMAT0000604	1230.39	1014.93	2082.78	2347	1122.66	2214.89	-0.980314
28	#N/A	MIMAT0024846	1531.71	1593.27	2492.04	3737	1562.49	3114.52	-0.995163
29	rno-miR-154	MIMAT0000856	186.93	370.44	694.26	451	278.685	572.63	-1.03897
30	rno-miR-93s	MIMAT0017109	97.65	117.18	285	167	107.415	226	-1.07313
31	rno-miR-93	MIMAT0000817	10922.9	13814	25663.7	26489	12368.4	26076.3	-1.07608
32	rno-miR-344a-3p	MIMAT0000592	223.2	258.93	541.5	504	241.065	522.75	-1.1167
33	rno-let-7ds	MIMAT0000563	1060.2	965.79	2379.18	2016	1012.99	2197.59	-1.1173
34	rno-miR-935	MIMAT0012845	117.18	107.73	247.38	241	112.455	244.19	-1.11866
35	rno-miR-455	MIMAT0005316	242.73	357.21	603.06	701	299.97	652.03	-1.12012
36	rno-let-7is	MIMAT0004707	292.95	553.77	1035.12	816	423.36	925.56	-1.12844
37	rno-miR-758	MIMAT0005335	78.12	73.71	180.12	152	75.915	166.06	-1.12925
38	rno-miR-137	MIMAT0000843	27263.9	42150.8	87263.6	66868	34707.3	77065.8	-1.15085
39	rno-miR-22s	MIMAT0003152	83.7	122.85	258.78	204	103.275	231.39	-1.16384
40	rno-miR-324-5p	MIMAT0000553	251.1	376.11	738.72	684	313.605	711.36	-1.18163
41	rno-miR-29a	MIMAT0000802	1442.43	1489.32	3649.14	3141	1465.88	3395.07	-1.21168
42	rno-miR-324-3p	MIMAT0000554	279	268.38	696.54	573	273.69	634.77	-1.21369
43	rno-miR-30b-5p	MIMAT0000806	3175.02	4409.37	8991.18	8702	3792.19	8846.59	-1.22209
44	rno-let-7es	MIMAT0004706	72.54	69.93	189.24	144	71.235	166.62	-1.2259
45	rno-miR-18a	MIMAT0000787	1082.52	1302.21	3239.88	2391	1192.37	2815.44	-1.23953
46	rno-miR-27a	MIMAT0000799	290.16	359.1	744.42	807	324.63	775.71	-1.25672
47	rno-let-7bs	MIMAT0004705	78.12	86.94	237.12	160	82.53	198.56	-1.26658
48	rno-miR-382	MIMAT0003201	546.84	1033.83	1640.46	2186	790.335	1913.23	-1.27547
49	rno-miR-25	MIMAT0000795	6827.13	10115.3	19300.2	22164	8471.21	20732.1	-1.29123
50	rno-miR-125b-5p	MIMAT0000830	111265	114024	305893	248114	112644	277003	-1.29813
51	rno-miR-30e	MIMAT0000805	44824.1	50892	99745.4	137340	47858.1	118543	-1.30857
52	rno-miR-92b	MIMAT0005340	1632.15	2543.94	5671.5	4737	2088.05	5204.25	-1.31754
53	rno-miR-186	MIMAT0000863	6040.35	8134.56	19396	16920	7087.45	18158	-1.35726
54	rno-miR-188	MIMAT0005301	39.06	52.92	123.12	113	45.99	118.06	-1.36013
55	rno-miR-193	MIMAT0000868	92.07	130.41	232.56	341	111.24	286.78	-1.36627
56	rno-miR-3085	MIMAT0017805	153.45	206.01	428.64	505	179.73	466.82	-1.37704
57	rno-miR-346	MIMAT0000596	97.65	115.29	326.04	228	106.47	277.02	-1.37954
58	rno-miR-139-5p	MIMAT0000845	357.12	544.32	1189.02	1176	450.72	1182.51	-1.39155
59	rno-miR-466c	MIMAT0005279	47.43	69.93	185.82	123	58.68	154.41	-1.39583
60	rno-miR-374	MIMAT0003208	2072.97	4859.19	7644.84	10693	3466.08	9168.92	-1.40345
61	rno-miR-195	MIMAT0000870	602.64	557.55	1073.88	2014	580.095	1543.94	-1.41226
62	rno-miR-320	MIMAT0000903	3805.56	5276.88	12951.5	11416	4541.22	12183.8	-1.42381
63	rno-miR-500	MIMAT0005321	131.13	141.75	410.4	325	136.44	367.7	-1.43026
64	rno-miR-667	MIMAT0012852	78.12	119.07	300.96	232	98.595	266.48	-1.43444
65	rno-miR-494	MIMAT0003193	463.14	619.92	1691.76	1263	541.53	1477.38	-1.44793
66	rno-miR-874	MIMAT0005284	58.59	35.91	157.32	102	47.25	129.66	-1.45635
67	rno-miR-17-2-3p	MIMAT0017295	47.43	35.91	103.74	125	41.67	114.37	-1.45663
68	rno-let-7c-1s	MIMAT0017087	36.27	71.82	118.56	179	54.045	148.78	-1.46095
69	rno-miR-9s	MIMAT0004708	98693.5	112243	360230	221603	105468	290916	-1.46379
70	rno-miR-362s	MIMAT0017357	848.16	735.21	2252.64	2125	791.685	2188.82	-1.46715
71	rno-miR-455s	MIMAT0017308	178.56	241.92	640.68	522	210.24	581.34	-1.46734
72	rno-miR-24	MIMAT0000794	2628.18	3262.14	8775.72	7712	2945.16	8243.86	-1.48497
73	rno-miR-32	MIMAT0000811	312.48	517.86	1217.52	1114	415.17	1165.76	-1.4895
74	rno-miR-30d	MIMAT0000807	24395.8	28629.7	65734.7	83309	26512.7	74521.8	-1.49098
75	rno-miR-301a	MIMAT0000552	2257.11	2477.79	7840.92	5479	2367.45	6659.96	-1.49218
76	rno-miR-34a	MIMAT0000815	287.37	404.46	882.36	1068	345.915	975.18	-1.49525
77	rno-miR-19b	MIMAT0000788	20004.3	29278	84658.7	54593	24641.1	69625.8	-1.49855
78	rno-miR-124	MIMAT0000828	84433.8	102030	272572	255625	93231.8	264098	-1.50218
79	rno-miR-20b-5p	MIMAT0003211	192.51	170.1	526.68	504	181.305	515.34	-1.50711
80	rno-miR-30a	MIMAT0000808	49318.8	59242	116784	192877	54280.4	154830	-1.51218
81	rno-miR-369-5p	MIMAT0003206	510.57	559.44	1781.82	1298	535.005	1539.91	-1.52522
82	rno-miR-505	MIMAT0003380	457.56	644.49	1741.92	1431	551.025	1586.46	-1.52562
83	rno-miR-345-3p	MIMAT0004655	178.56	277.83	576.84	741	228.195	658.92	-1.52984
84	rno-miR-181a	MIMAT0000858	37916.1	46354.1	130935	112497	42135.1	121716	-1.53042
85	rno-miR-708	MIMAT0005331	6433.74	6667.92	23215	14697	6550.83	18956	-1.5329
86	rno-miR-484	MIMAT0005319	320.85	336.42	974.7	940	328.635	957.35	-1.54256
87	rno-miR-30es	MIMAT0004720	1559.61	2884.14	4257.9	8839	2221.88	6548.45	-1.55938
88	rno-miR-130b	MIMAT0000837	142.29	134.19	413.82	410	138.24	411.91	-1.57515
89	rno-miR-425	MIMAT0005314	482.67	810.81	1818.3	2055	646.74	1936.65	-1.58231
90	rno-miR-181b	MIMAT0000859	6018.03	8316	24643.4	18363	7167.01	21503.2	-1.58511
91	rno-miR-181d	MIMAT0005299	3152.7	4932.9	12358.7	12020	4042.8	12189.4	-1.5922
92	rno-miR-218a	MIMAT0000888	4084.56	6225.66	16086.5	15035	5155.11	15560.8	-1.59384
93	rno-miR-20a	MIMAT0000602	30391.5	35567.9	105357	94761	32979.7	100059	-1.6012
94	#N/A	MIMAT0024844	75.33	73.71	200.64	252	74.52	226.32	-1.60266
95	rno-miR-551b	MIMAT0005596	92.07	139.86	314.64	393	115.965	353.82	-1.60933
96	rno-miR-29b	MIMAT0000801	47.43	51.03	156.18	145	49.23	150.59	-1.61302
97	rno-miR-15bs	MIMAT0017093	97.65	145.53	330.6	417	121.59	373.8	-1.62024
98	rno-miR-434	MIMAT0005315	6921.99	8618.4	24909	23278	7770.2	24093.5	-1.63262
99	rno-miR-872s	MIMAT0005283	279	289.17	972.42	790	284.085	881.21	-1.63316
100	rno-miR-204	MIMAT0000877	532.89	699.3	1917.48	1921	616.095	1919.24	-1.63931
101	rno-miR-384-5p	MIMAT0005309	2125.98	2995.65	7529.7	8522	2560.82	8025.85	-1.64805
102	rno-miR-134	MIMAT0000840	814.68	950.67	2896.74	2647	882.675	2771.87	-1.65091
103	rno-miR-770	MIMAT0005338	161.82	134.19	539.22	398	148.005	468.61	-1.66274
104	rno-miR-191	MIMAT0000866	14268.1	16458.1	48454.6	48928	15363.1	48691.3	-1.6642
105	rno-miR-187	MIMAT0000864	50.22	39.69	137.94	148	44.955	142.97	-1.66916
106	rno-miR-674-5p	MIMAT0005329	170.19	181.44	559.74	562	175.815	560.87	-1.67361
107	rno-miR-363	MIMAT0003210	521.73	674.73	1934.58	1887	598.23	1910.79	-1.6754
108	rno-miR-298s	MIMAT0017166	820.26	967.68	2907	2814	893.97	2860.5	-1.67797
109	rno-miR-9	MIMAT0000781	1.5952e+06	1.89689e+06	5.06006e+06	6120067	1.74605e+06	5.59007e+06	-1.67877
110	rno-miR-17-5p	MIMAT0000786	20964.1	23196	78371.6	63415	22080	70893.3	-1.68291
111	rno-miR-19a	MIMAT0000789	2921.13	3636.36	13701.7	7368	3278.74	10534.8	-1.68395
112	rno-miR-487b	MIMAT0003200	1381.05	1820.07	5725.08	4575	1600.56	5150.04	-1.68601
113	rno-miR-342-3p	MIMAT0000589	2151.09	2513.7	7123.86	7938	2332.4	7530.93	-1.69102
114	rno-miR-219-1-3p	MIMAT0004741	39.06	37.8	115.14	135	38.43	125.07	-1.70243
115	rno-miR-322	MIMAT0001619	2391.03	3698.73	10367.2	9525	3044.88	9946.08	-1.70774
116	rno-miR-96	MIMAT0000818	64.17	111.51	267.9	306	87.84	286.95	-1.70785
117	rno-miR-99a	MIMAT0000820	66569.4	74704.1	224049	239458	70636.8	231753	-1.7141
118	rno-miR-411	MIMAT0005312	2103.66	3090.15	8046.12	8999	2596.9	8522.56	-1.71449
119	rno-miR-99as	MIMAT0004724	468.72	621.81	1385.1	2211	545.265	1798.05	-1.7214
120	rno-miR-503s	MIMAT0017224	27.9	56.7	178.98	103	42.3	140.99	-1.73686
121	rno-miR-365	MIMAT0001549	189.72	160.65	514.14	656	175.185	585.07	-1.73973
122	rno-miR-222	MIMAT0000891	591.48	582.12	2103.3	1885	586.8	1994.15	-1.76483
123	rno-miR-450a	MIMAT0001547	3082.95	3931.2	11728.3	12158	3507.08	11943.2	-1.76784
124	rno-miR-210	MIMAT0000881	694.71	1060.29	2610.6	3366	877.5	2988.3	-1.76785
125	rno-miR-330	MIMAT0004641	86.49	196.56	540.36	428	141.525	484.18	-1.77449
126	rno-miR-340-3p	MIMAT0000585	119.97	187.11	524.4	528	153.54	526.2	-1.777
127	rno-miR-33	MIMAT0000812	703.08	890.19	2973.12	2502	796.635	2737.56	-1.7809
128	rno-miR-129-2s	MIMAT0000601	2430.09	3069.36	9157.62	9802	2749.72	9479.81	-1.78557
129	rno-miR-1193-3p	MIMAT0017859	58.59	62.37	192.66	225	60.48	208.83	-1.7878
130	rno-miR-151s	MIMAT0000614	2190.15	3772.44	8314.02	12438	2981.3	10376	-1.79924
131	rno-miR-106b	MIMAT0000825	6729.48	9344.16	30636.4	25703	8036.82	28169.7	-1.80945
132	rno-miR-181c	MIMAT0000857	1618.2	2668.68	10078.7	4982	2143.44	7530.37	-1.81279
133	rno-miR-301as	MIMAT0017026	150.66	139.86	428.64	598	145.26	513.32	-1.82122
134	rno-miR-377	MIMAT0003123	25.11	58.59	128.82	170	41.85	149.41	-1.83598
135	rno-miR-504	MIMAT0012830	242.73	328.86	874.38	1183	285.795	1028.69	-1.84776
136	rno-miR-421s	MIMAT0017175	161.82	249.48	836.76	645	205.65	740.88	-1.84905
137	rno-let-7f-2s	MIMAT0017090	270.63	385.56	1073.88	1296	328.095	1184.94	-1.85263
138	rno-miR-664	MIMAT0003382	189.72	209.79	752.4	698	199.755	725.2	-1.86015
139	rno-miR-153	MIMAT0000855	926.28	1203.93	3935.28	3854	1065.11	3894.64	-1.87049
140	rno-miR-181a-2s	MIMAT0017138	122.76	206.01	564.3	638	164.385	601.15	-1.87065
141	rno-miR-99b	MIMAT0000821	8339.31	13778.1	33477.2	47474	11058.7	40475.6	-1.87187
142	rno-miR-148b-5p	MIMAT0004645	50.22	64.26	173.28	246	57.24	209.64	-1.87282
143	rno-miR-7a-1s	MIMAT0000607	253.89	336.42	1070.46	1141	295.155	1105.73	-1.90545
144	rno-let-7b	MIMAT0000775	19538.4	20442.2	83527.8	68320	19990.3	75923.9	-1.92525
145	rno-miR-199a-5p	MIMAT0000872	72.54	35.91	121.98	290	54.225	205.99	-1.92554
146	rno-miR-17-1-3p	MIMAT0004710	237.15	277.83	901.74	1088	257.49	994.87	-1.94999
147	rno-miR-409-5p	MIMAT0003204	1166.22	1434.51	4642.08	5428	1300.37	5035.04	-1.95309
148	rno-miR-370	MIMAT0003122	401.76	364.77	1621.08	1374	383.265	1497.54	-1.96618
149	rno-miR-181cs	MIMAT0017137	1662.84	1797.39	5719.38	7812	1730.12	6765.69	-1.96737
150	rno-miR-135bs	MIMAT0017043	89.28	98.28	335.16	404	93.78	369.58	-1.97853
151	rno-miR-99bs	MIMAT0004725	170.19	285.39	710.22	1102	227.79	906.11	-1.99198
152	rno-miR-21	MIMAT0000790	19744.8	21540.3	69162.7	95285	20642.6	82223.8	-1.99393
153	rno-miR-328a	MIMAT0000564	778.41	861.84	3559.08	2987	820.125	3273.04	-1.99672
154	rno-miR-361s	MIMAT0017199	242.73	296.73	927.96	1229	269.73	1078.48	-1.99941
155	rno-miR-376c	MIMAT0003194	89.28	100.17	359.1	403	94.725	381.05	-2.00816
156	rno-miR-30ds	MIMAT0004722	80.91	115.29	319.2	476	98.1	397.6	-2.01899
157	rno-miR-501s	MIMAT0017198	39.06	56.7	174.42	214	47.88	194.21	-2.02012
158	rno-miR-361	MIMAT0003117	1141.11	1116.99	5202.96	4049	1129.05	4625.98	-2.03465
159	rno-miR-130a	MIMAT0000836	3409.38	3029.67	14645.6	11737	3219.53	13191.3	-2.03467
160	rno-miR-182	MIMAT0005300	770.04	984.69	2349.54	4867	877.365	3608.27	-2.04006
161	rno-miR-299s	MIMAT0017167	159.03	202.23	568.86	926	180.63	747.43	-2.0489
162	rno-miR-872	MIMAT0005282	1958.58	2277.45	8091.72	9491	2118.02	8791.36	-2.05337
163	rno-miR-101b	MIMAT0000615	19979.2	33441.7	82526.9	139943	26710.4	111235	-2.05814
164	rno-miR-485s	MIMAT0017222	259.47	421.47	1526.46	1314	340.47	1420.23	-2.06052
165	#N/A	MIMAT0024854	181.35	81.27	615.6	481	131.31	548.3	-2.06199
166	rno-miR-129-1s	MIMAT0017120	142.29	162.54	677.16	598	152.415	637.58	-2.0646
167	rno-miR-100s	MIMAT0017112	22.32	47.25	159.6	133	34.785	146.3	-2.07239
168	rno-miR-28s	MIMAT0004716	212.04	402.57	862.98	1745	307.305	1303.99	-2.08519
169	rno-miR-300-3p	MIMAT0000902	3601.89	3883.95	14444.9	17362	3742.92	15903.5	-2.08711
170	rno-miR-411s	MIMAT0017304	504.99	514.08	2204.76	2127	509.535	2165.88	-2.0877
171	rno-miR-27b	MIMAT0000798	5088.96	5505.57	20426.5	24812	5297.26	22619.3	-2.09423
172	rno-miR-148b-3p	MIMAT0000579	8135.64	13504.1	38522.9	54071	10819.8	46296.9	-2.09724
173	rno-miR-539	MIMAT0003176	53.01	24.57	167.58	165	38.79	166.29	-2.09994
174	rno-miR-138	MIMAT0000844	1517.76	1587.6	7855.74	5461	1552.68	6658.37	-2.10041
175	rno-miR-383	MIMAT0003114	301.32	476.28	1564.08	1771	388.8	1667.54	-2.10062
176	rno-miR-34c	MIMAT0000814	443.61	436.59	1248.3	2545	440.1	1896.65	-2.10755
177	rno-miR-542-3p	MIMAT0003179	3161.07	3810.24	11995.1	18130	3485.66	15062.5	-2.11146
178	rno-miR-152	MIMAT0000854	284.58	249.48	705.66	1603	267.03	1154.33	-2.11198
179	rno-miR-376b-5p	MIMAT0003195	47.43	103.95	332.88	324	75.69	328.44	-2.11746
180	rno-miR-652	MIMAT0005342	485.46	665.28	2453.28	2566	575.37	2509.64	-2.12492
181	rno-miR-100	MIMAT0000822	15406.4	19380.1	60298	92125	17393.2	76211.5	-2.13148
182	rno-miR-488	MIMAT0005341	2823.48	4199.58	10964.5	19881	3511.53	15422.8	-2.13489
183	#N/A	MIMAT0025070	139.5	317.52	747.84	1261	228.51	1004.42	-2.13603
184	rno-miR-98	MIMAT0000819	1478.7	1678.32	7023.54	6868	1578.51	6945.77	-2.13757
185	rno-miR-154s	MIMAT0017136	128.34	206.01	745.56	726	167.175	735.78	-2.13792
186	#N/A	MIMAT0026467	1821.87	2207.52	7441.92	10455	2014.7	8948.46	-2.15108
187	rno-miR-325-3p	MIMAT0004639	979.29	1081.08	4321.74	4880	1030.18	4600.87	-2.159
188	rno-miR-380s	MIMAT0017302	318.06	404.46	1809.18	1421	361.26	1615.09	-2.16051
189	rno-miR-106bs	MIMAT0004727	368.28	691.74	1642.74	3110	530.01	2376.37	-2.16467
190	rno-miR-128	MIMAT0000834	48063.3	55038.7	266865	196094	51551	231479	-2.16681
191	rno-miR-322s	MIMAT0000547	1350.36	2349.27	8584.2	8036	1849.82	8310.1	-2.16748
192	rno-miR-30as	MIMAT0000809	783.99	1687.77	3861.18	7284	1235.88	5572.59	-2.17281
193	rno-miR-101a	MIMAT0000823	97650	138972	367629	701531	118311	534580	-2.17582
194	rno-miR-425s	MIMAT0017306	25.11	45.36	155.04	164	35.235	159.52	-2.17866
195	rno-miR-708s	MIMAT0005332	6788.07	12666.8	29702.7	58562	9727.43	44132.3	-2.18171
196	#N/A	MIMAT0024845	279	370.44	1160.52	1789	324.72	1474.76	-2.18321
197	rno-miR-136	MIMAT0000842	588.69	844.83	3368.7	3258	716.76	3313.35	-2.20873
198	rno-miR-323	MIMAT0000550	1729.8	3014.55	10532.5	11488	2372.18	11010.2	-2.21456
199	rno-miR-7a-2s	MIMAT0017091	50.22	85.05	319.2	309	67.635	314.1	-2.21538
200	rno-miR-488s	MIMAT0017320	66.96	60.48	285	310	63.72	297.5	-2.22307
201	rno-miR-296s	MIMAT0000898	145.08	107.73	585.96	597	126.405	591.48	-2.22628
202	rno-miR-300-5p	MIMAT0004743	11.16	37.8	118.56	112	24.48	115.28	-2.23547
203	rno-miR-532-5p	MIMAT0005322	2268.27	3921.75	9669.48	19496	3095.01	14582.7	-2.23625
204	rno-miR-598-3p	MIMAT0005325	5554.89	7386.12	27218.6	33800	6470.5	30509.3	-2.2373
205	rno-miR-22	MIMAT0000791	4971.78	5310.9	28250.3	20278	5141.34	24264.2	-2.23861
206	rno-miR-125b-3p	MIMAT0004730	504.99	735.21	3543.12	2311	620.1	2927.06	-2.23888
207	rno-miR-879	MIMAT0005287	290.16	330.75	1298.46	1639	310.455	1468.73	-2.24211
208	rno-miR-431	MIMAT0001626	22.32	35.91	157.32	120	29.115	138.66	-2.25172
209	rno-miR-485	MIMAT0003203	234.36	410.13	1729.38	1348	322.245	1538.69	-2.25547
210	rno-miR-379s	MIMAT0004791	209.25	219.24	999.78	1060	214.245	1029.89	-2.26516
211	rno-miR-325-5p	MIMAT0000557	292.95	378	1551.54	1677	335.475	1614.27	-2.2666
212	rno-miR-337	MIMAT0000577	22.32	28.35	131.1	113	25.335	122.05	-2.26827
213	rno-miR-132s	MIMAT0017123	209.25	211.68	1096.68	945	210.465	1020.84	-2.2781
214	rno-miR-376as	MIMAT0003197	78.12	164.43	591.66	588	121.275	589.83	-2.28202
215	rno-miR-199a-3p	MIMAT0004738	50.22	37.8	173.28	255	44.01	214.14	-2.28265
216	rno-miR-539s	MIMAT0017212	351.54	389.34	1896.96	1709	370.44	1802.98	-2.28307
217	rno-let-7c	MIMAT0000776	68257.4	91081	419330	357458	79669.2	388394	-2.28543
218	rno-miR-23a	MIMAT0000792	482.67	508.41	2356.38	2478	495.54	2417.19	-2.28626
219	rno-miR-665	MIMAT0012844	167.4	124.74	856.14	577	146.07	716.57	-2.29445
220	rno-miR-29b-2s	MIMAT0004717	25.11	28.35	144.78	120	26.73	132.39	-2.30826
221	rno-miR-409-3p	MIMAT0003205	410.13	669.06	2409.96	2944	539.595	2676.98	-2.31066
222	rno-miR-344b-2-3p	MIMAT0017812	36.27	49.14	217.74	206	42.705	211.87	-2.3107
223	rno-let-7a	MIMAT0000774	20453.5	24715.5	122218	102049	22584.5	112134	-2.31181
224	rno-miR-362	MIMAT0012828	231.57	179.55	1014.6	1027	205.56	1020.8	-2.31207
225	rno-miR-140s	MIMAT0000574	4469.58	5996.97	17526.4	34474	5233.27	26000.2	-2.31274
226	rno-miR-540s	MIMAT0017211	33.48	66.15	312.36	188	49.815	250.18	-2.32831
227	rno-miR-582	MIMAT0012833	72.54	45.36	299.82	293	58.95	296.41	-2.33003
228	rno-miR-212	MIMAT0000883	72.54	111.51	402.42	524	92.025	463.21	-2.33157
229	rno-miR-384-3p	MIMAT0005310	1791.18	1990.17	9327.48	9723	1890.67	9525.24	-2.33285
230	rno-miR-151	MIMAT0000613	3250.35	3797.01	19573.8	16044	3523.68	17808.9	-2.33744
231	rno-miR-702-3p	MIMAT0017885	114.39	103.95	430.92	675	109.17	552.96	-2.3406
232	rno-miR-345-5p	MIMAT0000594	178.56	234.36	956.46	1138	206.46	1047.23	-2.34264
233	rno-miR-335	MIMAT0000575	4313.34	5193.72	20315.9	28001	4753.53	24158.5	-2.34546
234	rno-miR-29c	MIMAT0000803	86.49	126.63	634.98	471	106.56	552.99	-2.37559
235	rno-miR-543s	MIMAT0003175	284.58	461.16	2405.4	1469	372.87	1937.2	-2.37723
236	rno-miR-129	MIMAT0000600	892.8	1489.32	5586	6848	1191.06	6217	-2.38397
237	rno-miR-380	MIMAT0005308	100.44	291.06	880.08	1168	195.75	1024.04	-2.38719
238	rno-miR-493s	MIMAT0017217	53.01	92.61	417.24	351	72.81	384.12	-2.39935
239	rno-miR-221	MIMAT0000890	1598.67	1487.43	7802.16	8690	1543.05	8246.08	-2.41792
240	rno-miR-127	MIMAT0000833	7890.12	15437.5	61582.8	63119	11663.8	62350.9	-2.41837
241	rno-miR-146b	MIMAT0005595	1258.29	1572.48	6176.52	9012	1415.38	7594.26	-2.42371
242	rno-miR-544s	MIMAT0017359	22.32	20.79	110.58	121	21.555	115.79	-2.42542
243	rno-miR-331	MIMAT0000570	485.46	374.22	2211.6	2467	429.84	2339.3	-2.44421
244	#N/A	MIMAT0025048	1032.3	1304.1	6720.3	6046	1168.2	6383.15	-2.44998
245	rno-miR-124s	MIMAT0004728	1060.2	1139.67	5124.3	6896	1099.93	6010.15	-2.44998
246	#N/A	MIMAT0025068	69.75	92.61	312.36	577	81.18	444.68	-2.45357
247	rno-miR-541	MIMAT0003177	2170.62	2130.03	10264.6	13326	2150.33	11795.3	-2.45558
248	rno-miR-434s	MIMAT0017307	1076.94	1374.03	5749.02	7731	1225.48	6740.01	-2.4594
249	rno-miR-338	MIMAT0000581	125.55	115.29	904.02	422	120.42	663.01	-2.46096
250	rno-miR-203	MIMAT0000876	122.76	105.84	518.7	747	114.3	632.85	-2.46904
251	rno-miR-341	MIMAT0000587	1607.04	2816.1	9100.62	15498	2211.57	12299.3	-2.47543
252	rno-miR-379	MIMAT0003192	1766.07	3020.22	11319.1	15380	2393.15	13349.5	-2.47981
253	rno-miR-192	MIMAT0000867	351.54	378	1748.76	2333	364.77	2040.88	-2.48413
254	rno-miR-28	MIMAT0000800	287.37	240.03	1617.66	1337	263.7	1477.33	-2.48602
255	rno-miR-181a-1s	MIMAT0000884	1542.87	1810.62	7627.74	11266	1676.74	9446.87	-2.49417
256	rno-miR-25s	MIMAT0004713	80.91	137.97	702.24	539	109.44	620.62	-2.50357
257	rno-miR-183	MIMAT0000860	329.22	621.81	1719.12	3676	475.515	2697.56	-2.50409
258	rno-miR-137s	MIMAT0017126	50.22	49.14	310.08	254	49.68	282.04	-2.50516
259	rno-miR-378	MIMAT0003379	527.31	744.66	2853.42	4487	635.985	3670.21	-2.5288
260	rno-miR-672s	MIMAT0017312	72.54	75.6	533.52	325	74.07	429.26	-2.53489
261	rno-miR-194	MIMAT0000869	1191.33	1413.72	7113.6	8047	1302.53	7580.3	-2.54094
262	rno-miR-103	MIMAT0000824	62833.6	71901.3	342185	442941	67367.4	392563	-2.5428
263	rno-miR-433s	MIMAT0017192	119.97	141.75	768.36	763	130.86	765.68	-2.54872
264	rno-miR-381	MIMAT0003199	2226.42	3322.62	11867.4	20691	2774.52	16279.2	-2.55272
265	rno-miR-540	MIMAT0003174	25.11	22.68	157.32	126	23.895	141.66	-2.56765
266	rno-miR-107	MIMAT0000826	3264.3	3366.09	18990.1	20364	3315.2	19677.1	-2.56935
267	rno-miR-433	MIMAT0001628	507.78	721.98	4229.4	3077	614.88	3653.2	-2.57078
268	rno-miR-26a	MIMAT0000796	31058.3	39083.3	224420	194119	35070.8	209270	-2.57702
269	rno-miR-499	MIMAT0003381	287.37	319.41	1829.7	1819	303.39	1824.35	-2.58814
270	rno-miR-23b	MIMAT0000793	789.57	880.74	4980.66	5071	835.155	5025.83	-2.58925
271	rno-miR-376b-3p	MIMAT0003196	1143.9	1190.7	7681.32	6381	1167.3	7031.16	-2.59059
272	#N/A	MIMAT0024847	605.43	927.99	3415.44	5825	766.71	4620.22	-2.59121
273	rno-miR-136s	MIMAT0004733	5582.79	7144.2	29013	48375	6363.49	38694	-2.60422
274	rno-miR-330s	MIMAT0000568	111.6	132.3	769.5	735	121.95	752.25	-2.62492
275	rno-miR-873	MIMAT0005339	159.03	192.78	1068.18	1105	175.905	1086.59	-2.62694
276	rno-let-7i	MIMAT0000779	42611.7	52456.9	258681	350636	47534.3	304658	-2.68015
277	rno-miR-219-2-3p	MIMAT0005446	25.11	98.28	361.38	432	61.695	396.69	-2.68479
278	rno-miR-31	MIMAT0000810	39.06	98.28	421.8	464	68.67	442.9	-2.68923
279	rno-miR-873s	MIMAT0017318	19.53	24.57	125.4	160	22.05	142.7	-2.69413
280	rno-miR-30b-3p	MIMAT0004721	33.48	34.02	205.2	235	33.75	220.1	-2.7052
281	rno-miR-410	MIMAT0005311	1196.91	1559.25	7497.78	10489	1378.08	8993.39	-2.70621
282	rno-miR-495	MIMAT0005320	421.29	587.79	3323.1	3348	504.54	3335.55	-2.72488
283	rno-let-7f	MIMAT0000778	40608.5	68051.3	369634	352838	54329.9	361236	-2.73312
284	rno-miR-3597-5p	MIMAT0017835	22.32	26.46	163.02	163	24.39	163.01	-2.7406
285	#N/A	MIMAT0024843	817.47	1340.01	7063.44	7370	1078.74	7216.72	-2.742
286	rno-miR-342-5p	MIMAT0004652	16.74	37.8	251.94	113	27.27	182.47	-2.74227
287	rno-miR-329s	MIMAT0017031	970.92	1105.65	7077.12	6873	1038.28	6975.06	-2.748
288	rno-miR-296	MIMAT0004742	912.33	975.24	6584.64	6104	943.785	6344.32	-2.74894
289	rno-miR-33s	MIMAT0017104	55.8	88.83	339.72	636	72.315	487.86	-2.7541
290	rno-miR-3559-5p	MIMAT0017827	717.03	1192.59	5891.52	7055	954.81	6473.26	-2.76121
291	rno-miR-672	MIMAT0005327	1849.77	3247.02	17857	16997	2548.4	17427	-2.77366
292	rno-miR-344b-1-3p	MIMAT0017894	16.74	32.13	151.62	184	24.435	167.81	-2.77981
293	rno-miR-298	MIMAT0000900	3367.53	5053.86	25432.3	32565	4210.69	28998.6	-2.78385
294	rno-miR-329	MIMAT0000566	265.05	245.7	1560.66	1963	255.375	1761.83	-2.78639
295	rno-miR-674-3p	MIMAT0005330	320.85	325.08	1812.6	2726	322.965	2269.3	-2.8128
296	rno-miR-340-5p	MIMAT0004650	28363.1	48811.1	149783	392892	38587.1	271338	-2.8139
297	rno-miR-30c-2s	MIMAT0005442	426.87	782.46	2778.18	5732	604.665	4255.09	-2.81498
298	rno-miR-130bs	MIMAT0017122	30.69	18.9	172.14	180	24.795	176.07	-2.82803
299	rno-miR-369-3p	MIMAT0003207	544.05	602.91	4195.2	4071	573.48	4133.1	-2.84941
300	rno-miR-139-3p	MIMAT0004735	69.75	173.88	951.9	816	121.815	883.95	-2.85927
301	rno-miR-338s	MIMAT0004646	44.64	66.15	400.14	407	55.395	403.57	-2.86499
302	rno-miR-673s	MIMAT0017313	30.69	54.81	223.44	404	42.75	313.72	-2.87548
303	rno-miR-664-2s	MIMAT0017229	16.74	24.57	156.18	147	20.655	151.59	-2.87561
304	rno-miR-26b	MIMAT0000797	1314.09	1814.4	11922.1	11065	1564.24	11493.6	-2.87729
305	rno-miR-337s	MIMAT0017035	161.82	262.71	1464.9	1689	212.265	1576.95	-2.8932
306	rno-miR-326	MIMAT0000560	198.09	408.24	2152.32	2362	303.165	2257.16	-2.89633
307	rno-miR-135as	MIMAT0004732	22.32	35.91	222.3	214	29.115	218.15	-2.90549
308	rno-miR-127s	MIMAT0017117	9126.09	13730.9	56661.4	116187	11428.5	86424.2	-2.9188
309	rno-miR-412s	MIMAT0017204	30.69	32.13	226.86	253	31.41	239.93	-2.93332
310	rno-miR-532-3p	MIMAT0005323	100.44	149.31	831.06	1080	124.875	955.53	-2.93582
311	rno-miR-376a	MIMAT0003198	440.82	306.18	4282.98	1686	373.5	2984.49	-2.9983
312	rno-miR-490	MIMAT0012823	50.22	68.04	339.72	606	59.13	472.86	-2.99945
313	rno-miR-760-3p	MIMAT0005337	78.12	96.39	764.94	637	87.255	700.97	-3.00604
314	rno-miR-592	MIMAT0012834	16.74	22.68	156.18	166	19.71	161.09	-3.03087
315	rno-miR-382s	MIMAT0003202	895.59	1287.09	7091.94	10771	1091.34	8931.47	-3.0328
316	rno-miR-344b-5p	MIMAT0017811	19.53	26.46	261.06	119	22.995	190.03	-3.04684
317	rno-miR-374s	MIMAT0017223	114.39	124.74	824.22	1159	119.565	991.61	-3.05198
318	rno-miR-423s	MIMAT0017305	717.03	684.18	5601.96	6029	700.605	5815.48	-3.05323
319	rno-let-7d	MIMAT0000562	4726.26	5293.89	57629.3	25770	5010.07	41699.6	-3.05713
320	rno-miR-582s	MIMAT0017360	53.01	71.82	355.68	696	62.415	525.84	-3.07466
321	rno-miR-30c-1s	MIMAT0004719	30.69	35.91	283.86	278	33.3	280.93	-3.07662
322	#N/A	MIMAT0025060	19.53	43.47	191.52	370	31.5	280.76	-3.15591
323	rno-miR-221s	MIMAT0017163	147.87	309.96	1271.1	2993	228.915	2132.05	-3.21936
324	rno-miR-128-2s	MIMAT0017119	25.11	15.12	216.6	159	20.115	187.8	-3.22285
325	rno-miR-496	MIMAT0012860	80.91	79.38	660.06	880	80.145	770.03	-3.26423
326	rno-let-7e	MIMAT0000777	5147.55	4725	55779.1	44362	4936.27	50070.5	-3.34247
327	rno-miR-1	MIMAT0003125	89.28	47.25	384.18	1035	68.265	709.59	-3.37777
328	rno-miR-7b	MIMAT0000780	803.52	1617.84	11809.3	16808	1210.68	14308.6	-3.563
329	rno-miR-770s	MIMAT0017317	16.74	32.13	352.26	306	24.435	329.13	-3.75164
330	rno-miR-185	MIMAT0000862	2103.66	2171.61	29388.1	28391	2137.63	28889.5	-3.75646
331	rno-miR-181b-1s	MIMAT0017139	36.27	69.93	622.44	872	53.1	747.22	-3.81475
332	rno-miR-7a	MIMAT0000606	16003.4	30260.8	214184	439832	23132.1	327008	-3.82136
333	rno-miR-1224	MIMAT0012827	22.32	13.23	255.36	299	17.775	277.18	-3.9629
334	rno-miR-92bs	MIMAT0017319	11.16	15.12	452.58	184	13.14	318.29	-4.5983
335	rno-miR-877	MIMAT0005285	5.58	7.56	283.86	346	6.57	314.93	-5.58299
