# Supplementary material for: A comprehensive characterization of the nuclear microRNA repertoire of post-mitotic neurons
Source: Front Mol Neurosci. 2013 Nov 26;6:43. doi: 10.3389/fnmol.2013.00043 (PMC3840315; doi:10.3389/fnmol.2013.00043)
Supplement: Supplementary file 6 [file DataSheet5.XLSX]

## Sheet: Rank_Sum_results
	miR-name	ID	microarray_1 LOG2(NUC-1/CYT-1)	microarray_1_rank	microarray_2 LOG2(NUC-2/CYT-2)	microarray_2_rank	microarray_3 LOG2(NUC-3/CYT-3)	microarray_3_rank	deep_seq_1 LOG2(NUC-1/CYT-1)	deep_seq_1_rank	deep_seq_2 LOG2(NUC-2/CYT-2)	deep_seq_2_rank	Rank Sum rank	p.value	Benjamini-Hochberg False discovery rates
1	rno-miR-92a	MIMAT0000816	0.74185	8	0.35682	11	0.52705	6	-0.95	16	-0.64	6	1	0	0
2	rno-miR-25	MIMAT0000795	1.29803	3	1.37416	5	0.47848	8	-1.7	61	-0.93	15	2	9.09091e-05	0.01
3	rno-miR-27a	MIMAT0000799	-0.27521	36	3.11417	1	2.74664	2	-1.48	40	-1.05	23	3	9.09091e-05	0.00666667
4	rno-miR-92b	MIMAT0005340	0.8285	7	0.12065	15	0.29691	11	-1.54	44	-1.16	31	4	9.09091e-05	0.005
5	rno-let-7bs	MIMAT0004705	1.35294	2	0.293	12	-0.15452	13	-1.03	18	-1.45	66	5	0.000113636	0.005
6	rno-miR-93	MIMAT0000817	-0.03606	22	-0.16726	21	-0.96642	57	-1.28	29	-0.89	12	6	0.000681818	0.025
7	rno-miR-130b	MIMAT0000837	1.17299	4	0.58636	8	0.41678	9	-1.53	43	-1.62	90	7	0.00104545	0.0328571
8	rno-miR-320	MIMAT0000903	0.61418	9	-0.59518	44	-0.22024	15	-1.58	51	-1.3	47	8	0.00159091	0.04375
9	rno-miR-874	MIMAT0005284	0.24798	13	1.94778	3	3.14581	1	-0.8	9	-2.13	149	9	0.00213636	0.0522222
10	rno-miR-24	MIMAT0000794	-0.08662	25	-0.20595	23	-0.62395	30	-1.55	46	-1.43	63	10	0.00322727	0.071
11	rno-miR-93s	MIMAT0017109	-0.51862	62	-0.51761	40	-0.82283	45	-0.77	8	-1.28	42	11	0.004	0.08
12	rno-let-7ds	MIMAT0000563	-0.21812	33	-0.65351	47	-1.04897	62	-0.93	13	-1.3	46	12	0.00479545	0.0879167
13	rno-miR-30d	MIMAT0000807	-0.33706	39	-0.52066	41	-0.50117	24	-1.77	68	-1.2	37	13	0.00559091	0.0946154
14	rno-miR-382	MIMAT0003201	-0.83738	97	1.14132	6	0.50053	7	-2	91	-0.67	8	14	0.00565909	0.0889286
15	rno-miR-484	MIMAT0005319	-0.32041	38	-0.38802	33	-0.45921	22	-1.55	45	-1.53	79	15	0.00697727	0.102333
16	rno-miR-187	MIMAT0000864	0.0793	17	-0.34025	29	-0.25061	18	-1.56	48	-1.8	113	16	0.00838636	0.115312
17	rno-miR-191	MIMAT0000866	0.02614	19	-0.31759	25	-0.76235	40	-1.78	69	-1.56	82	17	0.0105682	0.136765
18	rno-miR-667	MIMAT0012852	-0.7286	84	-0.35096	31	-0.56292	27	-1.57	49	-1.34	54	18	0.014	0.171111
19	rno-miR-132	MIMAT0000838	-0.73893	86	-1.08687	85	-1.08344	70	-0.66	5	-0.31	3	19	0.0150909	0.174737
20	rno-miR-494	MIMAT0003193	-0.64843	74	-0.32156	27	-0.94217	54	-1.45	36	-1.45	67	20	0.0183182	0.2015
21	rno-miR-351	MIMAT0000608	-1.02495	117	-0.47188	38	-1.43224	108	-0.3	2	-0.38	4	21	0.0224091	0.234762
22	rno-miR-15b	MIMAT0000784	-1.20443	144	-0.89707	62	-0.80327	42	-0.86	12	-0.72	10	22	0.0228864	0.228864
23	rno-miR-18a	MIMAT0000787	-0.43297	50	-0.85358	60	-1.37603	97	-1.14	22	-1.31	51	23	0.0271818	0.26
24	rno-miR-324-5p	MIMAT0000553	-0.50262	59	-0.93749	67	-1.38043	100	-1.45	37	-0.97	17	24	0.0276364	0.253333
25	rno-miR-872	MIMAT0005282	0.43693	12	-0.33199	28	-0.18794	14	-2.28	112	-1.83	115	25	0.0281364	0.2476
26	rno-miR-20a	MIMAT0000602	-0.2147	32	-0.43732	37	-1.20196	77	-1.64	57	-1.57	84	26	0.0306136	0.259038
27	rno-miR-30c	MIMAT0000804	-0.7543	89	-0.93582	66	-1.41575	106	-0.94	15	-0.93	14	27	0.0320455	0.261111
28	rno-miR-210	MIMAT0000881	-0.43678	51	-0.79216	56	-0.46034	23	-2.28	113	-1.3	48	28	0.0324545	0.255
29	rno-miR-106b	MIMAT0000825	-0.46947	54	-0.11833	20	-0.72905	34	-1.93	82	-1.71	107	29	0.03625	0.275
30	rno-miR-181d	MIMAT0005299	-0.58539	67	-0.75206	53	-0.84846	46	-1.93	83	-1.33	52	30	0.0376818	0.276333
31	rno-miR-503s	MIMAT0017224	-0.08357	24	-0.83231	58	-0.80453	43	-1.88	79	-1.66	99	31	0.0389545	0.276452
32	rno-miR-301b	MIMAT0005304	-1.4221	164	0.36795	10	-1.54664	125	-0.69	6	-0.29	2	32	0.0414773	0.285156
33	rno-miR-345-3p	MIMAT0004655	0.19928	14	-1.53022	143	-0.63435	32	-2.05	97	-1.05	24	33	0.0424318	0.282879
34	rno-miR-151s	MIMAT0000614	-0.12436	30	-1.02773	77	-0.7385	36	-2.51	139	-1.14	29	34	0.0444773	0.287794
35	rno-miR-425	MIMAT0005314	-0.40352	47	-0.98468	70	-1.06025	65	-2.09	100	-1.17	33	35	0.0468409	0.294429
36	rno-miR-324-3p	MIMAT0000554	-0.63967	71	-1.22565	103	-1.11245	71	-1.04	20	-1.38	55	36	0.0503864	0.307917
37	rno-miR-668	MIMAT0012839	-0.60502	69	-1.51622	139	-0.89025	49	-0.19	1	-1.45	65	37	0.0549545	0.326757
38	rno-miR-665	MIMAT0012844	0.17678	15	-0.1742	22	0.29767	10	-1.79	72	-2.78	206	38	0.0553864	0.320658
39	rno-miR-134	MIMAT0000840	-0.39023	45	-1.12392	89	-0.77979	41	-1.7	62	-1.61	89	39	0.05575	0.314487
40	rno-miR-503	MIMAT0003213	-1.77753	197	-0.40725	34	-1.07576	69	-1.04	19	-0.73	11	40	0.0605227	0.332875
41	rno-miR-129-2s	MIMAT0000601	-0.56499	65	-0.84681	59	-0.58324	28	-2.01	93	-1.58	87	41	0.0608864	0.326707
42	rno-miR-758	MIMAT0005335	-1.51408	175	-0.35496	32	-1.0653	67	-0.96	17	-1.29	44	42	0.06525	0.341786
43	rno-miR-16	MIMAT0000785	-0.99782	114	-1.03693	78	-1.6395	138	-0.84	10	0.29	1	43.5	0.07025	0.355287
44	rno-miR-450a	MIMAT0001547	-1.41012	161	2.11217	2	1.26328	4	-1.98	88	-1.58	86	43.5	0.07025	0.355287
45	rno-miR-99b	MIMAT0000821	-0.24958	34	-0.78381	54	-1.15806	73	-2.51	141	-1.28	43	45	0.0723182	0.353556
46	rno-miR-344a-3p	MIMAT0000592	-0.46402	53	-1.5203	141	-1.38437	102	-1.18	25	-1.06	25	46	0.0745909	0.356739
47	rno-miR-182	MIMAT0005300	-0.45097	52	-1.06201	82	-0.37427	19	-2.66	155	-1.25	40	47	0.0769545	0.360213
48	rno-miR-702-3p	MIMAT0017885	0.08182	16	-0.11168	19	-0.74404	37	-2.56	144	-2.05	142	48	0.0872955	0.400104
49	rno-miR-30a	MIMAT0000808	-0.75283	88	-1.01064	74	-1.30735	91	-1.97	87	-0.98	19	49	0.0884091	0.396939
50	rno-miR-341	MIMAT0000587	-0.37775	42	1.0594	7	0.7456	5	-3.27	201	-1.69	105	50	0.09	0.396
51	rno-miR-455s	MIMAT0017308	-1.33755	154	-0.41839	35	-1.19513	76	-1.55	47	-1.41	58	51	0.102273	0.441176
52	rno-miR-212s	MIMAT0017158	-0.31715	37	-1.58722	151	-1.7716	151	-0.59	4	-1.17	32	52.5	0.111364	0.466667
53	rno-miR-361	MIMAT0003117	-0.50681	60	-0.70419	49	-0.70436	33	-1.83	74	-2.22	160	52.5	0.111364	0.466667
54	rno-miR-328a	MIMAT0000564	-0.09464	26	-1.14977	95	-0.75328	39	-1.94	84	-2.05	141	54	0.126455	0.515185
55	rno-miR-708	MIMAT0005331	-0.68125	80	-0.89872	63	-1.50762	121	-1.19	26	-1.8	112	55	0.152455	0.609818
56	rno-miR-212	MIMAT0000883	-0.40287	46	-0.6071	45	-0.22622	16	-2.85	179	-1.85	119	56	0.154182	0.605714
57	rno-miR-872s	MIMAT0005283	-0.49798	58	-1.38992	123	-1.1748	74	-1.5	42	-1.75	110	57	0.158818	0.612982
58	rno-miR-485s	MIMAT0017222	-0.10725	28	-1.20142	100	-0.74516	38	-2.34	120	-1.86	120	58	0.161773	0.613621
59	rno-miR-154	MIMAT0000856	-1.14072	132	-1.58196	150	-1.28574	88	-1.27	28	-0.91	13	59	0.166523	0.620932
60	rno-miR-378	MIMAT0003379	-0.12177	29	0.05662	17	-0.87641	48	-3.09	191	-1.94	131	60	0.177136	0.6495
61	rno-miR-30b-5p	MIMAT0000806	-1.17173	139	-1.17905	98	-1.51361	123	-1.45	38	-1.03	20	61.5	0.178114	0.637154
62	rno-miR-409-3p	MIMAT0003205	-0.17593	31	-0.99019	71	-0.39196	21	-2.84	175	-1.85	118	61.5	0.178114	0.637154
63	rno-miR-195	MIMAT0000870	-1.0352	119	-1.4048	126	-1.34599	94	-1.74	66	-0.95	16	63	0.184295	0.643571
64	rno-miR-342-3p	MIMAT0000589	-0.84201	99	-1.33336	115	-1.00326	58	-1.88	80	-1.5	74	64	0.191136	0.657031
65	rno-miR-674-5p	MIMAT0005329	-0.27492	35	-1.44375	132	-1.39472	103	-1.72	63	-1.63	94	65	0.195977	0.663308
66	rno-miR-672s	MIMAT0017312	-0.02359	20	-0.66363	48	-0.90697	51	-2.16	103	-2.82	207	66	0.201795	0.672652
67	rno-miR-20b-5p	MIMAT0003211	-0.50704	61	-1.12955	91	-1.77944	152	-1.39	35	-1.63	93	67	0.205341	0.674254
68	rno-miR-322s	MIMAT0000547	-0.9404	109	-0.41845	36	-0.5366	26	-2.57	146	-1.87	121	68	0.215432	0.696985
69	rno-miR-181a	MIMAT0000858	-0.86488	101	-1.37284	120	-1.34806	95	-1.57	50	-1.5	73	69	0.216386	0.689928
70	rno-miR-1224	MIMAT0012827	3.78051	1	1.67062	4	2.7143	3	-3.74	214	-4.27	219	70	0.222182	0.698286
71	rno-miR-350	MIMAT0000604	-1.22686	148	-1.551	145	-1.4915	116	-0.93	14	-1.04	21	71	0.22725	0.704155
72	rno-miR-296s	MIMAT0000898	-0.38238	43	-0.97287	69	-0.92183	53	-2.04	96	-2.44	182	72	0.228136	0.697083
73	rno-miR-9s	MIMAT0004708	-0.75226	87	-1.02502	76	-1.81867	156	-1.17	24	-1.68	102	73	0.232636	0.701096
74	rno-miR-298	MIMAT0000900	0.51631	11	-0.63312	46	-0.24704	17	-3.27	202	-2.33	174	74	0.239091	0.710811
75	rno-miR-137	MIMAT0000843	-1.21898	145	-1.65975	158	-1.36275	96	-1.29	31	-1.05	22	75	0.247636	0.7264
76	rno-miR-23a	MIMAT0000792	-0.80546	94	-0.24257	24	-1.02109	60	-2.36	127	-2.21	158	76	0.271455	0.785789
77	rno-miR-505	MIMAT0003380	-0.98087	111	-1.26675	104	-1.56637	128	-1.64	58	-1.43	64	77	0.274773	0.785065
78	rno-miR-344b-2-3p	MIMAT0017812	-0.65929	76	-0.79138	55	-0.81375	44	-2.51	140	-2.15	151	78	0.278023	0.784167
79	rno-miR-485	MIMAT0003203	-0.86786	102	-0.32081	26	-0.96397	56	-2.52	142	-2.08	147	79	0.295568	0.823101
80	rno-miR-330s	MIMAT0000568	-0.66736	78	0.09425	16	-0.62781	31	-2.72	162	-2.54	194	80.5	0.313886	0.857826
81	rno-miR-30as	MIMAT0000809	-0.56475	64	-1.10768	88	-1.34233	93	-3.22	200	-1.19	36	80.5	0.313886	0.857826
82	rno-miR-344b-1-3p	MIMAT0017894	-0.34823	40	-0.71725	50	-0.61961	29	-3.46	207	-2.24	162	82	0.330114	0.885671
83	rno-miR-25s	MIMAT0004713	-0.59016	68	-0.90933	64	-0.37489	20	-2.74	166	-2.35	175	83	0.34375	0.911145
84	rno-miR-139-5p	MIMAT0000845	-1.88662	205	-1.03941	80	-1.50427	119	-1.72	64	-1.13	26	84	0.344727	0.902857
85	rno-miR-363	MIMAT0003210	0.03302	18	-1.39497	124	-2.48971	201	-1.85	77	-1.52	76	85	0.347955	0.900588
86	rno-miR-125b-5p	MIMAT0000830	-1.33996	155	-1.17445	97	-1.85047	160	-1.16	23	-1.42	60	86	0.349205	0.893314
87	rno-let-7b	MIMAT0000775	-0.88317	103	-1.00609	73	-1.4407	111	-1.81	73	-2.03	137	87	0.353659	0.89431
88	rno-miR-129-1s	MIMAT0017120	-0.99324	113	-1.09072	86	-1.04395	61	-2.07	99	-2.06	143	88	0.366614	0.916534
89	rno-miR-192	MIMAT0000867	-0.49788	57	-0.72569	52	-1.15136	72	-2.73	163	-2.21	159	89	0.367727	0.908989
90	rno-miR-181a-2s	MIMAT0017138	-0.05505	23	-1.60539	153	-1.59197	131	-2.38	130	-1.45	68	90	0.369023	0.902056
91	rno-miR-17-5p	MIMAT0000786	-0.78141	90	-1.0676	83	-2.01687	174	-1.6	53	-1.76	111	91	0.387977	0.937967
92	rno-miR-674-3p	MIMAT0005330	-0.56951	66	0.41273	9	-1.05152	63	-3.09	192	-2.48	187	92	0.406477	0.972011
93	rno-miR-369-5p	MIMAT0003206	-1.69982	191	-0.03406	18	-2.09007	181	-1.35	34	-1.67	100	93	0.424682	1.00462
94	rno-miR-346	MIMAT0000596	-1.08017	125	-1.34675	116	-2.1476	184	-1.22	27	-1.5	72	94	0.425864	0.996702
95	rno-miR-423s	MIMAT0017305	0.8781	6	-1.3048	110	0.20858	12	-3.07	188	-3.03	210	95	0.429341	0.994263
96	rno-miR-106bs	MIMAT0004727	-0.72892	85	-1.42545	130	-1.28175	85	-3.08	190	-1.25	41	96	0.439227	1.00656
97	rno-miR-361s	MIMAT0017199	-0.37671	41	-1.49685	136	-1.67527	143	-2.34	123	-1.64	95	97	0.460159	1.04366
98	rno-miR-500	MIMAT0005321	-2.28257	215	-1.38269	121	-1.31552	92	-1.31	32	-1.53	77	98	0.461227	1.03541
99	rno-miR-30es	MIMAT0004720	-1.06321	122	-1.53007	142	-1.61005	135	-2.5	138	-0.56	5	99	0.470273	1.04505
100	rno-miR-128	MIMAT0000834	-1.06218	121	-1.01149	75	-1.28972	89	-2.03	94	-2.28	167	100	0.483455	1.0636
101	rno-let-7i	MIMAT0000779	-0.71502	82	-0.58024	42	-1.06848	68	-3.04	187	-2.3	169	101	0.487318	1.06149
102	rno-miR-29a	MIMAT0000802	-1.69107	187	-1.41544	127	-2.04418	176	-1.12	21	-1.29	45	102	0.507068	1.09368
103	rno-miR-135b	MIMAT0000611	-1.79339	199	-1.36719	118	-2.52069	204	-0.69	7	-1.14	28	103	0.509432	1.08811
104	rno-miR-431	MIMAT0001626	-1.14469	133	-0.94986	68	-1.18156	75	-2.43	133	-2.13	150	104	0.514045	1.0874
105	rno-miR-296	MIMAT0004742	-0.42036	49	-1.14581	94	-0.90338	50	-2.74	167	-2.76	204	105	0.530386	1.11129
106	rno-miR-181b	MIMAT0000859	-1.22462	147	-1.55663	146	-1.60878	134	-1.61	54	-1.57	83	106	0.532977	1.10618
107	rno-miR-434	MIMAT0005315	-1.51827	178	-1.70197	160	-1.27732	83	-1.75	67	-1.53	80	107	0.538045	1.10626
108	rno-miR-433	MIMAT0001628	-0.49482	56	-1.50755	138	-0.73528	35	-2.6	148	-2.55	195	108	0.553545	1.12759
109	rno-miR-185	MIMAT0000862	-0.3852	44	-0.72228	51	-0.87601	47	-3.75	215	-3.76	216	109	0.557523	1.12528
110	rno-miR-124	MIMAT0000828	-1.19574	142	-1.86345	177	-1.69898	145	-1.6	52	-1.42	61	110	0.568341	1.13668
111	rno-miR-140s	MIMAT0000574	-0.82934	96	-1.70897	161	-1.01439	59	-2.95	183	-1.55	81	111	0.575068	1.13977
112	rno-miR-301as	MIMAT0017026	1.02672	5	-2.35865	199	-2.44454	198	-1.99	89	-1.62	91	112	0.581318	1.14187
113	rno-miR-487b	MIMAT0003200	-1.18346	140	-1.47964	134	-1.72202	147	-1.73	65	-1.65	97	113	0.582545	1.13416
114	rno-miR-433s	MIMAT0017192	-0.47781	55	0.20493	14	-2.06502	179	-2.67	158	-2.44	183	114	0.595932	1.15004
115	rno-miR-125a-5p	MIMAT0000829	-1.37543	158	-2.5363	204	-2.21336	189	-0.49	3	-1.18	35	115	0.596909	1.14191
116	rno-miR-199a-3p	MIMAT0004738	-0.03443	21	-1.60592	154	-1.62586	137	-2.34	121	-2.2	155	116	0.599568	1.13711
117	rno-miR-204	MIMAT0000877	-0.5239	63	-2.02576	188	-2.37833	195	-1.85	76	-1.46	69	117	0.603545	1.13487
118	rno-miR-383	MIMAT0003114	-1.0214	116	-0.81938	57	-1.90161	166	-2.56	145	-1.72	109	118	0.606818	1.13136
119	rno-let-7c	MIMAT0000776	-1.11213	127	-1.00197	72	-1.43353	109	-2.39	131	-2.2	156	119	0.611841	1.13113
120	rno-miR-9	MIMAT0000781	-1.80432	200	-1.29695	108	-1.65179	142	-1.94	86	-1.42	62	120	0.615705	1.12879
121	rno-miR-379	MIMAT0003192	-0.93243	108	-1.0759	84	-1.25255	81	-3.12	196	-1.91	129	121.5	0.618886	1.12062
122	rno-miR-30c-2s	MIMAT0005442	-0.78926	91	-1.15471	96	-1.20756	79	-3.75	216	-1.83	116	121.5	0.618886	1.12062
123	rno-miR-129	MIMAT0000600	-0.65966	77	-1.68214	159	-0.91486	52	-2.94	182	-1.91	128	123	0.620273	1.10943
124	rno-miR-374	MIMAT0003208	-1.53978	181	-1.10466	87	-2.68699	208	-2.37	129	-0.65	7	124	0.657273	1.16613
125	rno-miR-7a-2s	MIMAT0017091	-0.65651	75	-1.85385	174	-1.28006	84	-2.62	151	-1.91	127	125	0.658364	1.15872
126	rno-miR-298s	MIMAT0017166	-1.39772	159	-1.7432	166	-1.60765	133	-1.78	71	-1.59	88	126	0.668295	1.16687
127	rno-miR-183	MIMAT0000860	-1.07497	124	-1.32071	114	-1.39602	104	-3.48	208	-1.47	70	127.5	0.677955	1.1698
128	rno-miR-335	MIMAT0000575	-1.77715	195	-0.9161	65	-1.06224	66	-2.7	161	-1.97	133	127.5	0.677955	1.1698
129	rno-miR-379s	MIMAT0004791	-1.20051	143	-0.34735	30	-1.99662	172	-2.34	124	-2.19	154	129	0.68175	1.16267
130	rno-miR-130a	MIMAT0000836	-1.29266	151	-1.62332	155	-1.27697	82	-1.78	70	-2.27	164	130	0.685477	1.16004
131	rno-miR-325-5p	MIMAT0000557	-0.80402	93	-1.18956	99	-1.80889	155	-2.52	143	-2.04	139	131	0.700091	1.17573
132	rno-miR-30e	MIMAT0000805	-1.91653	208	-1.70931	162	-2.18271	187	-1.62	56	-0.97	18	132	0.702636	1.17106
133	rno-miR-497	MIMAT0003383	-1.84935	202	-3.45399	214	-2.41546	197	-0.85	11	-0.68	9	133	0.709568	1.17372
134	rno-miR-99a	MIMAT0000820	-1.49879	173	-1.46085	133	-1.92874	167	-1.85	75	-1.58	85	134	0.715886	1.17534
135	rno-let-7a	MIMAT0000774	-1.16743	137	-1.14543	93	-1.50543	120	-2.32	118	-2.31	172	135	0.726455	1.18385
136	rno-miR-495	MIMAT0005320	-0.90465	105	-1.06188	81	-1.22315	80	-2.99	184	-2.5	192	136	0.728977	1.17923
137	rno-miR-3559-5p	MIMAT0017827	-0.6452	73	-0.51394	39	-1.8458	159	-3.3	203	-2.3	170	137	0.734659	1.17974
138	rno-miR-410	MIMAT0005311	0.56555	10	-1.37074	119	-1.78937	153	-3.13	198	-2.27	166	138	0.738455	1.17725
139	rno-miR-151	MIMAT0000613	-0.92211	107	-1.31639	113	-1.59766	132	-2.3	117	-2.37	177	139	0.7395	1.17043
140	rno-miR-17-1-3p	MIMAT0004710	-1.03062	118	-1.96323	185	-1.68588	144	-2.2	106	-1.7	106	140	0.7675	1.20607
141	rno-miR-652	MIMAT0005342	-0.84187	98	-1.86827	178	-1.56817	129	-2.4	132	-1.88	122	141	0.768318	1.19879
142	rno-miR-186	MIMAT0000863	-1.46362	168	-2.62237	205	-2.58947	206	-1.49	41	-1.25	39	142	0.769023	1.19144
143	rno-miR-34a	MIMAT0000815	-1.27219	150	-2.37768	201	-2.51977	203	-1.89	81	-1.13	27	143	0.771886	1.18752
144	rno-miR-222	MIMAT0000891	-1.15449	136	-1.8791	179	-1.95132	169	-1.67	60	-1.85	117	144	0.772795	1.18066
145	rno-miR-26a	MIMAT0000796	-1.22069	146	-0.88669	61	-1.45011	113	-2.64	153	-2.52	193	145	0.78275	1.18762
146	rno-miR-496	MIMAT0012860	-0.70478	81	-1.03875	79	-1.30622	90	-3.44	206	-3.06	211	146	0.783545	1.18068
147	rno-miR-19a	MIMAT0000789	-1.23693	149	-2.16663	195	-1.88846	163	-1.33	33	-1.91	126	147	0.784432	1.17398
148	rno-miR-543s	MIMAT0003175	-0.84299	100	-1.73602	164	-1.3796	99	-2.37	128	-2.38	178	148	0.788636	1.1723
149	rno-miR-181cs	MIMAT0017137	-1.53461	180	-1.80448	170	-1.44856	112	-2.23	109	-1.67	101	149	0.792659	1.17037
150	rno-miR-877	MIMAT0005285	-0.64135	72	-1.51689	140	-0.52929	25	-5.95	220	-5.23	220	150	0.803432	1.17837
151	rno-miR-124s	MIMAT0004728	-1.52469	179	-1.383	122	-1.05284	64	-2.7	160	-2.17	153	151.5	0.806114	1.17059
152	rno-miR-28	MIMAT0000800	-0.63094	70	-1.86234	176	-1.51194	122	-2.22	107	-2.75	203	151.5	0.806114	1.17059
153	rno-miR-27b	MIMAT0000798	-1.40006	160	-1.28892	106	-2.00033	173	-2.29	115	-1.89	125	153	0.807182	1.16065
154	rno-miR-181c	MIMAT0000857	-1.50468	174	-2.00529	187	-1.62515	136	-1.62	55	-1.92	130	154	0.813273	1.16182
155	rno-miR-31	MIMAT0000810	-1.42166	163	-1.2934	107	-0.96249	55	-3.57	211	-2.1	148	155	0.816432	1.15881
156	rno-miR-301a	MIMAT0000552	-2.05546	213	-1.75951	168	-2.06438	178	-1.28	30	-1.66	98	156	0.822273	1.15962
157	rno-miR-33s	MIMAT0017104	-1.54377	182	-0.58151	43	-1.54797	126	-3.51	209	-1.94	132	157	0.830864	1.16427
158	rno-miR-384-5p	MIMAT0005309	-1.69705	190	-2.0873	193	-1.98067	171	-2	92	-1.33	53	158	0.84175	1.17206
159	rno-miR-153	MIMAT0000855	-1.78441	198	-1.30879	111	-2.17469	185	-2.06	98	-1.71	108	159	0.844409	1.16836
160	rno-miR-322	MIMAT0001619	-1.90304	207	-1.43409	131	-2.49568	202	-1.99	90	-1.49	71	160	0.846068	1.16334
161	rno-miR-300-3p	MIMAT0000902	-1.6397	185	-1.78542	169	-1.49221	117	-2.27	110	-1.89	124	161	0.854727	1.16795
162	rno-miR-345-5p	MIMAT0000594	-1.12712	130	-2.6675	206	-1.20378	78	-2.67	157	-2.03	138	162	0.859182	1.16679
163	rno-miR-504	MIMAT0012830	-1.54631	183	-1.7131	163	-2.28371	191	-2.29	116	-1.41	59	163	0.862568	1.1642
164	rno-miR-103	MIMAT0000824	-0.98468	112	-1.21018	101	-1.87859	162	-2.82	173	-2.25	163	164	0.863432	1.15826
165	rno-miR-376b-5p	MIMAT0003195	-0.10054	27	-2.50027	203	-3.32207	214	-2.77	171	-1.68	104	165	0.873955	1.16527
166	rno-miR-377	MIMAT0003123	-0.81921	95	-3.47512	215	-3.49727	217	-2.76	170	-1.14	30	166.5	0.885523	1.17006
167	rno-miR-107	MIMAT0000826	-1.13138	131	-1.21946	102	-1.74901	148	-2.64	154	-2.5	190	166.5	0.885523	1.17006
168	rno-miR-325-3p	MIMAT0004639	-1.84638	201	-1.402	125	-1.71871	146	-2.32	119	-2	135	168	0.886136	1.16042
169	rno-miR-100	MIMAT0000822	-1.43655	165	-1.53455	144	-2.03879	175	-2.58	147	-1.64	96	169	0.886864	1.1545
170	rno-miR-337	MIMAT0000577	-1.08621	126	-1.93107	181	-1.64138	140	-2.34	122	-2.21	157	170	0.888455	1.14976
171	rno-let-7d	MIMAT0000562	-1.15117	134	-1.28824	105	-1.6496	141	-2.45	136	-3.44	213	171	0.890432	1.14558
172	rno-miR-146b	MIMAT0005595	-1.11672	128	-1.88622	180	-1.47079	115	-2.84	176	-1.97	134	172	0.896045	1.1461
173	rno-miR-326	MIMAT0000560	-0.66821	79	-1.5759	149	-1.45594	114	-3.58	212	-2.4	180	173	0.897659	1.14153
174	rno-miR-380s	MIMAT0017302	-1.67821	186	-1.14385	92	-2.76205	209	-2.16	104	-2.16	152	174	0.908182	1.14828
175	rno-miR-344b-5p	MIMAT0017811	-0.89303	104	-1.41638	128	-1.79909	154	-2.61	149	-3.3	212	175	0.913795	1.14877
176	rno-miR-132s	MIMAT0017123	-1.12268	129	-1.58914	152	-2.17527	186	-2.18	105	-2.37	176	176	0.914818	1.14352
177	rno-miR-323	MIMAT0000550	-1.90005	206	-1.62542	156	-1.43805	110	-2.73	164	-1.8	114	177	0.915227	1.13757
178	rno-miR-101b	MIMAT0000615	-1.444	166	-1.99043	186	-2.07357	180	-2.81	172	-1.3	49	178	0.918068	1.13469
179	rno-miR-128-2s	MIMAT0017119	-1.19565	141	-1.3149	112	-1.5587	127	-2.66	156	-3.84	218	179	0.919591	1.13022
180	rno-miR-127	MIMAT0000833	-1.15272	135	-1.5737	147	-1.86717	161	-3	185	-2	136	180	0.929568	1.13614
181	rno-miR-21	MIMAT0000790	-1.34432	156	-2.68031	207	-2.18295	188	-2.27	111	-1.68	103	181	0.930795	1.13135
182	rno-miR-194	MIMAT0000869	-1.00226	115	-1.34975	117	-2.23529	190	-2.76	169	-2.33	173	182.5	0.93125	1.1226
183	rno-miR-337s	MIMAT0017035	-1.04646	120	-1.49632	135	-1.49459	118	-3.38	204	-2.48	188	182.5	0.93125	1.1226
184	rno-miR-19b	MIMAT0000788	-3.56564	220	-3.6247	216	-3.36764	215	-1.45	39	-1.53	78	184	0.932955	1.11549
185	rno-miR-539s	MIMAT0017212	-0.41313	48	-4.6128	219	-3.85798	220	-2.28	114	-2.28	168	185	0.933227	1.10978
186	rno-miR-26b	MIMAT0000797	-1.51604	177	0.25659	13	-2.34877	193	-3.07	189	-2.72	201	186	0.937159	1.10847
187	rno-miR-376b-3p	MIMAT0003196	-1.73017	192	-1.12435	90	-1.8451	158	-2.48	137	-2.69	200	187	0.941273	1.10738
188	rno-miR-23b	MIMAT0000793	-1.48382	171	-1.29718	109	-1.75759	149	-2.68	159	-2.5	191	188	0.942659	1.10311
189	rno-miR-541	MIMAT0003177	-1.51478	176	-1.73737	165	-1.5161	124	-2.62	152	-2.27	165	189	0.944591	1.09952
190	rno-miR-532-5p	MIMAT0005322	-1.46909	169	-2.06362	191	-2.14445	183	-3.1	193	-1.3	50	190	0.946864	1.09637
191	rno-miR-551b	MIMAT0005596	-3.30188	219	-3.67597	218	-3.40093	216	-2.09	101	-1.17	34	191	0.948364	1.09236
192	rno-miR-329	MIMAT0000566	-1.30211	152	-1.4213	129	-1.58804	130	-2.89	181	-2.67	198	192	0.951159	1.08987
193	rno-miR-770s	MIMAT0017317	-0.79332	92	-1.93891	182	-1.28284	86	-4.19	218	-3.45	214	193	0.952705	1.08598
194	rno-miR-376a	MIMAT0003198	-1.85634	203	-2.04222	190	-1.37776	98	-1.94	85	-3.81	217	194	0.953591	1.08139
195	rno-miR-411	MIMAT0005312	-2.71648	217	-3.14691	211	-2.86578	211	-2.1	102	-1.38	56	195	0.955977	1.07854
196	rno-miR-708s	MIMAT0005332	-1.41068	162	-2.17187	197	-2.82259	210	-3.11	195	-1.23	38	196	0.958977	1.0764
197	rno-miR-342-5p	MIMAT0004652	-1.06328	123	-1.82672	172	-1.64105	139	-2.75	168	-2.74	202	197	0.960545	1.07269
198	rno-miR-148b-3p	MIMAT0000579	-1.74358	193	-1.83033	173	-2.47121	200	-2.73	165	-1.51	75	198	0.961114	1.0679
199	rno-miR-384-3p	MIMAT0005310	-1.48337	170	-2.08134	192	-1.76905	150	-2.44	134	-2.23	161	199	0.962091	1.06362
200	rno-miR-137s	MIMAT0017126	-0.90972	106	-2.78986	209	-2.06395	177	-2.34	125	-2.66	197	200	0.965	1.0615
201	rno-miR-672	MIMAT0005327	-1.49833	172	-1.57494	148	-1.41785	107	-3.2	199	-2.46	186	201.5	0.96525	1.05387
202	rno-miR-340-5p	MIMAT0004650	-1.46202	167	-1.75923	167	-1.96383	170	-3.79	217	-1.62	92	201.5	0.96525	1.05387
203	rno-let-7e	MIMAT0000777	-0.72257	83	-1.63923	157	-1.95057	168	-3.11	194	-3.56	215	203	0.968773	1.0499
204	rno-miR-139-3p	MIMAT0004735	-1.33321	153	-1.95964	184	-1.28312	87	-3.55	210	-2.45	185	204	0.969659	1.04571
205	rno-miR-181a-1s	MIMAT0000884	-1.77731	196	-2.1695	196	-1.41178	105	-2.87	180	-2.07	146	205	0.9715	1.04259
206	rno-let-7f	MIMAT0000778	-1.36327	157	-1.50418	137	-1.83256	157	-3.12	197	-2.44	184	206	0.975409	1.0417
207	rno-miR-760-3p	MIMAT0005337	-0.95115	110	-1.82011	171	-1.8902	164	-3.03	186	-2.99	209	207	0.97925	1.04075
208	rno-miR-598-3p	MIMAT0005325	-1.94237	210	-1.85722	175	-2.59036	207	-2.61	150	-1.88	123	208	0.987318	1.04428
209	rno-miR-539	MIMAT0003176	-1.85659	204	-2.47906	202	-2.39846	196	-1.64	59	-2.77	205	209	0.987545	1.03952
210	rno-miR-221	MIMAT0000890	-1.7707	194	-2.13925	194	-1.89452	165	-2.44	135	-2.39	179	210	0.987841	1.03488
211	rno-miR-127s	MIMAT0017117	-1.16778	138	-1.94537	183	-2.45634	199	-3.67	213	-2.04	140	211	0.989182	1.03137
212	rno-miR-22	MIMAT0000791	-2.13741	214	-2.36058	200	-2.32677	192	-2.03	95	-2.41	181	212	0.991523	1.02894
213	rno-miR-101a	MIMAT0000823	-2.95396	218	-3.65154	217	-3.72874	218	-2.84	178	-1.4	57	213	0.992909	1.02554
214	rno-miR-138	MIMAT0000844	-2.37133	216	-3.40978	213	-2.95686	212	-1.85	78	-2.31	171	214	0.993568	1.02143
215	rno-miR-98	MIMAT0000819	-1.93863	209	-3.22969	212	-3.73562	219	-2.22	108	-2.07	145	215	0.994523	1.01765
216	rno-miR-532-3p	MIMAT0005323	-1.94496	211	-2.03857	189	-1.38285	101	-3.43	205	-2.48	189	216	0.994636	1.01306
217	rno-miR-331	MIMAT0000570	-1.69466	188	-2.27231	198	-2.35652	194	-2.35	126	-2.56	196	217	0.995636	1.0094
218	rno-miR-434s	MIMAT0017307	-1.9974	212	-2.95718	210	-2.10832	182	-2.84	177	-2.06	144	218	0.997159	1.00631
219	rno-miR-329s	MIMAT0017031	-1.69553	189	-2.70214	208	-2.53685	205	-2.82	174	-2.68	199	219	0.999182	1.00374
220	rno-miR-7a	MIMAT0000606	-1.59519	184	-4.93821	220	-3.22397	213	-4.78	219	-2.82	208	220	1	1
