# Supplementary material for: A comprehensive characterization of the nuclear microRNA repertoire of post-mitotic neurons
Source: Front Mol Neurosci. 2013 Nov 26;6:43. doi: 10.3389/fnmol.2013.00043 (PMC3840315; doi:10.3389/fnmol.2013.00043)
Supplement: Supplementary file 7 [file DataSheet6.XLSX]

## Sheet: Rank_Sum _and_DES
No	miR_name	Rank Sum rank	Read counts from E10 rat prefrontal cortex (Yao et al., 2012)	Read counts from P3 rat prefrontal cortex (Yao et al., 2012)	Developmental expression score (DES; LOG2(P3/E10)
1	rno-miR-92a	1	6241.62	569.438	-3.45431
2	rno-miR-25	2	5517.62	352.103	-3.96998
3	rno-miR-27a	3	260.161	93.0879	-1.48274
4	rno-miR-92b	4	3114.38	147.686	-4.39834
5	rno-let-7bs	5	0.500414	1.58992	1.66776
6	rno-miR-93	6	3250.3	464.215	-2.80771
7	rno-miR-130b	7	1687.29	26.2208	-6.00785
8	rno-miR-320	8	9138.1	7667.99	-0.253045
9	rno-miR-874	9	4.40877	1.36333	-1.69324
10	rno-miR-24	10	460.189	211.434	-1.12202
11	rno-let-7ds	12	49.1667	51.8732	0.0773076
12	rno-miR-30d	13	6875.98	3142.67	-1.12957
13	rno-miR-382	14	1744.96	341.453	-2.35343
14	rno-miR-484	15	9.9021	1.38694	-2.83583
15	rno-miR-187	16	14.0004	15.2129	0.11983
16	rno-miR-191	17	5634.87	3584.17	-0.652744
17	rno-miR-132	19	2.5842	22.8132	3.14208
18	rno-miR-494	20	242.808	9.9564	-4.60805
19	rno-miR-351	21	55.5143	19.7199	-1.49321
20	rno-miR-15b	22	314.067	35.1498	-3.15949
21	rno-miR-18a	23	177.536	8.03678	-4.46535
22	rno-miR-324-5p	24	213.443	50.3136	-2.08483
23	rno-miR-872	25	1711.59	493.021	-1.79561
24	rno-miR-20a	26	476.037	44.9566	-3.40447
25	rno-miR-30c	27	705.978	133.094	-2.40717
26	rno-miR-210	28	204.968	7.39048	-4.79359
27	rno-miR-106b	29	1196.85	128.918	-3.21473
28	rno-miR-181d	30	9661.66	1111.66	-3.11956
29	rno-miR-301b	32	1235.13	12.2067	-6.66085
30	rno-miR-345-3p	33	611.312	124.036	-2.30115
31	rno-miR-151s	34	419.603	171.512	-1.29072
32	rno-miR-425	35	42.5063	6.25836	-2.76382
33	rno-miR-324-3p	36	15.6679	6.74274	-1.2164
34	rno-miR-134	39	200.037	69.4476	-1.52627
35	rno-miR-503	40	2593.38	310.641	-3.06152
36	rno-miR-758	42	3.51852	0.288278	-3.60944
37	rno-miR-16	43.5	1415.97	333.116	-2.08769
38	rno-miR-450a	43.5	85.8388	8.19137	-3.38945
39	rno-miR-99b	45	8305.03	2003.35	-2.05157
40	rno-miR-182	47	9.14687	0.433367	-4.39962
41	rno-miR-30a	49	11248.7	2711.36	-2.05267
42	rno-miR-341	50	1315.58	1159.43	-0.18228
43	rno-miR-361	52.5	39.4241	11.8228	-1.7375
44	rno-miR-708	55	1216.24	324.291	-1.90706
45	rno-miR-212	56	0.349769	2.50043	2.8377
46	rno-miR-872s	57	116.815	11.2021	-3.38239
47	rno-miR-154	59	91.9106	23.087	-1.99315
48	rno-miR-378	60	653.618	338.434	-0.949575
49	rno-miR-409-3p	61.5	383.464	108.668	-1.81916
50	rno-miR-30b-5p	61.5	90.2808	22.1098	-2.02974
51	rno-miR-195	63	4.80582	32.0606	2.73795
52	rno-miR-342-3p	64	432.005	335.353	-0.365365
53	rno-miR-674-5p	65	892.449	80.0954	-3.47798
54	rno-miR-20b-5p	67	43.1309	0.309987	-7.12037
55	rno-miR-322s	68	2254.4	917.425	-1.29708
56	rno-miR-181a	69	21965.9	8416.15	-1.38403
57	rno-miR-350	71	66.0281	26.7488	-1.30361
58	rno-miR-296s	72	220.234	26	-3.08245
59	rno-miR-9s	73	3398.95	2225.01	-0.611275
60	rno-miR-298	74	2433.79	1371.34	-0.827615
61	rno-miR-137	75	39.4538	141.37	1.84124
62	rno-miR-23a	76	371.681	83.3929	-2.15607
63	rno-miR-505	77	58.4651	15.7434	-1.89283
64	rno-miR-485	79	223.076	459.464	1.04242
65	rno-miR-330s	80.5	102.744	175.418	0.771737
66	rno-miR-30as	80.5	133.243	92.9892	-0.518926
67	rno-miR-25s	83	322.435	111.646	-1.53007
68	rno-miR-139-5p	84	20.1964	70.2088	1.79755
69	rno-miR-363	85	494.576	8.73518	-5.82321
70	rno-miR-125b-5p	86	3272.34	8398.36	1.35979
71	rno-let-7b	87	4790.71	37251.6	2.95899
72	rno-miR-192	89	1339.38	1093.07	-0.29318
73	rno-miR-17-5p	91	1059.2	112.229	-3.23846
74	rno-miR-674-3p	92	93.8074	29.9739	-1.646
75	rno-miR-369-5p	93	88.7524	70.5293	-0.331562
76	rno-miR-346	94	0.60899	0.357204	-0.769669
77	rno-miR-106bs	96	306.838	27.1321	-3.49941
78	rno-miR-500	98	41.5071	9.3822	-2.14536
79	rno-miR-30es	99	64.1808	55.8955	-0.199407
80	rno-miR-128	100	1453.49	100878	6.11695
81	rno-let-7i	101	9390.52	12356.6	0.396008
82	rno-miR-29a	102	735.763	528.331	-0.477799
83	rno-miR-135b	103	235.944	62.7058	-1.91178
84	rno-miR-431	104	32.6928	2.01641	-4.01911
85	rno-miR-296	105	2303.43	936.429	-1.29854
86	rno-miR-181b	106	11970.7	934.162	-3.67969
87	rno-miR-434	107	588.027	272.653	-1.10882
88	rno-miR-433	108	1792.67	1632.54	-0.134989
89	rno-miR-185	109	3086.54	2315.47	-0.414685
90	rno-miR-124	110	20144.9	33420.4	0.730312
91	rno-miR-140s	111	15847.2	7123.34	-1.1536
92	rno-miR-487b	113	284.781	411.574	0.531297
93	rno-miR-125a-5p	115	1395.97	1662.72	0.25228
94	rno-miR-199a-3p	116	27715.7	925.69	-4.90403
95	rno-miR-204	117	230.702	57.6613	-2.00036
96	rno-miR-383	118	45.5669	206.723	2.18164
97	rno-let-7c	119	83764.9	220129	1.39393
98	rno-miR-9	120	63663.4	27110	-1.23164
99	rno-miR-30c-2s	121.5	398.138	334.901	-0.249532
100	rno-miR-379	121.5	392.922	84.6487	-2.21468
101	rno-miR-129	123	25.2286	11.3045	-1.15816
102	rno-miR-374	124	784.216	114.257	-2.77897
103	rno-miR-335	127.5	1754.33	272.743	-2.6853
104	rno-miR-183	127.5	5.9693	0.719745	-3.052
105	rno-miR-379s	129	5.85031	3.55151	-0.720082
106	rno-miR-130a	130	2182.45	138.265	-3.98044
107	rno-miR-325-5p	131	191.791	79.7323	-1.2663
108	rno-miR-30e	132	1950.46	382.704	-2.34951
109	rno-miR-497	133	11.4646	43.8474	1.9353
110	rno-miR-99a	134	5733.55	3875.16	-0.565173
111	rno-let-7a	135	62381.6	65411.6	0.0684282
112	rno-miR-495	136	489.438	335.271	-0.545797
113	rno-miR-3559-5p	137	2634.9	284.119	-3.21318
114	rno-miR-410	138	60.0216	26.3963	-1.18515
115	rno-miR-151	139	379.025	142.232	-1.41405
116	rno-miR-652	141	88.3056	16.601	-2.41124
117	rno-miR-186	142	459.187	104.75	-2.13213
118	rno-miR-34a	143	4.39715	0.30465	-3.85134
119	rno-miR-222	144	264.998	1487.83	2.48916
120	rno-miR-26a	145	1501.83	668.942	-1.16676
121	rno-miR-19a	147	17.7156	0.440603	-5.3294
122	rno-miR-543s	148	456.299	496.156	0.120813
123	rno-miR-877	150	275.975	19.8611	-3.79652
124	rno-miR-124s	151.5	66.642	91.0221	0.449786
125	rno-miR-28	151.5	51.4268	14.0522	-1.87173
126	rno-miR-27b	153	444.805	100.426	-2.14704
127	rno-miR-181c	154	3060.98	941.984	-1.70022
128	rno-miR-31	155	18.4099	13.3381	-0.464929
129	rno-miR-301a	156	190.709	11.8221	-4.01181
130	rno-miR-384-5p	158	71.7551	25.6403	-1.48467
131	rno-miR-153	159	39.2735	12.5638	-1.64428
132	rno-miR-322	160	443.71	136.674	-1.69888
133	rno-miR-300-3p	161	41.7711	19.4487	-1.10283
134	rno-miR-345-5p	162	107.609	5.18141	-4.37631
135	rno-miR-103	164	57351.6	28913.4	-0.988096
136	rno-miR-376b-5p	165	2.76049	1.24908	-1.14405
137	rno-miR-107	166.5	26564.2	17170	-0.6296
138	rno-miR-377	166.5	6.65081	1.6337	-2.02539
139	rno-miR-325-3p	168	11.084	1.63903	-2.75756
140	rno-miR-100	169	590.855	323.296	-0.869947
141	rno-miR-337	170	24.8588	1.77842	-3.80509
142	rno-let-7d	171	5797.78	15032.9	1.37456
143	rno-miR-146b	172	222.033	57.4737	-1.9498
144	rno-miR-326	173	4.82344	3.4464	-0.484972
145	rno-miR-323	177	1160.16	1044.14	-0.152009
146	rno-miR-101b	178	21546.2	9280.89	-1.2151
147	rno-miR-127	180	3280.95	2283.79	-0.522681
148	rno-miR-21	181	2910.47	951.112	-1.61356
149	rno-miR-194	182.5	9.39527	2.41893	-1.95757
150	rno-miR-19b	184	174.339	19.6695	-3.14786
151	rno-miR-26b	186	1627.38	189.432	-3.1028
152	rno-miR-376b-3p	187	80.5105	102.205	0.344213
153	rno-miR-23b	188	306.213	143.089	-1.09762
154	rno-miR-541	189	1617.16	265.149	-2.60859
155	rno-miR-532-5p	190	831.111	93.746	-3.14821
156	rno-miR-551b	191	12.8862	41.3762	1.68298
157	rno-miR-329	192	108.647	43.577	-1.31801
158	rno-miR-376a	194	1668.13	359.628	-2.21365
159	rno-miR-411	195	1084.41	631.125	-0.780917
160	rno-miR-708s	196	203.159	44.9064	-2.17762
161	rno-miR-342-5p	197	172.199	54.6807	-1.65498
162	rno-miR-148b-3p	198	249.888	38.0325	-2.71597
163	rno-miR-384-3p	199	199.343	105.713	-0.915099
164	rno-miR-672	201.5	335.016	677.828	1.01669
165	rno-miR-340-5p	201.5	4297.29	986.617	-2.12286
166	rno-let-7e	203	21070.9	8187.89	-1.36369
167	rno-miR-139-3p	204	50.6107	224.75	2.15081
168	rno-let-7f	206	50800.9	67242.3	0.404514
169	rno-miR-760-3p	207	214.702	156.361	-0.457454
170	rno-miR-598-3p	208	873.891	1960.66	1.16582
171	rno-miR-539	209	25.9742	20.3295	-0.353505
172	rno-miR-221	210	950.984	2382.67	1.32508
173	rno-miR-22	212	109.745	61.3562	-0.838877
174	rno-miR-101a	213	15024.5	13482.7	-0.156215
175	rno-miR-138	214	162.668	437.393	1.427
176	rno-miR-98	215	584.816	278.435	-1.07064
177	rno-miR-532-3p	216	30.9531	12.0673	-1.35898
178	rno-miR-331	217	619.337	161.289	-1.94108
179	rno-miR-7a	220	1710.79	386.325	-2.14678
