# Supplementary material for: A comprehensive characterization of the nuclear microRNA repertoire of post-mitotic neurons
Source: Front Mol Neurosci. 2013 Nov 26;6:43. doi: 10.3389/fnmol.2013.00043 (PMC3840315; doi:10.3389/fnmol.2013.00043)
Supplement: Supplementary file 8 [file DataSheet7.XLSX]

## Sheet: deep_seq_isomiRs
miR-name (miRBase v18)	miR_name (miRBase v19)	ID (miRBase v19)	canonical miRNA sequence (miRBase v19)	deep sequence read	substitution	5'_TA (q) or trim (t)	3'_TA (q) or trim (t)	3'_NTA (q)	3'_terminal nucleotide	NUC-1	CYT-1	NUC-2	CYT-2	normalized_NUC-1_(*2.79)	normalized_CYT-1_(*1.00)	normalized_NUC-2_(*1.89)	normalized_CYT-2_(*1.14)	(NUC-1)+(NUC-2)	(CYT-1)+(CYT-2)	NUC mature miRNA total read count	CYT mature miRNA total read count	isomir/total mature NUC	% of isomir_NUC	isomir/total mature CYT	% of isomir_CYT	Ratio of % NUC/%CYT isomir (rNEnS)
rno-let-7a-1s	rno-let-7a-1-3p	MIMAT0017085	CUAUACAAUCUACUGUCUUUCC	CTATACAATCTACTGTCTTTCC	0	0	0	0	C	68	230	114	314	189.72	230	215.46	357.96	405.18	587.96	1650.06	2450.42	0.245555	24.5555	0.239943	23.9943	1.02339
rno-let-7a-1s	rno-let-7a-1-3p	MIMAT0017085	CUAUACAAUCUACUGUCUUUCC	CTATACAATCTACTGTCTTTCT	0	0	tC	qT	T	146	502	254	703	407.34	502	480.06	801.42	887.4	1303.42	1650.06	2450.42	0.537799	53.7799	0.531917	53.1917	1.01106
rno-let-7a-1s	rno-let-7a-1-3p	MIMAT0017085	CUAUACAAUCUACUGUCUUUCC	CTATACAATCTACTGTCTT	0	0	tTCC	0	T	9	23	5	30	25.11	23	9.45	34.2	34.56	57.2	1650.06	2450.42	0.0209447	2.09447	0.0233429	2.33429	0.89726
rno-let-7a-1s	rno-let-7a-1-3p	MIMAT0017085	CUAUACAAUCUACUGUCUUUCC	CTATACAATCTACTGTCTTTCCT	0	0	qT	0	T	4	13	5	25	11.16	13	9.45	28.5	20.61	41.5	1650.06	2450.42	0.0124905	1.24905	0.0169359	1.69359	0.737515
rno-let-7a-1s	rno-let-7a-1-3p	MIMAT0017085	CUAUACAAUCUACUGUCUUUCC	CTATACAATCTACTGTCTTTCA	0	0	tC	qA	A	4	25	7	32	11.16	25	13.23	36.48	24.39	61.48	1650.06	2450.42	0.0147813	1.47813	0.0250896	2.50896	0.58914
rno-let-7a-1s	rno-let-7a-1-3p	MIMAT0017085	CUAUACAAUCUACUGUCUUUCC	CTATACAATCTACTGTCTTT	0	0	tCC	0	T	5	33	6	42	13.95	33	11.34	47.88	25.29	80.88	1650.06	2450.42	0.0153267	1.53267	0.0330066	3.30066	0.464353
rno-let-7a-2s	rno-let-7a-2-3p	MIMAT0017086	CUGUACAGCCUCCUAGCUUUCC	CTGTACAGCCTCCTAGCTTTCC	0	0	0	0	C	5	13	6	12	13.95	13	11.34	13.68	25.29	26.68	25.29	36.96	1	100	0.721861	72.1861	1.38531
rno-let-7a	rno-let-7a-5p	MIMAT0000774	UGAGGUAGUAGGUUGUAUAGUU	TGAGGTAGTAGGTTGTATAGTG	0	0	tT	qG	G	50	198	168	153	139.5	198	317.52	174.42	457.02	372.42	45169	224267	0.010118	1.0118	0.00166061	0.166061	6.09295
rno-let-7a	rno-let-7a-5p	MIMAT0000774	UGAGGUAGUAGGUUGUAUAGUU	TGAGGTAGTAGGTTGTATAGTTG	0	0	0	qG	G	24	92	47	118	66.96	92	88.83	134.52	155.79	226.52	45169	224267	0.00344905	0.344905	0.00101004	0.101004	3.41474
rno-let-7a	rno-let-7a-5p	MIMAT0000774	UGAGGUAGUAGGUUGUAUAGUU	GGTAGTAGGTTGTATAGTT	0	tGAG	0	0	T	4	29	4	21	11.16	29	7.56	23.94	18.72	52.94	45169	224267	0.000414443	0.0414443	0.000236058	0.0236058	1.75569
rno-let-7a	rno-let-7a-5p	MIMAT0000774	UGAGGUAGUAGGUUGUAUAGUU	TGAGGTAGTAGGTTGTATAG	0	0	tTT	0	G	125	682	201	1249	348.75	682	379.89	1423.86	728.64	2105.86	45169	224267	0.0161314	1.61314	0.00938996	0.938996	1.71794
rno-let-7a	rno-let-7a-5p	MIMAT0000774	UGAGGUAGUAGGUUGUAUAGUU	TGAGGTAGTAGGTTGTATAATT	0	0	tGTT	qATT	T	3	16	2	17	8.37	16	3.78	19.38	12.15	35.38	45169	224267	0.00026899	0.026899	0.000157758	0.0157758	1.70508
rno-let-7a	rno-let-7a-5p	MIMAT0000774	UGAGGUAGUAGGUUGUAUAGUU	TGAGGTAGTAGGTTGTATAGT	0	0	tT	0	T	543	4749	1049	5402	1514.97	4749	1982.61	6158.28	3497.58	10907.3	45169	224267	0.0774332	7.74332	0.0486352	4.86352	1.59212
rno-let-7a	rno-let-7a-5p	MIMAT0000774	UGAGGUAGUAGGUUGUAUAGUU	TGAGGTAGTAGGTTGTATAGTTAC	0	0	0	qAC	C	2	22	3	15	5.58	22	5.67	17.1	11.25	39.1	45169	224267	0.000249065	0.0249065	0.000174346	0.0174346	1.42857
rno-let-7a	rno-let-7a-5p	MIMAT0000774	UGAGGUAGUAGGUUGUAUAGUU	TGAGGTAGTAGGTTGTATAGTTGA	0	0	0	qGA	A	5	25	3	41	13.95	25	5.67	46.74	19.62	71.74	45169	224267	0.000434369	0.0434369	0.000319886	0.0319886	1.35788
rno-let-7a	rno-let-7a-5p	MIMAT0000774	UGAGGUAGUAGGUUGUAUAGUU	TGAGGTAGTAGGTTGTATAGTTGT	0	0	0	qGT	T	5	39	4	41	13.95	39	7.56	46.74	21.51	85.74	45169	224267	0.000476211	0.0476211	0.000382312	0.0382312	1.24561
rno-let-7a	rno-let-7a-5p	MIMAT0000774	UGAGGUAGUAGGUUGUAUAGUU	GAGGTAGTAGGTTGTATAGTT	0	tG	0	0	T	7	67	9	75	19.53	67	17.01	85.5	36.54	152.5	45169	224267	0.000808962	0.0808962	0.000679992	0.0679992	1.18966
rno-let-7a	rno-let-7a-5p	MIMAT0000774	UGAGGUAGUAGGUUGUAUAGUU	TGAGGTAGTAGGTTGTATAGTTAT	0	0	0	qAT	T	33	301	38	339	92.07	301	71.82	386.46	163.89	687.46	45169	224267	0.00362837	0.362837	0.00306536	0.306536	1.18367
rno-let-7a	rno-let-7a-5p	MIMAT0000774	UGAGGUAGUAGGUUGUAUAGUU	CTGAGGTAGTAGGTTGTATAGTT	0	qC	0	0	T	4	55	8	50	11.16	55	15.12	57	26.28	112	45169	224267	0.000581815	0.0581815	0.000499404	0.0499404	1.16502
rno-let-7a	rno-let-7a-5p	MIMAT0000774	UGAGGUAGUAGGUUGUAUAGUU	TGAGGTAGTAGGTTGTATAGTTT	0	0	qT	0	T	495	6093	881	6319	1381.05	6093	1665.09	7203.66	3046.14	13296.7	45169	224267	0.0674387	6.74387	0.0592893	5.92893	1.13745
rno-let-7a	rno-let-7a-5p	MIMAT0000774	UGAGGUAGUAGGUUGUAUAGUU	TGAGGTAGTAGGTTGTATAGTAA	0	0	tT	qAA	A	3	50	14	91	8.37	50	26.46	103.74	34.83	153.74	45169	224267	0.000771104	0.0771104	0.000685521	0.0685521	1.12484
rno-let-7a	rno-let-7a-5p	MIMAT0000774	UGAGGUAGUAGGUUGUAUAGUU	TGAGGTAGTAGGTTGTATAGA	0	0	tTT	qA	A	2	39	8	47	5.58	39	15.12	53.58	20.7	92.58	45169	224267	0.000458279	0.0458279	0.000412811	0.0412811	1.11014
rno-let-7a	rno-let-7a-5p	MIMAT0000774	UGAGGUAGUAGGUUGUAUAGUU	TGAGGTAGTAGGTTGTATAGTTAA	0	0	0	qAA	A	23	210	34	342	64.17	210	64.26	389.88	128.43	599.88	45169	224267	0.00284332	0.284332	0.00267484	0.267484	1.06299
rno-let-7a	rno-let-7a-5p	MIMAT0000774	UGAGGUAGUAGGUUGUAUAGUU	TGAGGTAGTAGGTTGTATAGTTA	0	0	0	qA	A	370	4246	564	5221	1032.3	4246	1065.96	5951.94	2098.26	10197.9	45169	224267	0.0464535	4.64535	0.0454723	4.54723	1.02158
rno-let-7a	rno-let-7a-5p	MIMAT0000774	UGAGGUAGUAGGUUGUAUAGUU	TGAGGTAGTAGGTTGTATAGTT	0	0	0	0	T	4939	72563	9166	76636	13779.8	72563	17323.7	87365	31103.5	159928	45169	224267	0.688604	68.8604	0.713114	71.3114	0.96563
rno-let-7a	rno-let-7a-5p	MIMAT0000774	UGAGGUAGUAGGUUGUAUAGUU	TGAGGTAGTAGGTTGTATAGTTTT	0	0	qTT	0	T	15	236	31	259	41.85	236	58.59	295.26	100.44	531.26	45169	224267	0.00222365	0.222365	0.00236887	0.236887	0.938696
rno-let-7a	rno-let-7a-5p	MIMAT0000774	UGAGGUAGUAGGUUGUAUAGUU	TGAGGTAGTAGGTTGTATAGC	0	0	tTT	qC	C	6	97	11	93	16.74	97	20.79	106.02	37.53	203.02	45169	224267	0.000830879	0.0830879	0.000905259	0.0905259	0.917836
rno-let-7a	rno-let-7a-5p	MIMAT0000774	UGAGGUAGUAGGUUGUAUAGUU	TGAGGTAGTAGGTTGTATAGTTTA	0	0	qTA	0	A	3	54	7	60	8.37	54	13.23	68.4	21.6	122.4	45169	224267	0.000478204	0.0478204	0.000545777	0.0545777	0.876188
rno-let-7a	rno-let-7a-5p	MIMAT0000774	UGAGGUAGUAGGUUGUAUAGUU	TGAGGTAGTAGGTTGTATAGTC	0	0	tT	qC	C	89	1635	133	1449	248.31	1635	251.37	1651.86	499.68	3286.86	45169	224267	0.0110624	1.10624	0.014656	1.4656	0.754807
rno-let-7a	rno-let-7a-5p	MIMAT0000774	UGAGGUAGUAGGUUGUAUAGUU	TGAGGTAGTAGGTTGTATA	0	0	tGTT	0	A	35	409	18	446	97.65	409	34.02	508.44	131.67	917.44	45169	224267	0.00291505	0.291505	0.00409083	0.409083	0.712581
rno-let-7a	rno-let-7a-5p	MIMAT0000774	UGAGGUAGUAGGUUGUAUAGUU	TGAGGTAGTAGGTTGTATAGTTC	0	0	0	qC	C	10	206	15	172	27.9	206	28.35	196.08	56.25	402.08	45169	224267	0.00124532	0.124532	0.00179286	0.179286	0.694601
rno-let-7a	rno-let-7a-5p	MIMAT0000774	UGAGGUAGUAGGUUGUAUAGUU	TGAGGTAGTAGGTTGTATAGTTCCA	0	0	0	qCCA	A	3	45	2	44	8.37	45	3.78	50.16	12.15	95.16	45169	224267	0.00026899	0.026899	0.000424315	0.0424315	0.633938
rno-let-7a	rno-let-7a-5p	MIMAT0000774	UGAGGUAGUAGGUUGUAUAGUU	TGAGGTAGTAGGTTGTATAA	0	0	tGTT	qA	A	2	41	2	43	5.58	41	3.78	49.02	9.36	90.02	45169	224267	0.000207222	0.0207222	0.000401396	0.0401396	0.516252
rno-let-7a	rno-let-7a-5p	MIMAT0000774	UGAGGUAGUAGGUUGUAUAGUU	TGAGGTAGTAGGTTGTATAGTCA	0	0	tT	qCA	A	2	69	4	59	5.58	69	7.56	67.26	13.14	136.26	45169	224267	0.000290907	0.0290907	0.000607579	0.0607579	0.478798
rno-let-7a	rno-let-7a-5p	MIMAT0000774	UGAGGUAGUAGGUUGUAUAGUU	TGAGGTAGTAGGTTGTATAGCT	0	0	tTT	qCT	T	18	1380	74	839	50.22	1380	139.86	956.46	190.08	2336.46	45169	224267	0.00420819	0.420819	0.0104182	1.04182	0.403927
rno-let-7a	rno-let-7a-5p	MIMAT0000774	UGAGGUAGUAGGUUGUAUAGUU	TGAGGTAGTAGGTTGTATAGTA	0	0	tT	qA	A	41	2118	81	1548	114.39	2118	153.09	1764.72	267.48	3882.72	45169	224267	0.00592176	0.592176	0.0173129	1.73129	0.342043
rno-let-7a	rno-let-7a-5p	MIMAT0000774	UGAGGUAGUAGGUUGUAUAGUU	TGAGGTAGTAGGTTGTATAGGT	0	0	tTT	qGT	T	6	453	11	284	16.74	453	20.79	323.76	37.53	776.76	45169	224267	0.000830879	0.0830879	0.00346355	0.346355	0.239893
rno-let-7bs	rno-let-7b-3p	MIMAT0004705	CUAUACAACCUACUGCCUUCCC	CTATACAACCTACTGCCTTCCT	0	0	tC	qT	T	22	104	34	147	61.38	104	64.26	167.58	125.64	271.58	165.06	397.12	0.761178	76.1178	0.683874	68.3874	1.11304
rno-let-7bs	rno-let-7b-3p	MIMAT0004705	CUAUACAACCUACUGCCUUCCC	CTATACAACCTACTGCCTTCC	0	0	tC	0	C	2	13	4	15	5.58	13	7.56	17.1	13.14	30.1	165.06	397.12	0.0796074	7.96074	0.0757957	7.57957	1.05029
rno-let-7b	rno-let-7b-5p	MIMAT0000775	UGAGGUAGUAGGUUGUGUGGUU	TGAGGTAGTAGGTTGTGTGGTG	0	0	tT	qG	G	57	256	216	211	159.03	256	408.24	240.54	567.27	496.54	39980.6	151848	0.0141886	1.41886	0.00326998	0.326998	4.33905
rno-let-7b	rno-let-7b-5p	MIMAT0000775	UGAGGUAGUAGGUUGUGUGGUU	TGAGGTAGTAGGTTGTGTGGG	0	0	tTT	qG	G	4	30	25	25	11.16	30	47.25	28.5	58.41	58.5	39980.6	151848	0.00146096	0.146096	0.000385254	0.0385254	3.79219
rno-let-7b	rno-let-7b-5p	MIMAT0000775	UGAGGUAGUAGGUUGUGUGGUU	TGAGGTAGTAGGTTGTGTGGTTG	0	0	0	qG	G	32	139	118	161	89.28	139	223.02	183.54	312.3	322.54	39980.6	151848	0.00781129	0.781129	0.0021241	0.21241	3.67746
rno-let-7b	rno-let-7b-5p	MIMAT0000775	UGAGGUAGUAGGUUGUGUGGUU	TGAGGTAGTAGGTTGTGTGGTTAG	0	0	0	qAG	G	42	84	53	126	117.18	84	100.17	143.64	217.35	227.64	39980.6	151848	0.00543639	0.543639	0.00149913	0.149913	3.62635
rno-let-7b	rno-let-7b-5p	MIMAT0000775	UGAGGUAGUAGGUUGUGUGGUU	TGAGGTAGTAGGTTGTGTGGTTTG	0	0	qT	qG	G	5	22	12	18	13.95	22	22.68	20.52	36.63	42.52	39980.6	151848	0.000916194	0.0916194	0.000280017	0.0280017	3.27192
rno-let-7b	rno-let-7b-5p	MIMAT0000775	UGAGGUAGUAGGUUGUGUGGUU	TGAGGTAGTAGGTTGTGTGGTTAAG	0	0	0	qAAG	G	10	24	10	27	27.9	24	18.9	30.78	46.8	54.78	39980.6	151848	0.00117057	0.117057	0.000360756	0.0360756	3.24476
rno-let-7b	rno-let-7b-5p	MIMAT0000775	UGAGGUAGUAGGUUGUGUGGUU	TGAGGTAGTAGGTTGTGTGGTTTAG	0	0	qT	qAG	G	4	12	7	15	11.16	12	13.23	17.1	24.39	29.1	39980.6	151848	0.000610046	0.0610046	0.000191639	0.0191639	3.1833
rno-let-7b	rno-let-7b-5p	MIMAT0000775	UGAGGUAGUAGGUUGUGUGGUU	TGAGGTAGTAGGTTGTGTGGTTAAC	0	0	0	qAAC	C	10	15	4	28	27.9	15	7.56	31.92	35.46	46.92	39980.6	151848	0.00088693	0.088693	0.000308994	0.0308994	2.87038
rno-let-7b	rno-let-7b-5p	MIMAT0000775	UGAGGUAGUAGGUUGUGUGGUU	TGAGGTAGTAGGTTGTGTGATT	0	0	tGTT	qATT	T	4	35	12	20	11.16	35	22.68	22.8	33.84	57.8	39980.6	151848	0.00084641	0.084641	0.000380644	0.0380644	2.22363
rno-let-7b	rno-let-7b-5p	MIMAT0000775	UGAGGUAGUAGGUUGUGUGGUU	TGAGGTAGTAGGTTGTGTGGTTTTTA	0	0	qT	qTTA	A	4	13	2	11	11.16	13	3.78	12.54	14.94	25.54	39980.6	151848	0.000373681	0.0373681	0.000168195	0.0168195	2.22172
rno-let-7b	rno-let-7b-5p	MIMAT0000775	UGAGGUAGUAGGUUGUGUGGUU	TGAGGTAGTAGGTTGTGTGGTAAA	0	0	tT	qAAA	A	13	38	8	48	36.27	38	15.12	54.72	51.39	92.72	39980.6	151848	0.00128537	0.128537	0.000610611	0.0610611	2.10506
rno-let-7b	rno-let-7b-5p	MIMAT0000775	UGAGGUAGUAGGUUGUGUGGUU	TGAGGTAGTAGGTTGTGTGGTTATA	0	0	0	qATA	A	10	37	9	39	27.9	37	17.01	44.46	44.91	81.46	39980.6	151848	0.00112329	0.112329	0.000536458	0.0536458	2.09391
rno-let-7b	rno-let-7b-5p	MIMAT0000775	UGAGGUAGUAGGUUGUGUGGUU	TGAGGTAGTAGGTTGTGTGGTTAAA	0	0	0	qAAA	A	35	121	37	185	97.65	121	69.93	210.9	167.58	331.9	39980.6	151848	0.00419153	0.419153	0.00218574	0.218574	1.91767
rno-let-7b	rno-let-7b-5p	MIMAT0000775	UGAGGUAGUAGGUUGUGUGGUU	TGAGGTAGTAGGTTGTGTGGTTTAAA	0	0	qT	qAAA	A	4	12	3	20	11.16	12	5.67	22.8	16.83	34.8	39980.6	151848	0.000420954	0.0420954	0.000229177	0.0229177	1.83681
rno-let-7b	rno-let-7b-5p	MIMAT0000775	UGAGGUAGUAGGUUGUGUGGUU	TGAGGTAGTAGGTTGTGTGGAA	0	0	tTT	qAA	A	4	36	18	55	11.16	36	34.02	62.7	45.18	98.7	39980.6	151848	0.00113005	0.113005	0.000649993	0.0649993	1.73855
rno-let-7b	rno-let-7b-5p	MIMAT0000775	UGAGGUAGUAGGUUGUGUGGUU	TGAGGTAGTAGGTTGTGTGGTAG	0	0	tT	qAG	G	10	40	5	38	27.9	40	9.45	43.32	37.35	83.32	39980.6	151848	0.000934203	0.0934203	0.000548707	0.0548707	1.70255
rno-let-7b	rno-let-7b-5p	MIMAT0000775	UGAGGUAGUAGGUUGUGUGGUU	TGAGGTAGTAGGTTGTGTGGTATT	0	0	tT	qATT	T	5	29	6	30	13.95	29	11.34	34.2	25.29	63.2	39980.6	151848	0.000632557	0.0632557	0.000416206	0.0416206	1.51982
rno-let-7b	rno-let-7b-5p	MIMAT0000775	UGAGGUAGUAGGUUGUGUGGUU	TGAGGTAGTAGGTTGTGTGGAT	0	0	tTT	qAT	T	3	23	4	16	8.37	23	7.56	18.24	15.93	41.24	39980.6	151848	0.000398443	0.0398443	0.000271588	0.0271588	1.46709
rno-let-7b	rno-let-7b-5p	MIMAT0000775	UGAGGUAGUAGGUUGUGUGGUU	TGAGGTAGTAGGTTGTGTGGTTTAA	0	0	qT	qAA	A	27	96	14	147	75.33	96	26.46	167.58	101.79	263.58	39980.6	151848	0.00254598	0.254598	0.00173582	0.173582	1.46674
rno-let-7b	rno-let-7b-5p	MIMAT0000775	UGAGGUAGUAGGUUGUGUGGUU	TGAGGTAGTAGGTTGTGTGGTTAA	0	0	0	qAA	A	185	978	225	1355	516.15	978	425.25	1544.7	941.4	2522.7	39980.6	151848	0.0235464	2.35464	0.0166133	1.66133	1.41732
rno-let-7b	rno-let-7b-5p	MIMAT0000775	UGAGGUAGUAGGUUGUGUGGUU	TGAGGTAGTAGGTTGTGTGGTTGAT	0	0	0	qGAT	T	2	14	2	10	5.58	14	3.78	11.4	9.36	25.4	39980.6	151848	0.000234113	0.0234113	0.000167273	0.0167273	1.39959
rno-let-7b	rno-let-7b-5p	MIMAT0000775	UGAGGUAGUAGGUUGUGUGGUU	TGAGGTAGTAGGTTGTGTGGTTTT	0	0	qT	qT	T	312	2047	399	2202	870.48	2047	754.11	2510.28	1624.59	4557.28	39980.6	151848	0.0406344	4.06344	0.0300122	3.00122	1.35393
rno-let-7b	rno-let-7b-5p	MIMAT0000775	UGAGGUAGUAGGUUGUGUGGUU	GAGGTAGTAGGTTGTGTGGTTT	0	tG	qT	0	T	2	10	3	19	5.58	10	5.67	21.66	11.25	31.66	39980.6	151848	0.000281386	0.0281386	0.000208498	0.0208498	1.34959
rno-let-7b	rno-let-7b-5p	MIMAT0000775	UGAGGUAGUAGGUUGUGUGGUU	TGAGGTAGTAGGTTGTGTGGTTAT	0	0	0	qAT	T	421	2431	495	3079	1174.59	2431	935.55	3510.06	2110.14	5941.06	39980.6	151848	0.0527791	5.27791	0.0391251	3.91251	1.34898
rno-let-7b	rno-let-7b-5p	MIMAT0000775	UGAGGUAGUAGGUUGUGUGGUU	TGAGGTAGTAGGTTGTGTGGTTTA	0	0	qT	qA	A	60	394	83	456	167.4	394	156.87	519.84	324.27	913.84	39980.6	151848	0.00811068	0.811068	0.00601813	0.601813	1.34771
rno-let-7b	rno-let-7b-5p	MIMAT0000775	UGAGGUAGUAGGUUGUGUGGUU	TGAGGTAGTAGGTTGTGTGGTTAGT	0	0	0	qAGT	T	9	66	13	65	25.11	66	24.57	74.1	49.68	140.1	39980.6	151848	0.0012426	0.12426	0.000922634	0.0922634	1.3468
rno-let-7b	rno-let-7b-5p	MIMAT0000775	UGAGGUAGUAGGUUGUGUGGUU	TGAGGTAGTAGGTTGTGTGGTAAT	0	0	tT	qAAT	T	9	69	15	72	25.11	69	28.35	82.08	53.46	151.08	39980.6	151848	0.00133715	0.133715	0.000994944	0.0994944	1.34394
rno-let-7b	rno-let-7b-5p	MIMAT0000775	UGAGGUAGUAGGUUGUGUGGUU	TGAGGTAGTAGGTTGTGTGGTTAC	0	0	0	qAC	C	14	80	11	81	39.06	80	20.79	92.34	59.85	172.34	39980.6	151848	0.00149698	0.149698	0.00113495	0.113495	1.31898
rno-let-7b	rno-let-7b-5p	MIMAT0000775	UGAGGUAGUAGGUUGUGUGGUU	TGAGGTAGTAGGTTGTGTG	0	0	tGTT	0	G	17	95	26	165	47.43	95	49.14	188.1	96.57	283.1	39980.6	151848	0.00241542	0.241542	0.00186437	0.186437	1.29557
rno-let-7b	rno-let-7b-5p	MIMAT0000775	UGAGGUAGUAGGUUGUGUGGUU	TGAGGTAGTAGGTTGTGTGGTTT	0	0	qT	0	T	1293	9089	1800	10184	3607.47	9089	3402	11609.8	7009.47	20698.8	39980.6	151848	0.175322	17.5322	0.136313	13.6313	1.28617
rno-let-7b	rno-let-7b-5p	MIMAT0000775	UGAGGUAGUAGGUUGUGUGGUU	TGAGGTAGTAGGTTGTGTGGTAA	0	0	tT	qAA	A	77	470	105	696	214.83	470	198.45	793.44	413.28	1263.44	39980.6	151848	0.010337	1.0337	0.00832044	0.832044	1.24236
rno-let-7b	rno-let-7b-5p	MIMAT0000775	UGAGGUAGUAGGUUGUGUGGUU	TGAGGTAGTAGGTTGTGTGG	0	0	tTT	0	G	141	1007	242	1479	393.39	1007	457.38	1686.06	850.77	2693.06	39980.6	151848	0.0212796	2.12796	0.0177353	1.77353	1.19985
rno-let-7b	rno-let-7b-5p	MIMAT0000775	UGAGGUAGUAGGUUGUGUGGUU	TGAGGTAGTAGGTTGTGTGGTTTTAA	0	0	qT	qTAA	A	3	16	3	26	8.37	16	5.67	29.64	14.04	45.64	39980.6	151848	0.00035117	0.035117	0.000300564	0.0300564	1.16837
rno-let-7b	rno-let-7b-5p	MIMAT0000775	UGAGGUAGUAGGUUGUGUGGUU	TGAGGTAGTAGGTTGTGTGGTTA	0	0	0	qA	A	488	4150	752	4767	1361.52	4150	1421.28	5434.38	2782.8	9584.38	39980.6	151848	0.0696037	6.96037	0.0631183	6.31183	1.10275
rno-let-7b	rno-let-7b-5p	MIMAT0000775	UGAGGUAGUAGGUUGUGUGGUU	TGAGGTAGTAGGTTGTGTGGTTTTT	0	0	qT	qTT	T	65	521	81	570	181.35	521	153.09	649.8	334.44	1170.8	39980.6	151848	0.00836505	0.836505	0.00771035	0.771035	1.08491
rno-let-7b	rno-let-7b-5p	MIMAT0000775	UGAGGUAGUAGGUUGUGUGGUU	TGAGGTAGTAGGTTGTGTGGTAC	0	0	tT	qAC	C	3	23	5	35	8.37	23	9.45	39.9	17.82	62.9	39980.6	151848	0.000445716	0.0445716	0.000414231	0.0414231	1.07601
rno-let-7b	rno-let-7b-5p	MIMAT0000775	UGAGGUAGUAGGUUGUGUGGUU	TGAGGTAGTAGGTTGTGTGGTTGA	0	0	0	qGA	A	15	137	25	163	41.85	137	47.25	185.82	89.1	322.82	39980.6	151848	0.00222858	0.222858	0.00212594	0.212594	1.04828
rno-let-7b	rno-let-7b-5p	MIMAT0000775	UGAGGUAGUAGGUUGUGUGGUU	TGAGGTAGTAGGTTGTGTGGTAT	0	0	tT	qAT	T	62	531	72	535	172.98	531	136.08	609.9	309.06	1140.9	39980.6	151848	0.00773025	0.773025	0.00751344	0.751344	1.02886
rno-let-7b	rno-let-7b-5p	MIMAT0000775	UGAGGUAGUAGGUUGUGUGGUU	TGAGGTAGTAGGTTGTGTGGT	0	0	tT	0	T	424	3897	672	4686	1182.96	3897	1270.08	5342.04	2453.04	9239.04	39980.6	151848	0.0613557	6.13557	0.0608441	6.08441	1.00841
rno-let-7b	rno-let-7b-5p	MIMAT0000775	UGAGGUAGUAGGUUGUGUGGUU	GAGGTAGTAGGTTGTGTGGTT	0	tG	0	0	T	3	31	6	38	8.37	31	11.34	43.32	19.71	74.32	39980.6	151848	0.000492989	0.0492989	0.000489437	0.0489437	1.00726
rno-let-7b	rno-let-7b-5p	MIMAT0000775	UGAGGUAGUAGGUUGUGUGGUU	TGAGGTAGTAGGTTGTGTGGTTTAT	0	0	qT	qAT	T	29	287	54	364	80.91	287	102.06	414.96	182.97	701.96	39980.6	151848	0.00457647	0.457647	0.00462279	0.462279	0.98998
rno-let-7b	rno-let-7b-5p	MIMAT0000775	UGAGGUAGUAGGUUGUGUGGUU	TGAGGTAGTAGGTTGTGTGGTTACT	0	0	0	qACT	T	2	22	3	19	5.58	22	5.67	21.66	11.25	43.66	39980.6	151848	0.000281386	0.0281386	0.000287525	0.0287525	0.978651
rno-let-7b	rno-let-7b-5p	MIMAT0000775	UGAGGUAGUAGGUUGUGUGGUU	TGAGGTAGTAGGTTGTGTGGTTC	0	0	0	qC	C	30	303	41	295	83.7	303	77.49	336.3	161.19	639.3	39980.6	151848	0.0040317	0.40317	0.00421014	0.421014	0.957618
rno-let-7b	rno-let-7b-5p	MIMAT0000775	UGAGGUAGUAGGUUGUGUGGUU	TGAGGTAGTAGGTTGTGTGGTTATT	0	0	0	qATT	T	18	190	28	202	50.22	190	52.92	230.28	103.14	420.28	39980.6	151848	0.00257975	0.257975	0.00276777	0.276777	0.932068
rno-let-7b	rno-let-7b-5p	MIMAT0000775	UGAGGUAGUAGGUUGUGUGGUU	TGAGGTAGTAGGTTGTGTGGTTAAT	0	0	0	qAAT	T	31	250	28	284	86.49	250	52.92	323.76	139.41	573.76	39980.6	151848	0.00348694	0.348694	0.00377852	0.377852	0.922832
rno-let-7b	rno-let-7b-5p	MIMAT0000775	UGAGGUAGUAGGUUGUGUGGUU	TGAGGTAGTAGGTTGTGTGGTTTTTT	0	0	qT	qTTT	T	12	162	24	154	33.48	162	45.36	175.56	78.84	337.56	39980.6	151848	0.00197196	0.197196	0.00222302	0.222302	0.887064
rno-let-7b	rno-let-7b-5p	MIMAT0000775	UGAGGUAGUAGGUUGUGUGGUU	TGAGGTAGTAGGTTGTGTGGC	0	0	tTT	qC	C	15	179	24	171	41.85	179	45.36	194.94	87.21	373.94	39980.6	151848	0.00218131	0.218131	0.0024626	0.24626	0.885775
rno-let-7b	rno-let-7b-5p	MIMAT0000775	UGAGGUAGUAGGUUGUGUGGUU	TGAGGTAGTAGGTTGTGTGGTTAGA	0	0	0	qAGA	A	7	79	12	92	19.53	79	22.68	104.88	42.21	183.88	39980.6	151848	0.00105576	0.105576	0.00121095	0.121095	0.871846
rno-let-7b	rno-let-7b-5p	MIMAT0000775	UGAGGUAGUAGGUUGUGUGGUU	TGAGGTAGTAGGTTGTGTGGTT	0	0	0	0	T	2357	28542	4135	30245	6576.03	28542	7815.15	34479.3	14391.2	63021.3	39980.6	151848	0.359954	35.9954	0.415029	41.5029	0.867298
rno-let-7b	rno-let-7b-5p	MIMAT0000775	UGAGGUAGUAGGUUGUGUGGUU	TGAGGTAGTAGGTTGTGTGGTTTTAT	0	0	qT	qTAT	T	7	74	9	83	19.53	74	17.01	94.62	36.54	168.62	39980.6	151848	0.000913943	0.0913943	0.00111045	0.111045	0.823035
rno-let-7b	rno-let-7b-5p	MIMAT0000775	UGAGGUAGUAGGUUGUGUGGUU	TGAGGTAGTAGGTTGTGTGGTAGA	0	0	tT	qAGA	A	2	44	6	30	5.58	44	11.34	34.2	16.92	78.2	39980.6	151848	0.000423205	0.0423205	0.000514989	0.0514989	0.821775
rno-let-7b	rno-let-7b-5p	MIMAT0000775	UGAGGUAGUAGGUUGUGUGGUU	TGAGGTAGTAGGTTGTGTGGTTTGA	0	0	qT	qGA	A	2	17	2	28	5.58	17	3.78	31.92	9.36	48.92	39980.6	151848	0.000234113	0.0234113	0.000322165	0.0322165	0.726689
rno-let-7b	rno-let-7b-5p	MIMAT0000775	UGAGGUAGUAGGUUGUGUGGUU	TGAGGTAGTAGGTTGTGTGGTTTC	0	0	qTC	0	C	4	41	4	51	11.16	41	7.56	58.14	18.72	99.14	39980.6	151848	0.000468227	0.0468227	0.000652891	0.0652891	0.71716
rno-let-7b	rno-let-7b-5p	MIMAT0000775	UGAGGUAGUAGGUUGUGUGGUU	TGAGGTAGTAGGTTGTGTGGTTTATT	0	0	qT	qATT	T	2	22	2	26	5.58	22	3.78	29.64	9.36	51.64	39980.6	151848	0.000234113	0.0234113	0.000340077	0.0340077	0.688412
rno-let-7b	rno-let-7b-5p	MIMAT0000775	UGAGGUAGUAGGUUGUGUGGUU	TGAGGTAGTAGGTTGTGTGGTTTTA	0	0	qT	qTA	A	11	115	7	116	30.69	115	13.23	132.24	43.92	247.24	39980.6	151848	0.00109853	0.109853	0.00162821	0.162821	0.674688
rno-let-7b	rno-let-7b-5p	MIMAT0000775	UGAGGUAGUAGGUUGUGUGGUU	TGAGGTAGTAGGTTGTGTGGTC	0	0	tT	qC	C	64	1153	117	1024	178.56	1153	221.13	1167.36	399.69	2320.36	39980.6	151848	0.0099971	0.99971	0.0152808	1.52808	0.654225
rno-let-7b	rno-let-7b-5p	MIMAT0000775	UGAGGUAGUAGGUUGUGUGGUU	TGAGGTAGTAGGTTGTGTGGTCA	0	0	tT	qCA	A	2	75	10	64	5.58	75	18.9	72.96	24.48	147.96	39980.6	151848	0.000612297	0.0612297	0.000974397	0.0974397	0.628386
rno-let-7b	rno-let-7b-5p	MIMAT0000775	UGAGGUAGUAGGUUGUGUGGUU	TGAGGTAGTAGGTTGTGTGGTTGT	0	0	0	qGT	T	23	348	24	278	64.17	348	45.36	316.92	109.53	664.92	39980.6	151848	0.00273958	0.273958	0.00437886	0.437886	0.625638
rno-let-7b	rno-let-7b-5p	MIMAT0000775	UGAGGUAGUAGGUUGUGUGGUU	TGAGGTAGTAGGTTGTGTGGA	0	0	tTT	qA	A	5	140	20	183	13.95	140	37.8	208.62	51.75	348.62	39980.6	151848	0.00129438	0.129438	0.00229585	0.229585	0.56379
rno-let-7b	rno-let-7b-5p	MIMAT0000775	UGAGGUAGUAGGUUGUGUGGUU	TGAGGTAGTAGGTTGTGTGGTTTGT	0	0	qT	qGT	T	5	106	6	64	13.95	106	11.34	72.96	25.29	178.96	39980.6	151848	0.000632557	0.0632557	0.00117855	0.117855	0.536725
rno-let-7b	rno-let-7b-5p	MIMAT0000775	UGAGGUAGUAGGUUGUGUGGUU	TGAGGTAGTAGGTTGTGTGGTTCT	0	0	0	qCT	T	2	41	3	39	5.58	41	5.67	44.46	11.25	85.46	39980.6	151848	0.000281386	0.0281386	0.0005628	0.05628	0.499975
rno-let-7b	rno-let-7b-5p	MIMAT0000775	UGAGGUAGUAGGUUGUGUGGUU	TGAGGTAGTAGGTTGTGTGGTA	0	0	tT	qA	A	93	2634	187	2214	259.47	2634	353.43	2523.96	612.9	5157.96	39980.6	151848	0.0153299	1.53299	0.033968	3.3968	0.451306
rno-let-7b	rno-let-7b-5p	MIMAT0000775	UGAGGUAGUAGGUUGUGUGGUU	TGAGGTAGTAGGTTGTGTGGCT	0	0	tTT	qCT	T	19	1022	66	687	53.01	1022	124.74	783.18	177.75	1805.18	39980.6	151848	0.00444591	0.444591	0.0118881	1.18881	0.37398
rno-let-7b	rno-let-7b-5p	MIMAT0000775	UGAGGUAGUAGGUUGUGUGGUU	TGAGGTAGTAGGTTGTGTGCTT	0	0	tGTT	qCTT	T	6	175	10	172	16.74	175	18.9	196.08	35.64	371.08	39980.6	151848	0.000891432	0.0891432	0.00244376	0.244376	0.364779
rno-let-7b	rno-let-7b-5p	MIMAT0000775	UGAGGUAGUAGGUUGUGUGGUU	TGAGGTAGTAGGTTGTGTGA	0	0	tGTT	qA	A	13	365	21	448	36.27	365	39.69	510.72	75.96	875.72	39980.6	151848	0.00189992	0.189992	0.00576709	0.576709	0.329442
rno-let-7b	rno-let-7b-5p	MIMAT0000775	UGAGGUAGUAGGUUGUGUGGUU	TGAGGTAGTAGGTTGTGTGT	0	0	tGTT	qT	T	3	111	6	108	8.37	111	11.34	123.12	19.71	234.12	39980.6	151848	0.000492989	0.0492989	0.00154181	0.154181	0.319748
rno-let-7b	rno-let-7b-5p	MIMAT0000775	UGAGGUAGUAGGUUGUGUGGUU	TGAGGTAGTAGGTTGTGTGGGT	0	0	tTT	qGT	T	5	536	17	362	13.95	536	32.13	412.68	46.08	948.68	39980.6	151848	0.00115256	0.115256	0.00624757	0.624757	0.184481
rno-let-7b	rno-let-7b-5p	MIMAT0000775	UGAGGUAGUAGGUUGUGUGGUU	TGAGGTAGTAGGTTGTGTGGTGT	0	0	tT	qGT	T	3	292	6	125	8.37	292	11.34	142.5	19.71	434.5	39980.6	151848	0.000492989	0.0492989	0.00286142	0.286142	0.172288
rno-let-7c-1s	rno-let-7c-1-3p	MIMAT0017087	CUGUACAACCUUCUAGCUUUCC	CTGTACAACCTTCTAGCTTTCC	0	0	0	0	C	6	112	12	74	16.74	112	22.68	84.36	39.42	196.36	108.09	297.56	0.364696	36.4696	0.659901	65.9901	0.552653
rno-let-7c-2s	rno-let-7c-2-3p	MIMAT0017088	CUAUACAAUCUACUGUCUUUCC	CTATACAATCTACTGTCTTTCC	0	0	0	0	C	68	230	114	314	189.72	230	215.46	357.96	405.18	587.96	1650.06	2452.42	0.245555	24.5555	0.239747	23.9747	1.02422
rno-let-7c-2s	rno-let-7c-2-3p	MIMAT0017088	CUAUACAAUCUACUGUCUUUCC	CTATACAATCTACTGTCTTTCT	0	0	tC	qT	T	146	502	254	703	407.34	502	480.06	801.42	887.4	1303.42	1650.06	2452.42	0.537799	53.7799	0.531483	53.1483	1.01188
rno-let-7c-2s	rno-let-7c-2-3p	MIMAT0017088	CUAUACAAUCUACUGUCUUUCC	CTATACAATCTACTGTCTT	0	0	tTCC	0	T	9	23	5	30	25.11	23	9.45	34.2	34.56	57.2	1650.06	2452.42	0.0209447	2.09447	0.0233239	2.33239	0.897993
rno-let-7c-2s	rno-let-7c-2-3p	MIMAT0017088	CUAUACAAUCUACUGUCUUUCC	CTATACAATCTACTGTCTTTCCT	0	0	qT	0	T	4	13	5	25	11.16	13	9.45	28.5	20.61	41.5	1650.06	2452.42	0.0124905	1.24905	0.0169221	1.69221	0.738117
rno-let-7c-2s	rno-let-7c-2-3p	MIMAT0017088	CUAUACAAUCUACUGUCUUUCC	CTATACAATCTACTGTCTTTCA	0	0	tC	qA	A	4	25	7	32	11.16	25	13.23	36.48	24.39	61.48	1650.06	2452.42	0.0147813	1.47813	0.0250691	2.50691	0.589621
rno-let-7c-2s	rno-let-7c-2-3p	MIMAT0017088	CUAUACAAUCUACUGUCUUUCC	CTATACAATCTACTGTCTTT	0	0	tCC	0	T	5	33	6	42	13.95	33	11.34	47.88	25.29	80.88	1650.06	2452.42	0.0153267	1.53267	0.0329797	3.29797	0.464732
rno-let-7c	rno-let-7c-5p	MIMAT0000776	UGAGGUAGUAGGUUGUAUGGUU	TGAGGTAGTAGGTTGTATGGTG	0	0	tT	qG	G	320	1567	1249	1314	892.8	1567	2360.61	1497.96	3253.41	3064.96	159338	776788	0.0204182	2.04182	0.00394569	0.394569	5.17483
rno-let-7c	rno-let-7c-5p	MIMAT0000776	UGAGGUAGUAGGUUGUAUGGUU	TGAGGTAGTAGGTTGTATGGG	0	0	tTT	qG	G	18	79	55	79	50.22	79	103.95	90.06	154.17	169.06	159338	776788	0.000967564	0.0967564	0.00021764	0.021764	4.44571
rno-let-7c	rno-let-7c-5p	MIMAT0000776	UGAGGUAGUAGGUUGUAUGGUU	TGAGGTAGTAGGTTGTATGGTTTG	0	0	qT	qG	G	6	19	8	21	16.74	19	15.12	23.94	31.86	42.94	159338	776788	0.000199952	0.0199952	5.52789e-05	0.00552789	3.61714
rno-let-7c	rno-let-7c-5p	MIMAT0000776	UGAGGUAGUAGGUUGUAUGGUU	TGAGGTAGTAGGTTGTATGGTTG	0	0	0	qG	G	81	432	195	429	225.99	432	368.55	489.06	594.54	921.06	159338	776788	0.00373131	0.373131	0.00118573	0.118573	3.14684
rno-let-7c	rno-let-7c-5p	MIMAT0000776	UGAGGUAGUAGGUUGUAUGGUU	TGAGGTAGTAGGTTGTATGGTAG	0	0	tT	qAG	G	6	25	9	27	16.74	25	17.01	30.78	33.75	55.78	159338	776788	0.000211813	0.0211813	7.18086e-05	0.00718086	2.9497
rno-let-7c	rno-let-7c-5p	MIMAT0000776	UGAGGUAGUAGGUUGUAUGGUU	TGAGGTAGTAGGTTGTATGATT	0	0	tGTT	qATT	T	16	166	59	136	44.64	166	111.51	155.04	156.15	321.04	159338	776788	0.00097999	0.097999	0.000413292	0.0413292	2.37118
rno-let-7c	rno-let-7c-5p	MIMAT0000776	UGAGGUAGUAGGUUGUAUGGUU	GAGGTAGTAGGTTGTATGGTTTT	0	tG	qTT	0	T	2	12	3	11	5.58	12	5.67	12.54	11.25	24.54	159338	776788	7.06045e-05	0.00706045	3.15916e-05	0.00315916	2.23491
rno-let-7c	rno-let-7c-5p	MIMAT0000776	UGAGGUAGUAGGUUGUAUGGUU	TGAGGTAGTAGGTTGTATGGTTAG	0	0	0	qAG	G	18	97	27	122	50.22	97	51.03	139.08	101.25	236.08	159338	776788	0.00063544	0.063544	0.000303918	0.0303918	2.09083
rno-let-7c	rno-let-7c-5p	MIMAT0000776	UGAGGUAGUAGGUUGUAUGGUU	GAGGTAGTAGGTTGTATGGT	0	tG	tT	0	T	3	32	12	36	8.37	32	22.68	41.04	31.05	73.04	159338	776788	0.000194868	0.0194868	9.40283e-05	0.00940283	2.07244
rno-let-7c	rno-let-7c-5p	MIMAT0000776	UGAGGUAGUAGGUUGUAUGGUU	AGGTAGTAGGTTGTATGGTT	0	tGA	0	0	T	5	19	6	37	13.95	19	11.34	42.18	25.29	61.18	159338	776788	0.000158719	0.0158719	7.87603e-05	0.00787603	2.01521
rno-let-7c	rno-let-7c-5p	MIMAT0000776	UGAGGUAGUAGGUUGUAUGGUU	TTGAGGTAGTAGGTTGTATGGT	0	qT	tT	0	T	24	124	34	173	66.96	124	64.26	197.22	131.22	321.22	159338	776788	0.000823531	0.0823531	0.000413524	0.0413524	1.9915
rno-let-7c	rno-let-7c-5p	MIMAT0000776	UGAGGUAGUAGGUUGUAUGGUU	TGAGGTAGTAGGTTGTATGGCG	0	0	tTT	qCG	G	4	49	11	29	11.16	49	20.79	33.06	31.95	82.06	159338	776788	0.000200517	0.0200517	0.00010564	0.010564	1.89811
rno-let-7c	rno-let-7c-5p	MIMAT0000776	UGAGGUAGUAGGUUGUAUGGUU	GTTGAGGTAGTAGGTTGTATGGTT	0	qGT	0	0	T	3	15	2	16	8.37	15	3.78	18.24	12.15	33.24	159338	776788	7.62528e-05	0.00762528	4.27916e-05	0.00427916	1.78196
rno-let-7c	rno-let-7c-5p	MIMAT0000776	UGAGGUAGUAGGUUGUAUGGUU	TGAGGTAGTAGGTTGTATGG	0	0	tTT	0	G	441	2751	782	4126	1230.39	2751	1477.98	4703.64	2708.37	7454.64	159338	776788	0.0169976	1.69976	0.00959675	0.959675	1.77118
rno-let-7c	rno-let-7c-5p	MIMAT0000776	UGAGGUAGUAGGUUGUAUGGUU	TGAGGTAGTAGGTTGTATGGTTAAC	0	0	0	qAAC	C	4	27	2	14	11.16	27	3.78	15.96	14.94	42.96	159338	776788	9.37627e-05	0.00937627	5.53047e-05	0.00553047	1.69538
rno-let-7c	rno-let-7c-5p	MIMAT0000776	UGAGGUAGUAGGUUGUAUGGUU	TGAGGTAGTAGGTTGTATGGTTAAG	0	0	0	qAAG	G	2	21	5	20	5.58	21	9.45	22.8	15.03	43.8	159338	776788	9.43276e-05	0.00943276	5.63861e-05	0.00563861	1.67289
rno-let-7c	rno-let-7c-5p	MIMAT0000776	UGAGGUAGUAGGUUGUAUGGUU	TGAGGTAGTAGGTTGTATGGTTAC	0	0	0	qAC	C	18	96	9	91	50.22	96	17.01	103.74	67.23	199.74	159338	776788	0.000421932	0.0421932	0.000257136	0.0257136	1.64089
rno-let-7c	rno-let-7c-5p	MIMAT0000776	UGAGGUAGUAGGUUGUAUGGUU	TGAGGTAGTAGGTTGTATGGTTTAA	0	0	qTA	qA	A	5	47	15	70	13.95	47	28.35	79.8	42.3	126.8	159338	776788	0.000265473	0.0265473	0.000163236	0.0163236	1.62631
rno-let-7c	rno-let-7c-5p	MIMAT0000776	UGAGGUAGUAGGUUGUAUGGUU	TGAGGTAGTAGGTTGTATGGTTAAA	0	0	0	qAAA	A	22	133	24	181	61.38	133	45.36	206.34	106.74	339.34	159338	776788	0.000669895	0.0669895	0.00043685	0.043685	1.53347
rno-let-7c	rno-let-7c-5p	MIMAT0000776	UGAGGUAGUAGGUUGUAUGGUU	TTGAGGTAGTAGGTTGTATGG	0	qT	tTT	0	G	2	22	6	29	5.58	22	11.34	33.06	16.92	55.06	159338	776788	0.000106189	0.0106189	7.08817e-05	0.00708817	1.49812
rno-let-7c	rno-let-7c-5p	MIMAT0000776	UGAGGUAGUAGGUUGUAUGGUU	TGAGGTAGTAGGTTGTATG	0	0	tGTT	0	G	39	365	95	511	108.81	365	179.55	582.54	288.36	947.54	159338	776788	0.00180973	0.180973	0.00121982	0.121982	1.48361
rno-let-7c	rno-let-7c-5p	MIMAT0000776	UGAGGUAGUAGGUUGUAUGGUU	TGAGGTAGTAGGTTGTATGGCTA	0	0	tTT	qCTA	A	5	53	8	39	13.95	53	15.12	44.46	29.07	97.46	159338	776788	0.000182442	0.0182442	0.000125465	0.0125465	1.45412
rno-let-7c	rno-let-7c-5p	MIMAT0000776	UGAGGUAGUAGGUUGUAUGGUU	GGTAGTAGGTTGTATGGTT	0	tGAG	0	0	T	8	59	15	100	22.32	59	28.35	114	50.67	173	159338	776788	0.000318003	0.0318003	0.000222712	0.0222712	1.42786
rno-let-7c	rno-let-7c-5p	MIMAT0000776	UGAGGUAGUAGGUUGUAUGGUU	TGAGGTAGTAGGTTGTATGGTTT	0	0	qT	0	T	2228	20993	3921	24393	6216.12	20993	7410.69	27808	13626.8	48801	159338	776788	0.0855212	8.55212	0.0628241	6.28241	1.36128
rno-let-7c	rno-let-7c-5p	MIMAT0000776	UGAGGUAGUAGGUUGUAUGGUU	TGAGGTAGTAGGTTGTATGGTTTTTT	0	0	qTT	qTT	T	4	32	4	32	11.16	32	7.56	36.48	18.72	68.48	159338	776788	0.000117486	0.0117486	8.81579e-05	0.00881579	1.33267
rno-let-7c	rno-let-7c-5p	MIMAT0000776	UGAGGUAGUAGGUUGUAUGGUU	TGAGGTAGTAGGTTGTATGGTTTAT	0	0	qTA	qT	T	10	77	12	95	27.9	77	22.68	108.3	50.58	185.3	159338	776788	0.000317438	0.0317438	0.000238547	0.0238547	1.33072
rno-let-7c	rno-let-7c-5p	MIMAT0000776	UGAGGUAGUAGGUUGUAUGGUU	TGAGGTAGTAGGTTGTATGGT	0	0	tT	0	T	1294	13926	2586	15992	3610.26	13926	4887.54	18230.9	8497.8	32156.9	159338	776788	0.0533318	5.33318	0.0413973	4.13973	1.28829
rno-let-7c	rno-let-7c-5p	MIMAT0000776	UGAGGUAGUAGGUUGUAUGGUU	TGAGGTAGTAGGTTGTATGGGTT	0	0	tTT	qGTT	T	2	28	6	32	5.58	28	11.34	36.48	16.92	64.48	159338	776788	0.000106189	0.0106189	8.30085e-05	0.00830085	1.27926
rno-let-7c	rno-let-7c-5p	MIMAT0000776	UGAGGUAGUAGGUUGUAUGGUU	GAGGTAGTAGGTTGTATGGTTA	0	tG	0	qA	A	5	52	8	52	13.95	52	15.12	59.28	29.07	111.28	159338	776788	0.000182442	0.0182442	0.000143257	0.0143257	1.27353
rno-let-7c	rno-let-7c-5p	MIMAT0000776	UGAGGUAGUAGGUUGUAUGGUU	TGAGGTAGTAGGTTGTATGGTTCC	0	0	0	qCC	C	2	28	3	14	5.58	28	5.67	15.96	11.25	43.96	159338	776788	7.06045e-05	0.00706045	5.6592e-05	0.0056592	1.2476
rno-let-7c	rno-let-7c-5p	MIMAT0000776	UGAGGUAGUAGGUUGUAUGGUU	TGAGGTAGTAGGTTGTATGGTTTT	0	0	qTT	0	T	153	1677	264	1834	426.87	1677	498.96	2090.76	925.83	3767.76	159338	776788	0.00581047	0.581047	0.00485044	0.485044	1.19793
rno-let-7c	rno-let-7c-5p	MIMAT0000776	UGAGGUAGUAGGUUGUAUGGUU	TGAGGTAGTAGGTTGTATGGTTAA	0	0	0	qAA	A	158	1197	183	1811	440.82	1197	345.87	2064.54	786.69	3261.54	159338	776788	0.00493723	0.493723	0.00419875	0.419875	1.17588
rno-let-7c	rno-let-7c-5p	MIMAT0000776	UGAGGUAGUAGGUUGUAUGGUU	TGAGGTAGTAGGTTGTATGGTTC	0	0	0	qC	C	55	627	96	668	153.45	627	181.44	761.52	334.89	1388.52	159338	776788	0.00210175	0.210175	0.00178752	0.178752	1.1758
rno-let-7c	rno-let-7c-5p	MIMAT0000776	UGAGGUAGUAGGUUGUAUGGUU	TGAGGTAGTAGGTTGTATGGTAA	0	0	tT	qAA	A	68	517	80	789	189.72	517	151.2	899.46	340.92	1416.46	159338	776788	0.0021396	0.21396	0.00182348	0.182348	1.17336
rno-let-7c	rno-let-7c-5p	MIMAT0000776	UGAGGUAGUAGGUUGUAUGGUU	TGAGGTAGTAGGTTGTATGGTTTTT	0	0	qTT	qT	T	14	227	37	199	39.06	227	69.93	226.86	108.99	453.86	159338	776788	0.000684016	0.0684016	0.000584278	0.0584278	1.1707
rno-let-7c	rno-let-7c-5p	MIMAT0000776	UGAGGUAGUAGGUUGUAUGGUU	TTGAGGTAGTAGGTTGTATGGTTT	0	qT	qT	0	T	3	37	6	43	8.37	37	11.34	49.02	19.71	86.02	159338	776788	0.000123699	0.0123699	0.000110738	0.0110738	1.11704
rno-let-7c	rno-let-7c-5p	MIMAT0000776	UGAGGUAGUAGGUUGUAUGGUU	TGAGGTAGTAGGTTGTATGGTTAT	0	0	0	qAT	T	250	2494	313	2795	697.5	2494	591.57	3186.3	1289.07	5680.3	159338	776788	0.00809014	0.809014	0.00731255	0.731255	1.10634
rno-let-7c	rno-let-7c-5p	MIMAT0000776	UGAGGUAGUAGGUUGUAUGGUU	TGAGGTAGTAGGTTGTATGGTTA	0	0	0	qA	A	1286	13836	1913	16023	3587.94	13836	3615.57	18266.2	7203.51	32102.2	159338	776788	0.0452089	4.52089	0.0413269	4.13269	1.09393
rno-let-7c	rno-let-7c-5p	MIMAT0000776	UGAGGUAGUAGGUUGUAUGGUU	TGAGGTAGTAGGTTGTATGGTAGA	0	0	tT	qAGA	A	2	20	2	20	5.58	20	3.78	22.8	9.36	42.8	159338	776788	5.87429e-05	0.00587429	5.50987e-05	0.00550987	1.06614
rno-let-7c	rno-let-7c-5p	MIMAT0000776	UGAGGUAGUAGGUUGUAUGGUU	TGAGGTAGTAGGTTGTATGGTTTA	0	0	qTA	0	A	32	389	52	415	89.28	389	98.28	473.1	187.56	862.1	159338	776788	0.00117712	0.117712	0.00110983	0.110983	1.06063
rno-let-7c	rno-let-7c-5p	MIMAT0000776	UGAGGUAGUAGGUUGUAUGGUU	TGAGGTAGTAGGTTGTATGGA	0	0	tTT	qA	A	33	397	63	507	92.07	397	119.07	577.98	211.14	974.98	159338	776788	0.0013251	0.13251	0.00125514	0.125514	1.05574
rno-let-7c	rno-let-7c-5p	MIMAT0000776	UGAGGUAGUAGGUUGUAUGGUU	TGAGGTAGTAGGTTGTATGGC	0	0	tTT	qC	C	39	518	67	515	108.81	518	126.63	587.1	235.44	1105.1	159338	776788	0.00147761	0.147761	0.00142265	0.142265	1.03863
rno-let-7c	rno-let-7c-5p	MIMAT0000776	UGAGGUAGUAGGUUGUAUGGUU	TGAGGTAGTAGGTTGTATGGTTAAT	0	0	0	qAAT	T	13	132	12	132	36.27	132	22.68	150.48	58.95	282.48	159338	776788	0.000369967	0.0369967	0.000363652	0.0363652	1.01737
rno-let-7c	rno-let-7c-5p	MIMAT0000776	UGAGGUAGUAGGUUGUAUGGUU	TTGAGGTAGTAGGTTGTATGGTT	0	qT	0	0	T	18	232	29	241	50.22	232	54.81	274.74	105.03	506.74	159338	776788	0.000659163	0.0659163	0.000652353	0.0652353	1.01044
rno-let-7c	rno-let-7c-5p	MIMAT0000776	UGAGGUAGUAGGUUGUAUGGUU	TGAGGTAGTAGGTTGTATGGTAT	0	0	tT	qAT	T	26	365	49	389	72.54	365	92.61	443.46	165.15	808.46	159338	776788	0.00103647	0.103647	0.00104077	0.104077	0.995869
rno-let-7c	rno-let-7c-5p	MIMAT0000776	UGAGGUAGUAGGUUGUAUGGUU	GAGGTAGTAGGTTGTATGGTTT	0	tG	qT	0	T	4	70	12	87	11.16	70	22.68	99.18	33.84	169.18	159338	776788	0.000212378	0.0212378	0.000217794	0.0217794	0.975132
rno-let-7c	rno-let-7c-5p	MIMAT0000776	UGAGGUAGUAGGUUGUAUGGUU	TGAGGTAGTAGGTTGTATGGTT	0	0	0	0	T	15511	238225	31953	247951	43275.7	238225	60391.2	282664	103667	520889	159338	776788	0.650608	65.0608	0.670568	67.0568	0.970234
rno-let-7c	rno-let-7c-5p	MIMAT0000776	UGAGGUAGUAGGUUGUAUGGUU	TGAGGTAGTAGGTTGTATGGTAAA	0	0	tT	qAAA	A	2	21	4	42	5.58	21	7.56	47.88	13.14	68.88	159338	776788	8.2466e-05	0.0082466	8.86729e-05	0.00886729	0.930003
rno-let-7c	rno-let-7c-5p	MIMAT0000776	UGAGGUAGUAGGUUGUAUGGUU	TGAGGTAGTAGGTTGTATGGTTATT	0	0	0	qATT	T	8	86	6	93	22.32	86	11.34	106.02	33.66	192.02	159338	776788	0.000211249	0.0211249	0.000247198	0.0247198	0.854574
rno-let-7c	rno-let-7c-5p	MIMAT0000776	UGAGGUAGUAGGUUGUAUGGUU	TTGAGGTAGTAGGTTGTATGGTA	0	qT	tT	qA	A	2	35	4	36	5.58	35	7.56	41.04	13.14	76.04	159338	776788	8.2466e-05	0.0082466	9.78903e-05	0.00978903	0.842433
rno-let-7c	rno-let-7c-5p	MIMAT0000776	UGAGGUAGUAGGUUGUAUGGUU	TGAGGTAGTAGGTTGTATGGTTGA	0	0	0	qGA	A	8	142	17	155	22.32	142	32.13	176.7	54.45	318.7	159338	776788	0.000341726	0.0341726	0.000410279	0.0410279	0.83291
rno-let-7c	rno-let-7c-5p	MIMAT0000776	UGAGGUAGUAGGUUGUAUGGUU	GAGGTAGTAGGTTGTATGGTT	0	tG	0	0	T	44	788	99	919	122.76	788	187.11	1047.66	309.87	1835.66	159338	776788	0.00194473	0.194473	0.00236314	0.236314	0.822942
rno-let-7c	rno-let-7c-5p	MIMAT0000776	UGAGGUAGUAGGUUGUAUGGUU	TGAGGTAGTAGGTTGTATGGAT	0	0	tTT	qAT	T	5	87	9	89	13.95	87	17.01	101.46	30.96	188.46	159338	776788	0.000194304	0.0194304	0.000242615	0.0242615	0.800873
rno-let-7c	rno-let-7c-5p	MIMAT0000776	UGAGGUAGUAGGUUGUAUGGUU	TGAGGTAGTAGGTTGTATGGTC	0	0	tT	qC	C	352	7703	795	6968	982.08	7703	1502.55	7943.52	2484.63	15646.5	159338	776788	0.0155934	1.55934	0.0201426	2.01426	0.774152
rno-let-7c	rno-let-7c-5p	MIMAT0000776	UGAGGUAGUAGGUUGUAUGGUU	TGAGGTAGTAGGTTGTATGGAA	0	0	tTT	qAA	A	2	58	10	85	5.58	58	18.9	96.9	24.48	154.9	159338	776788	0.000153635	0.0153635	0.000199411	0.0199411	0.770446
rno-let-7c	rno-let-7c-5p	MIMAT0000776	UGAGGUAGUAGGUUGUAUGGUU	TGAGGTAGTAGGTTGTATGGTTTTA	0	0	qTT	qA	A	2	30	2	26	5.58	30	3.78	29.64	9.36	59.64	159338	776788	5.87429e-05	0.00587429	7.67777e-05	0.00767777	0.765104
rno-let-7c	rno-let-7c-5p	MIMAT0000776	UGAGGUAGUAGGUUGUAUGGUU	TGAGGTAGTAGGTTGTATGGTCT	0	0	tT	qCT	T	3	156	14	97	8.37	156	26.46	110.58	34.83	266.58	159338	776788	0.000218591	0.0218591	0.000343183	0.0343183	0.636954
rno-let-7c	rno-let-7c-5p	MIMAT0000776	UGAGGUAGUAGGUUGUAUGGUU	TGAGGTAGTAGGTTGTATGGTTAGA	0	0	0	qAGA	A	6	95	5	96	16.74	95	9.45	109.44	26.19	204.44	159338	776788	0.000164367	0.0164367	0.000263186	0.0263186	0.624528
rno-let-7c	rno-let-7c-5p	MIMAT0000776	UGAGGUAGUAGGUUGUAUGGUU	TGAGGTAGTAGGTTGTATGGTTTC	0	0	qT	qC	C	2	41	3	44	5.58	41	5.67	50.16	11.25	91.16	159338	776788	7.06045e-05	0.00706045	0.000117355	0.0117355	0.601631
rno-let-7c	rno-let-7c-5p	MIMAT0000776	UGAGGUAGUAGGUUGUAUGGUU	TGAGGTAGTAGGTTGTATGGTTGT	0	0	0	qGT	T	16	395	25	309	44.64	395	47.25	352.26	91.89	747.26	159338	776788	0.000576697	0.0576697	0.000961988	0.0961988	0.599485
rno-let-7c	rno-let-7c-5p	MIMAT0000776	UGAGGUAGUAGGUUGUAUGGUU	TGAGGTAGTAGGTTGTATGGTTCT	0	0	0	qCT	T	3	81	5	65	8.37	81	9.45	74.1	17.82	155.1	159338	776788	0.000111837	0.0111837	0.000199668	0.0199668	0.560116
rno-let-7c	rno-let-7c-5p	MIMAT0000776	UGAGGUAGUAGGUUGUAUGGUU	TGAGGTAGTAGGTTGTATGCT	0	0	tGTT	qCT	T	4	193	16	154	11.16	193	30.24	175.56	41.4	368.56	159338	776788	0.000259824	0.0259824	0.000474467	0.0474467	0.547614
rno-let-7c	rno-let-7c-5p	MIMAT0000776	UGAGGUAGUAGGUUGUAUGGUU	TGAGGTAGTAGGTTGTATGGCTT	0	0	tTT	qCTT	T	3	168	16	175	8.37	168	30.24	199.5	38.61	367.5	159338	776788	0.000242315	0.0242315	0.000473102	0.0473102	0.512182
rno-let-7c	rno-let-7c-5p	MIMAT0000776	UGAGGUAGUAGGUUGUAUGGUU	TGAGGTAGTAGGTTGTATGT	0	0	tGTT	qT	T	3	145	9	113	8.37	145	17.01	128.82	25.38	273.82	159338	776788	0.000159284	0.0159284	0.000352503	0.0352503	0.451865
rno-let-7c	rno-let-7c-5p	MIMAT0000776	UGAGGUAGUAGGUUGUAUGGUU	TGAGGTAGTAGGTTGTATGGCT	0	0	tTT	qCT	T	117	7710	454	4968	326.43	7710	858.06	5663.52	1184.49	13373.5	159338	776788	0.0074338	0.74338	0.0172164	1.72164	0.431785
rno-let-7c	rno-let-7c-5p	MIMAT0000776	UGAGGUAGUAGGUUGUAUGGUU	TGAGGTAGTAGGTTGTATGA	0	0	tGTT	qA	A	19	737	45	752	53.01	737	85.05	857.28	138.06	1594.28	159338	776788	0.000866458	0.0866458	0.0020524	0.20524	0.422168
rno-let-7c	rno-let-7c-5p	MIMAT0000776	UGAGGUAGUAGGUUGUAUGGUU	TGAGGTAGTAGGTTGTATGGTA	0	0	tT	qA	A	332	15620	828	12739	926.28	15620	1564.92	14522.5	2491.2	30142.5	159338	776788	0.0156347	1.56347	0.038804	3.8804	0.402914
rno-let-7c	rno-let-7c-5p	MIMAT0000776	UGAGGUAGUAGGUUGUAUGGUU	TGAGGTAGTAGGTTGTATGGTCA	0	0	tT	qCA	A	7	237	10	215	19.53	237	18.9	245.1	38.43	482.1	159338	776788	0.000241185	0.0241185	0.000620633	0.0620633	0.388611
rno-let-7c	rno-let-7c-5p	MIMAT0000776	UGAGGUAGUAGGUUGUAUGGUU	TGAGGTAGTAGGTTGTATGCTT	0	0	tGTT	qCTT	T	18	973	58	924	50.22	973	109.62	1053.36	159.84	2026.36	159338	776788	0.00100315	0.100315	0.00260864	0.260864	0.384548
rno-let-7c	rno-let-7c-5p	MIMAT0000776	UGAGGUAGUAGGUUGUAUGGUU	TGAGGTAGTAGGTTGTATGGGT	0	0	tTT	qGT	T	41	3485	119	2291	114.39	3485	224.91	2611.74	339.3	6096.74	159338	776788	0.00212943	0.212943	0.00784866	0.784866	0.271311
rno-let-7c	rno-let-7c-5p	MIMAT0000776	UGAGGUAGUAGGUUGUAUGGUU	TGAGGTAGTAGGTTGTATGGCA	0	0	tTT	qCA	A	3	567	16	336	8.37	567	30.24	383.04	38.61	950.04	159338	776788	0.000242315	0.0242315	0.00122304	0.122304	0.198125
rno-let-7ds	rno-let-7d-3p	MIMAT0000563	CUAUACGACCUGCUGCCUUUCU	CTATACGACCTGCTGCCTTTCG	0	0	tT	qG	G	2	7	7	7	5.58	7	13.23	7.98	18.81	14.98	2025.99	4395.18	0.00928435	0.928435	0.00340828	0.340828	2.72406
rno-let-7ds	rno-let-7d-3p	MIMAT0000563	CUAUACGACCUGCUGCCUUUCU	CTATACGACCTGCTGCCTT	0	0	tTCT	0	T	9	16	4	24	25.11	16	7.56	27.36	32.67	43.36	2025.99	4395.18	0.0161254	1.61254	0.00986535	0.986535	1.63455
rno-let-7ds	rno-let-7d-3p	MIMAT0000563	CUAUACGACCUGCUGCCUUUCU	CTATACGACCTGCTGCCTTTCTT	0	0	qT	0	T	5	10	2	12	13.95	10	3.78	13.68	17.73	23.68	2025.99	4395.18	0.00875128	0.875128	0.00538772	0.538772	1.6243
rno-let-7ds	rno-let-7d-3p	MIMAT0000563	CUAUACGACCUGCUGCCUUUCU	TATACGACCTGCTGCCTTTCT	0	tT	0	0	T	17	73	22	63	47.43	73	41.58	71.82	89.01	144.82	2025.99	4395.18	0.0439341	4.39341	0.0329497	3.29497	1.33337
rno-let-7ds	rno-let-7d-3p	MIMAT0000563	CUAUACGACCUGCUGCCUUUCU	CTATACGACCTGCTGCCTTT	0	0	tCT	0	T	6	22	7	25	16.74	22	13.23	28.5	29.97	50.5	2025.99	4395.18	0.0147928	1.47928	0.0114899	1.14899	1.28746
rno-let-7ds	rno-let-7d-3p	MIMAT0000563	CUAUACGACCUGCUGCCUUUCU	CTATACGACCTGCTGCCTTTC	0	0	tT	0	C	30	110	31	129	83.7	110	58.59	147.06	142.29	257.06	2025.99	4395.18	0.0702323	7.02323	0.0584868	5.84868	1.20082
rno-let-7ds	rno-let-7d-3p	MIMAT0000563	CUAUACGACCUGCUGCCUUUCU	CTATACGACCTGCTGCCTTTCT	0	0	0	0	T	281	1532	413	1615	783.99	1532	780.57	1841.1	1564.56	3373.1	2025.99	4395.18	0.772245	77.2245	0.767454	76.7454	1.00624
rno-let-7ds	rno-let-7d-3p	MIMAT0000563	CUAUACGACCUGCUGCCUUUCU	CTATACGACCTGCTGCCTTTCC	0	0	tT	qC	C	6	62	7	31	16.74	62	13.23	35.34	29.97	97.34	2025.99	4395.18	0.0147928	1.47928	0.022147	2.2147	0.667936
rno-let-7ds	rno-let-7d-3p	MIMAT0000563	CUAUACGACCUGCUGCCUUUCU	CTATACGACCTGCTGCCTTTCA	0	0	tT	qA	A	13	79	10	102	36.27	79	18.9	116.28	55.17	195.28	2025.99	4395.18	0.0272311	2.72311	0.0444305	4.44305	0.612893
rno-let-7d	rno-let-7d-5p	MIMAT0000562	AGAGGUAGUAGGUUGCAUAGUU	AGAGGTAGTAGGTTGCATAGTG	0	0	tT	qG	G	10	46	33	80	27.9	46	62.37	91.2	90.27	137.2	10020.1	83399.3	0.00900885	0.900885	0.0016451	0.16451	5.47618
rno-let-7d	rno-let-7d-5p	MIMAT0000562	AGAGGUAGUAGGUUGCAUAGUU	AGAGGTAGTAGGTTGCATAGTTG	0	0	0	qG	G	9	28	17	57	25.11	28	32.13	64.98	57.24	92.98	10020.1	83399.3	0.00571249	0.571249	0.00111488	0.111488	5.12387
rno-let-7d	rno-let-7d-5p	MIMAT0000562	AGAGGUAGUAGGUUGCAUAGUU	AGAGGTAGTAGGTTGCATAGTTTTT	0	0	qTT	qT	T	2	8	2	16	5.58	8	3.78	18.24	9.36	26.24	10020.1	83399.3	0.000934118	0.0934118	0.000314631	0.0314631	2.96893
rno-let-7d	rno-let-7d-5p	MIMAT0000562	AGAGGUAGUAGGUUGCAUAGUU	AGAGGTAGTAGGTTGCATAGA	0	0	tTT	qA	A	3	39	5	57	8.37	39	9.45	64.98	17.82	103.98	10020.1	83399.3	0.00177842	0.177842	0.00124677	0.124677	1.42642
rno-let-7d	rno-let-7d-5p	MIMAT0000562	AGAGGUAGUAGGUUGCAUAGUU	AGAGGTAGTAGGTTGCATAGTTAT	0	0	0	qAT	T	13	180	19	280	36.27	180	35.91	319.2	72.18	499.2	10020.1	83399.3	0.00720348	0.720348	0.00598566	0.598566	1.20346
rno-let-7d	rno-let-7d-5p	MIMAT0000562	AGAGGUAGUAGGUUGCAUAGUU	AGAGGTAGTAGGTTGCATAGTTAA	0	0	0	qAA	A	14	144	18	331	39.06	144	34.02	377.34	73.08	521.34	10020.1	83399.3	0.0072933	0.72933	0.00625113	0.625113	1.16672
rno-let-7d	rno-let-7d-5p	MIMAT0000562	AGAGGUAGUAGGUUGCAUAGUU	AGAGGTAGTAGGTTGCATAGTTTA	0	0	qT	qA	A	3	36	5	80	8.37	36	9.45	91.2	17.82	127.2	10020.1	83399.3	0.00177842	0.177842	0.00152519	0.152519	1.16603
rno-let-7d	rno-let-7d-5p	MIMAT0000562	AGAGGUAGUAGGUUGCAUAGUU	AGAGGTAGTAGGTTGCATAGT	0	0	tT	0	T	170	2310	280	4312	474.3	2310	529.2	4915.68	1003.5	7225.68	10020.1	83399.3	0.100148	10.0148	0.0866396	8.66396	1.15592
rno-let-7d	rno-let-7d-5p	MIMAT0000562	AGAGGUAGUAGGUUGCAUAGUU	AGAGGTAGTAGGTTGCATAGTTTT	0	0	qTT	0	T	6	136	20	236	16.74	136	37.8	269.04	54.54	405.04	10020.1	83399.3	0.00544303	0.544303	0.00485664	0.485664	1.12074
rno-let-7d	rno-let-7d-5p	MIMAT0000562	AGAGGUAGUAGGUUGCAUAGUU	AGAGGTAGTAGGTTGCATAGTTT	0	0	qT	0	T	160	2341	262	4444	446.4	2341	495.18	5066.16	941.58	7407.16	10020.1	83399.3	0.0939687	9.39687	0.0888156	8.88156	1.05802
rno-let-7d	rno-let-7d-5p	MIMAT0000562	AGAGGUAGUAGGUUGCAUAGUU	AGAGGTAGTAGGTTGCATAGTTC	0	0	0	qC	C	3	58	8	121	8.37	58	15.12	137.94	23.49	195.94	10020.1	83399.3	0.00234428	0.234428	0.00234942	0.234942	0.99781
rno-let-7d	rno-let-7d-5p	MIMAT0000562	AGAGGUAGUAGGUUGCAUAGUU	AGAGGTAGTAGGTTGCATAGTTA	0	0	0	qA	A	103	1388	141	2847	287.37	1388	266.49	3245.58	553.86	4633.58	10020.1	83399.3	0.0552746	5.52746	0.055559	5.5559	0.994882
rno-let-7d	rno-let-7d-5p	MIMAT0000562	AGAGGUAGUAGGUUGCAUAGUU	AGAGGTAGTAGGTTGCATAGTT	0	0	0	0	T	1046	15863	1783	32527	2918.34	15863	3369.87	37080.8	6288.21	52943.8	10020.1	83399.3	0.627556	62.7556	0.634823	63.4823	0.988553
rno-let-7d	rno-let-7d-5p	MIMAT0000562	AGAGGUAGUAGGUUGCAUAGUU	GAGGTAGTAGGTTGCATAGTT	0	tG	0	0	T	4	51	4	96	11.16	51	7.56	109.44	18.72	160.44	10020.1	83399.3	0.00186824	0.186824	0.00192376	0.192376	0.971139
rno-let-7d	rno-let-7d-5p	MIMAT0000562	AGAGGUAGUAGGUUGCAUAGUU	AGAGGTAGTAGGTTGCATAGTC	0	0	tT	qC	C	21	419	26	620	58.59	419	49.14	706.8	107.73	1125.8	10020.1	83399.3	0.0107513	1.07513	0.0134989	1.34989	0.796459
rno-let-7d	rno-let-7d-5p	MIMAT0000562	AGAGGUAGUAGGUUGCAUAGUU	AGAGGTAGTAGGTTGCATA	0	0	tGTT	0	A	5	97	5	187	13.95	97	9.45	213.18	23.4	310.18	10020.1	83399.3	0.00233529	0.233529	0.00371922	0.371922	0.6279
rno-let-7d	rno-let-7d-5p	MIMAT0000562	AGAGGUAGUAGGUUGCAUAGUU	AGAGGTAGTAGGTTGCATAGCT	0	0	tTT	qCT	T	2	322	12	353	5.58	322	22.68	402.42	28.26	724.42	10020.1	83399.3	0.00282032	0.282032	0.00868617	0.868617	0.324691
rno-let-7d	rno-let-7d-5p	MIMAT0000562	AGAGGUAGUAGGUUGCAUAGUU	AGAGGTAGTAGGTTGCATAGTA	0	0	tT	qA	A	7	514	16	731	19.53	514	30.24	833.34	49.77	1347.34	10020.1	83399.3	0.00496699	0.496699	0.0161553	1.61553	0.307453
rno-let-7es	rno-let-7e-3p	MIMAT0004706	CUAUACGGCCUCCUAGCUUUCC	CTATACGGCCTCCTAGCTTTC	0	0	tC	0	C	6	12	4	16	16.74	12	7.56	18.24	24.3	30.24	142.47	333.24	0.170562	17.0562	0.0907454	9.07454	1.87957
rno-let-7es	rno-let-7e-3p	MIMAT0004706	CUAUACGGCCUCCUAGCUUUCC	CTATACGGCCTCCTAGCTTTCT	0	0	tC	qT	T	3	10	4	14	8.37	10	7.56	15.96	15.93	25.96	142.47	333.24	0.111813	11.1813	0.0779018	7.79018	1.43531
rno-let-7es	rno-let-7e-3p	MIMAT0004706	CUAUACGGCCUCCUAGCUUUCC	CTATACGGCCTCCTAGCTTTCC	0	0	0	0	C	12	88	20	94	33.48	88	37.8	107.16	71.28	195.16	142.47	333.24	0.500316	50.0316	0.585644	58.5644	0.8543
rno-let-7e	rno-let-7e-5p	MIMAT0000777	UGAGGUAGGAGGUUGUAUAGUU	TGAGGTAGGAGGTTGTATAGTG	0	0	tT	qG	G	7	71	24	48	19.53	71	45.36	54.72	64.89	125.72	9872.55	100141	0.00657277	0.657277	0.00125543	0.125543	5.23548
rno-let-7e	rno-let-7e-5p	MIMAT0000777	UGAGGUAGGAGGUUGUAUAGUU	TGAGGTAGGAGGTTGTATAGTTG	0	0	qG	0	G	75	673	129	1048	209.25	673	243.81	1194.72	453.06	1867.72	9872.55	100141	0.0458909	4.58909	0.0186509	1.86509	2.46052
rno-let-7e	rno-let-7e-5p	MIMAT0000777	UGAGGUAGGAGGUUGUAUAGUU	TGAGGTAGGAGGTTGTATAGTTGTT	0	0	qG	qTT	T	5	41	5	62	13.95	41	9.45	70.68	23.4	111.68	9872.55	100141	0.00237021	0.237021	0.00111523	0.111523	2.12531
rno-let-7e	rno-let-7e-5p	MIMAT0000777	UGAGGUAGGAGGUUGUAUAGUU	TGAGGTAGGAGGTTGTATAGTTAAA	0	0	0	qAAA	A	4	33	2	34	11.16	33	3.78	38.76	14.94	71.76	9872.55	100141	0.00151329	0.151329	0.000716589	0.0716589	2.11179
rno-let-7e	rno-let-7e-5p	MIMAT0000777	UGAGGUAGGAGGUUGUAUAGUU	TGAGGTAGGAGGTTGTATAG	0	0	tTT	0	G	46	409	52	630	128.34	409	98.28	718.2	226.62	1127.2	9872.55	100141	0.0229546	2.29546	0.0112561	1.12561	2.0393
rno-let-7e	rno-let-7e-5p	MIMAT0000777	UGAGGUAGGAGGUUGUAUAGUU	TGAGGTAGGAGGTTGTATAGC	0	0	tTT	qC	C	3	47	5	56	8.37	47	9.45	63.84	17.82	110.84	9872.55	100141	0.001805	0.1805	0.00110684	0.110684	1.63077
rno-let-7e	rno-let-7e-5p	MIMAT0000777	UGAGGUAGGAGGUUGUAUAGUU	TGAGGTAGGAGGTTGTATAGTAT	0	0	tT	qAT	T	16	190	13	223	44.64	190	24.57	254.22	69.21	444.22	9872.55	100141	0.00701035	0.701035	0.00443594	0.443594	1.58035
rno-let-7e	rno-let-7e-5p	MIMAT0000777	UGAGGUAGGAGGUUGUAUAGUU	TGAGGTAGGAGGTTGTATAGTTGAA	0	0	qGA	qA	A	2	30	2	27	5.58	30	3.78	30.78	9.36	60.78	9872.55	100141	0.000948083	0.0948083	0.000606944	0.0606944	1.56206
rno-let-7e	rno-let-7e-5p	MIMAT0000777	UGAGGUAGGAGGUUGUAUAGUU	TGAGGTAGGAGGTTGTATAGT	0	0	tT	0	T	158	2930	251	3418	440.82	2930	474.39	3896.52	915.21	6826.52	9872.55	100141	0.0927025	9.27025	0.068169	6.8169	1.35989
rno-let-7e	rno-let-7e-5p	MIMAT0000777	UGAGGUAGGAGGUUGUAUAGUU	TGAGGTAGGAGGTTGTATAGTTGT	0	0	qG	qT	T	57	1015	72	1073	159.03	1015	136.08	1223.22	295.11	2238.22	9872.55	100141	0.029892	2.9892	0.0223507	2.23507	1.33741
rno-let-7e	rno-let-7e-5p	MIMAT0000777	UGAGGUAGGAGGUUGUAUAGUU	TGAGGTAGGAGGTTGTATAGTTTA	0	0	0	qTA	A	9	184	15	218	25.11	184	28.35	248.52	53.46	432.52	9872.55	100141	0.00541501	0.541501	0.00431911	0.431911	1.25373
rno-let-7e	rno-let-7e-5p	MIMAT0000777	UGAGGUAGGAGGUUGUAUAGUU	TGAGGTAGGAGGTTGTATAGTTAA	0	0	0	qAA	A	25	349	23	508	69.75	349	43.47	579.12	113.22	928.12	9872.55	100141	0.0114682	1.14682	0.00926813	0.926813	1.23738
rno-let-7e	rno-let-7e-5p	MIMAT0000777	UGAGGUAGGAGGUUGUAUAGUU	TGAGGTAGGAGGTTGTATAGTTGA	0	0	qGA	0	A	17	466	43	557	47.43	466	81.27	634.98	128.7	1100.98	9872.55	100141	0.0130361	1.30361	0.0109943	1.09943	1.18572
rno-let-7e	rno-let-7e-5p	MIMAT0000777	UGAGGUAGGAGGUUGUAUAGUU	TGAGGTAGGAGGTTGTATAGA	0	0	tTT	qA	A	10	156	7	177	27.9	156	13.23	201.78	41.13	357.78	9872.55	100141	0.0041661	0.41661	0.00357276	0.357276	1.16607
rno-let-7e	rno-let-7e-5p	MIMAT0000777	UGAGGUAGGAGGUUGUAUAGUU	TGAGGTAGGAGGTTGTATAGTTTAT	0	0	0	qTAT	T	3	47	2	52	8.37	47	3.78	59.28	12.15	106.28	9872.55	100141	0.00123069	0.123069	0.0010613	0.10613	1.1596
rno-let-7e	rno-let-7e-5p	MIMAT0000777	UGAGGUAGGAGGUUGUAUAGUU	TGAGGTAGGAGGTTGTATAGTTT	0	0	0	qT	T	272	5910	356	6488	758.88	5910	672.84	7396.32	1431.72	13306.3	9872.55	100141	0.14502	14.502	0.132876	13.2876	1.0914
rno-let-7e	rno-let-7e-5p	MIMAT0000777	UGAGGUAGGAGGUUGUAUAGUU	TGAGGTAGGAGGTTGTATAGTAA	0	0	tT	qAA	A	9	162	12	261	25.11	162	22.68	297.54	47.79	459.54	9872.55	100141	0.00484069	0.484069	0.00458893	0.458893	1.05486
rno-let-7e	rno-let-7e-5p	MIMAT0000777	UGAGGUAGGAGGUUGUAUAGUU	TGAGGTAGGAGGTTGTATAGTTC	0	0	0	qC	C	6	138	7	134	16.74	138	13.23	152.76	29.97	290.76	9872.55	100141	0.00303569	0.303569	0.0029035	0.29035	1.04553
rno-let-7e	rno-let-7e-5p	MIMAT0000777	UGAGGUAGGAGGUUGUAUAGUU	TGAGGTAGGAGGTTGTATAGTTATT	0	0	0	qATT	T	2	46	2	40	5.58	46	3.78	45.6	9.36	91.6	9872.55	100141	0.000948083	0.0948083	0.00091471	0.091471	1.03649
rno-let-7e	rno-let-7e-5p	MIMAT0000777	UGAGGUAGGAGGUUGUAUAGUU	TGAGGTAGGAGGTTGTATAGTTTT	0	0	0	qTT	T	36	791	44	918	100.44	791	83.16	1046.52	183.6	1837.52	9872.55	100141	0.018597	1.8597	0.0183493	1.83493	1.0135
rno-let-7e	rno-let-7e-5p	MIMAT0000777	UGAGGUAGGAGGUUGUAUAGUU	TGAGGTAGGAGGTTGTATAGTTA	0	0	0	qA	A	97	2360	122	2686	270.63	2360	230.58	3062.04	501.21	5422.04	9872.55	100141	0.050768	5.0768	0.054144	5.4144	0.937648
rno-let-7e	rno-let-7e-5p	MIMAT0000777	UGAGGUAGGAGGUUGUAUAGUU	TGAGGTAGGAGGTTGTATAGTT	0	0	0	0	T	824	22501	1124	24782	2298.96	22501	2124.36	28251.5	4423.32	50752.5	9872.55	100141	0.448042	44.8042	0.50681	50.681	0.884044
rno-let-7e	rno-let-7e-5p	MIMAT0000777	UGAGGUAGGAGGUUGUAUAGUU	TGAGGTAGGAGGTTGTATAGTTTTT	0	0	0	qTTT	T	4	131	6	113	11.16	131	11.34	128.82	22.5	259.82	9872.55	100141	0.00227905	0.227905	0.00259454	0.259454	0.878401
rno-let-7e	rno-let-7e-5p	MIMAT0000777	UGAGGUAGGAGGUUGUAUAGUU	TGAGGTAGGAGGTTGTATAGTC	0	0	tT	qC	C	13	535	22	470	36.27	535	41.58	535.8	77.85	1070.8	9872.55	100141	0.0078855	0.78855	0.0106929	1.06929	0.737451
rno-let-7e	rno-let-7e-5p	MIMAT0000777	UGAGGUAGGAGGUUGUAUAGUU	TGAGGTAGGAGGTTGTATAGTTAT	0	0	0	qAT	T	22	687	23	728	61.38	687	43.47	829.92	104.85	1516.92	9872.55	100141	0.0106204	1.06204	0.0151478	1.51478	0.701114
rno-let-7e	rno-let-7e-5p	MIMAT0000777	UGAGGUAGGAGGUUGUAUAGUU	TGAGGTAGGAGGTTGTATAGTA	0	0	tT	qA	A	13	840	26	645	36.27	840	49.14	735.3	85.41	1575.3	9872.55	100141	0.00865126	0.865126	0.0157308	1.57308	0.549956
rno-let-7f-1s	rno-let-7f-1-3p	MIMAT0017089	CUAUACAAUCUAUUGCCUUCC	CTATACAATCTATTGCCTTCCT	0	0	0	qT	T	2	34	9	37	5.58	34	17.01	42.18	22.59	76.18	42.3	102.72	0.534043	53.4043	0.741628	74.1628	0.720095
rno-let-7f-2s	rno-let-7f-2-3p	MIMAT0017090	CUAUACAGUCUACUGUCUUUC	CTATACAGTCTACTGTCTTTCTT	0	0	0	qTT	T	4	11	3	11	11.16	11	5.67	12.54	16.83	23.54	656.19	2369.88	0.0256481	2.56481	0.00993299	0.993299	2.58211
rno-let-7f-2s	rno-let-7f-2-3p	MIMAT0017090	CUAUACAGUCUACUGUCUUUC	CTATACAGTCTACTGTCTTTCT	0	0	0	qT	T	79	1104	187	780	220.41	1104	353.43	889.2	573.84	1993.2	656.19	2369.88	0.874503	87.4503	0.841055	84.1055	1.03977
rno-let-7f-2s	rno-let-7f-2-3p	MIMAT0017090	CUAUACAGUCUACUGUCUUUC	CTATACAGTCTACTGTCTTTC	0	0	0	0	C	4	46	6	42	11.16	46	11.34	47.88	22.5	93.88	656.19	2369.88	0.0342888	3.42888	0.0396138	3.96138	0.865578
rno-let-7f-2s	rno-let-7f-2-3p	MIMAT0017090	CUAUACAGUCUACUGUCUUUC	CTATACAGTCTACTGTCTTTCA	0	0	0	qA	A	4	35	3	40	11.16	35	5.67	45.6	16.83	80.6	656.19	2369.88	0.0256481	2.56481	0.0340102	3.40102	0.754129
rno-let-7f	rno-let-7f-5p	MIMAT0000778	UGAGGUAGUAGAUUGUAUAGUU	TGAGGTAGTAGATTGTATAGTG	0	0	tT	qG	G	85	722	431	473	237.15	722	814.59	539.22	1051.74	1261.22	108660	722472	0.0096792	0.96792	0.0017457	0.17457	5.54459
rno-let-7f	rno-let-7f-5p	MIMAT0000778	UGAGGUAGUAGAUUGUAUAGUU	TGAGGTAGTAGATTGTATAGTTTTTT	0	0	qTT	qTT	T	2	11	2	3	5.58	11	3.78	3.42	9.36	14.42	108660	722472	8.61404e-05	0.00861404	1.99593e-05	0.00199593	4.31581
rno-let-7f	rno-let-7f-5p	MIMAT0000778	UGAGGUAGUAGAUUGUAUAGUU	TGAGGTAGTAGATTGTATAGTTG	0	0	qG	0	G	32	288	122	326	89.28	288	230.58	371.64	319.86	659.64	108660	722472	0.00294368	0.294368	0.000913032	0.0913032	3.22407
rno-let-7f	rno-let-7f-5p	MIMAT0000778	UGAGGUAGUAGAUUGUAUAGUU	TGAGGTAGTAGATTGTATAGTTAG	0	0	0	qAG	G	3	13	3	17	8.37	13	5.67	19.38	14.04	32.38	108660	722472	0.000129211	0.0129211	4.48184e-05	0.00448184	2.88298
rno-let-7f	rno-let-7f-5p	MIMAT0000778	UGAGGUAGUAGAUUGUAUAGUU	TGAGGTAGTAGATTGTATATTT	0	0	tGTT	qTTT	T	4	25	2	14	11.16	25	3.78	15.96	14.94	40.96	108660	722472	0.000137493	0.0137493	5.66943e-05	0.00566943	2.42517
rno-let-7f	rno-let-7f-5p	MIMAT0000778	UGAGGUAGUAGAUUGUAUAGUU	GGTAGTAGATTGTATAGTT	0	tGAG	0	0	T	4	57	14	53	11.16	57	26.46	60.42	37.62	117.42	108660	722472	0.000346218	0.0346218	0.000162525	0.0162525	2.13024
rno-let-7f	rno-let-7f-5p	MIMAT0000778	UGAGGUAGUAGAUUGUAUAGUU	TGAGGTAGTAGATTGTATAG	0	0	tTT	0	G	302	2693	588	3672	842.58	2693	1111.32	4186.08	1953.9	6879.08	108660	722472	0.0179818	1.79818	0.00952159	0.952159	1.88853
rno-let-7f	rno-let-7f-5p	MIMAT0000778	UGAGGUAGUAGAUUGUAUAGUU	TGAGGTAGTAGATTGTATAGT	0	0	tT	0	T	1052	17105	2703	16588	2935.08	17105	5108.67	18910.3	8043.75	36015.3	108660	722472	0.0740269	7.40269	0.0498502	4.98502	1.48499
rno-let-7f	rno-let-7f-5p	MIMAT0000778	UGAGGUAGUAGAUUGUAUAGUU	TGAGGTAGTAGATTGTATAGTAA	0	0	tT	qAA	A	14	205	29	205	39.06	205	54.81	233.7	93.87	438.7	108660	722472	0.000863889	0.0863889	0.000607221	0.0607221	1.42269
rno-let-7f	rno-let-7f-5p	MIMAT0000778	UGAGGUAGUAGAUUGUAUAGUU	TGAGGTAGTAGATTGTATAATT	0	0	tGTT	qATT	T	4	66	5	32	11.16	66	9.45	36.48	20.61	102.48	108660	722472	0.000189675	0.0189675	0.000141846	0.0141846	1.33718
rno-let-7f	rno-let-7f-5p	MIMAT0000778	UGAGGUAGUAGAUUGUAUAGUU	GAGGTAGTAGATTGTATAGTT	0	tG	0	0	T	14	190	23	201	39.06	190	43.47	229.14	82.53	419.14	108660	722472	0.000759527	0.0759527	0.000580147	0.0580147	1.3092
rno-let-7f	rno-let-7f-5p	MIMAT0000778	UGAGGUAGUAGAUUGUAUAGUU	TGAGGTAGTAGATTGTATAGC	0	0	tTT	qC	C	14	347	44	266	39.06	347	83.16	303.24	122.22	650.24	108660	722472	0.0011248	0.11248	0.000900022	0.0900022	1.24974
rno-let-7f	rno-let-7f-5p	MIMAT0000778	UGAGGUAGUAGAUUGUAUAGUU	TGAGGTAGTAGATTGTATAGTTGT	0	0	qGT	0	T	3	94	14	85	8.37	94	26.46	96.9	34.83	190.9	108660	722472	0.000320542	0.0320542	0.000264232	0.0264232	1.21311
rno-let-7f	rno-let-7f-5p	MIMAT0000778	UGAGGUAGUAGAUUGUAUAGUU	TGAGGTAGTAGATTGTATAGTTTA	0	0	qT	qA	A	9	108	9	108	25.11	108	17.01	123.12	42.12	231.12	108660	722472	0.000387632	0.0387632	0.000319902	0.0319902	1.21172
rno-let-7f	rno-let-7f-5p	MIMAT0000778	UGAGGUAGUAGAUUGUAUAGUU	TGAGGTAGTAGATTGTATAGTTGA	0	0	qG	qA	A	4	51	4	55	11.16	51	7.56	62.7	18.72	113.7	108660	722472	0.000172281	0.0172281	0.000157376	0.0157376	1.09471
rno-let-7f	rno-let-7f-5p	MIMAT0000778	UGAGGUAGUAGAUUGUAUAGUU	TGAGGTAGTAGATTGTATAGTTC	0	0	0	qC	C	21	394	28	271	58.59	394	52.92	308.94	111.51	702.94	108660	722472	0.00102623	0.102623	0.000972966	0.0972966	1.05475
rno-let-7f	rno-let-7f-5p	MIMAT0000778	UGAGGUAGUAGAUUGUAUAGUU	TGAGGTAGTAGATTGTATAGTTT	0	0	qT	0	T	577	12989	1306	11200	1609.83	12989	2468.34	12768	4078.17	25757	108660	722472	0.0375315	3.75315	0.0356512	3.56512	1.05274
rno-let-7f	rno-let-7f-5p	MIMAT0000778	UGAGGUAGUAGAUUGUAUAGUU	TGAGGTAGTAGATTGTATAGTT	0	0	0	0	T	10553	267448	27244	250271	29442.9	267448	51491.2	285309	80934	552757	108660	722472	0.744839	74.4839	0.765092	76.5092	0.973529
rno-let-7f	rno-let-7f-5p	MIMAT0000778	UGAGGUAGUAGAUUGUAUAGUU	TGAGGTAGTAGATTGTATAGA	0	0	tTT	qA	A	4	103	11	102	11.16	103	20.79	116.28	31.95	219.28	108660	722472	0.000294037	0.0294037	0.000303514	0.0303514	0.968777
rno-let-7f	rno-let-7f-5p	MIMAT0000778	UGAGGUAGUAGAUUGUAUAGUU	TGAGGTAGTAGATTGTATAGTTAC	0	0	0	qAC	C	3	88	7	53	8.37	88	13.23	60.42	21.6	148.42	108660	722472	0.000198786	0.0198786	0.000205434	0.0205434	0.967639
rno-let-7f	rno-let-7f-5p	MIMAT0000778	UGAGGUAGUAGAUUGUAUAGUU	TGAGGTAGTAGATTGTATAGTTTTT	0	0	qTT	qT	T	2	29	2	33	5.58	29	3.78	37.62	9.36	66.62	108660	722472	8.61404e-05	0.00861404	9.22112e-05	0.00922112	0.934164
rno-let-7f	rno-let-7f-5p	MIMAT0000778	UGAGGUAGUAGAUUGUAUAGUU	TGAGGTAGTAGATTGTATAGTTAA	0	0	0	qAA	A	42	729	62	870	117.18	729	117.18	991.8	234.36	1720.8	108660	722472	0.00215682	0.215682	0.00238182	0.238182	0.905535
rno-let-7f	rno-let-7f-5p	MIMAT0000778	UGAGGUAGUAGAUUGUAUAGUU	TGAGGTAGTAGATTGTATAGTTA	0	0	0	qA	A	689	16554	1465	16536	1922.31	16554	2768.85	18851	4691.16	35405	108660	722472	0.0431729	4.31729	0.0490054	4.90054	0.880982
rno-let-7f	rno-let-7f-5p	MIMAT0000778	UGAGGUAGUAGAUUGUAUAGUU	TGAGGTAGTAGATTGTATA	0	0	tGTT	0	A	70	1428	83	1116	195.3	1428	156.87	1272.24	352.17	2700.24	108660	722472	0.00324103	0.324103	0.0037375	0.37375	0.867165
rno-let-7f	rno-let-7f-5p	MIMAT0000778	UGAGGUAGUAGAUUGUAUAGUU	TGAGGTAGTAGATTGTATAGTTAT	0	0	0	qAT	T	27	668	43	501	75.33	668	81.27	571.14	156.6	1239.14	108660	722472	0.0014412	0.14412	0.00171514	0.171514	0.840279
rno-let-7f	rno-let-7f-5p	MIMAT0000778	UGAGGUAGUAGAUUGUAUAGUU	TGAGGTAGTAGATTGTATAGTTTT	0	0	qTT	0	T	10	269	21	249	27.9	269	39.69	283.86	67.59	552.86	108660	722472	0.000622033	0.0622033	0.000765234	0.0765234	0.812866
rno-let-7f	rno-let-7f-5p	MIMAT0000778	UGAGGUAGUAGAUUGUAUAGUU	TGAGGTAGTAGATTGTATAGTAT	0	0	tT	qAT	T	3	50	2	45	8.37	50	3.78	51.3	12.15	101.3	108660	722472	0.000111817	0.0111817	0.000140213	0.0140213	0.797478
rno-let-7f	rno-let-7f-5p	MIMAT0000778	UGAGGUAGUAGAUUGUAUAGUU	TGAGGTAGTAGATTGTATAGTC	0	0	tT	qC	C	157	5524	374	4361	438.03	5524	706.86	4971.54	1144.89	10495.5	108660	722472	0.0105365	1.05365	0.0145273	1.45273	0.725289
rno-let-7f	rno-let-7f-5p	MIMAT0000778	UGAGGUAGUAGAUUGUAUAGUU	TGAGGTAGTAGATTGTATAGTTCT	0	0	0	qCT	T	2	94	3	46	5.58	94	5.67	52.44	11.25	146.44	108660	722472	0.000103534	0.0103534	0.000202693	0.0202693	0.510793
rno-let-7f	rno-let-7f-5p	MIMAT0000778	UGAGGUAGUAGAUUGUAUAGUU	TGAGGTAGTAGATTGTATAGTTCA	0	0	0	qCA	A	4	120	2	71	11.16	120	3.78	80.94	14.94	200.94	108660	722472	0.000137493	0.0137493	0.000278129	0.0278129	0.494352
rno-let-7f	rno-let-7f-5p	MIMAT0000778	UGAGGUAGUAGAUUGUAUAGUU	TGAGGTAGTAGATTGTATAGCT	0	0	tTT	qCT	T	35	5075	212	2705	97.65	5075	400.68	3083.7	498.33	8158.7	108660	722472	0.00458615	0.458615	0.0112928	1.12928	0.406114
rno-let-7f	rno-let-7f-5p	MIMAT0000778	UGAGGUAGUAGAUUGUAUAGUU	TGAGGTAGTAGATTGTATAGTA	0	0	tT	qA	A	95	6880	230	4152	265.05	6880	434.7	4733.28	699.75	11613.3	108660	722472	0.00643982	0.643982	0.0160744	1.60744	0.400627
rno-let-7f	rno-let-7f-5p	MIMAT0000778	UGAGGUAGUAGAUUGUAUAGUU	TGAGGTAGTAGATTGTATAGGT	0	0	tTT	qGT	T	13	1488	37	786	36.27	1488	69.93	896.04	106.2	2384.04	108660	722472	0.000977362	0.0977362	0.00329984	0.329984	0.296185
rno-let-7is	rno-let-7i-3p	MIMAT0004707	CUGCGCAAGCUACUGCCUUGCU	CTGCGCAAGCTACTGCCTTGCT	0	0	0	0	T	70	490	220	564	195.3	490	415.8	642.96	611.1	1132.96	846.72	1851.12	0.721726	72.1726	0.61204	61.204	1.17921
rno-let-7is	rno-let-7i-3p	MIMAT0004707	CUGCGCAAGCUACUGCCUUGCU	CTGCGCAAGCTACTGCCTTGC	0	0	tT	0	C	17	58	18	89	47.43	58	34.02	101.46	81.45	159.46	846.72	1851.12	0.0961947	9.61947	0.0861424	8.61424	1.11669
rno-let-7is	rno-let-7i-3p	MIMAT0004707	CUGCGCAAGCUACUGCCUUGCU	CTGCGCAAGCTACTGCCTTGCTT	0	0	0	qT	T	4	47	17	64	11.16	47	32.13	72.96	43.29	119.96	846.72	1851.12	0.0511267	5.11267	0.064804	6.4804	0.788943
rno-let-7is	rno-let-7i-3p	MIMAT0004707	CUGCGCAAGCUACUGCCUUGCU	CTGCGCAAGCTACTGCCTTGCA	0	0	tT	qA	A	8	48	5	46	22.32	48	9.45	52.44	31.77	100.44	846.72	1851.12	0.0375213	3.75213	0.054259	5.4259	0.691521
rno-let-7is	rno-let-7i-3p	MIMAT0004707	CUGCGCAAGCUACUGCCUUGCU	CTGCGCAAGCTACTGCCTTGCTTT	0	0	0	qTT	T	4	26	3	26	11.16	26	5.67	29.64	16.83	55.64	846.72	1851.12	0.0198767	1.98767	0.0300575	3.00575	0.66129
rno-let-7i	rno-let-7i-5p	MIMAT0000779	UGAGGUAGUAGUUUGUGCUGUU	TGAGGTAGTAGTTTGTGCTGTTTG	0	0	0	qTG	G	3	11	4	6	8.37	11	7.56	6.84	15.93	17.84	95068.6	609317	0.000167563	0.0167563	2.92787e-05	0.00292787	5.72304
rno-let-7i	rno-let-7i-5p	MIMAT0000779	UGAGGUAGUAGUUUGUGCUGUU	TGAGGTAGTAGTTTGTGCTGG	0	0	tTT	qG	G	7	73	39	46	19.53	73	73.71	52.44	93.24	125.44	95068.6	609317	0.000980765	0.0980765	0.00020587	0.020587	4.764
rno-let-7i	rno-let-7i-5p	MIMAT0000779	UGAGGUAGUAGUUUGUGCUGUU	TGAGGTAGTAGTTTGTGCTGTG	0	0	tT	qG	G	111	1125	490	520	309.69	1125	926.1	592.8	1235.79	1717.8	95068.6	609317	0.0129989	1.29989	0.00281922	0.281922	4.61082
rno-let-7i	rno-let-7i-5p	MIMAT0000779	UGAGGUAGUAGUUUGUGCUGUU	TGAGGTAGTAGTTTGTGCTGATA	0	0	tTT	qATA	A	4	28	9	14	11.16	28	17.01	15.96	28.17	43.96	95068.6	609317	0.000296312	0.0296312	7.21464e-05	0.00721464	4.1071
rno-let-7i	rno-let-7i-5p	MIMAT0000779	UGAGGUAGUAGUUUGUGCUGUU	TGAGGTAGTAGTTTGTGCTGTTAAG	0	0	0	qAAG	G	4	19	4	10	11.16	19	7.56	11.4	18.72	30.4	95068.6	609317	0.00019691	0.019691	4.98919e-05	0.00498919	3.94674
rno-let-7i	rno-let-7i-5p	MIMAT0000779	UGAGGUAGUAGUUUGUGCUGUU	TGAGGTAGTAGTTTGTGCTGTTG	0	0	qG	0	G	88	699	200	524	245.52	699	378	597.36	623.52	1296.36	95068.6	609317	0.00655863	0.655863	0.00212756	0.212756	3.0827
rno-let-7i	rno-let-7i-5p	MIMAT0000779	UGAGGUAGUAGUUUGUGCUGUU	TGAGGTAGTAGTTTGTGCTGTAG	0	0	tT	qAG	G	9	97	25	56	25.11	97	47.25	63.84	72.36	160.84	95068.6	609317	0.000761134	0.0761134	0.000263968	0.0263968	2.88344
rno-let-7i	rno-let-7i-5p	MIMAT0000779	UGAGGUAGUAGUUUGUGCUGUU	GAGGTAGTAGTTTGTGCTGTTT	0	tG	0	qT	T	3	24	4	12	8.37	24	7.56	13.68	15.93	37.68	95068.6	609317	0.000167563	0.0167563	6.18398e-05	0.00618398	2.70964
rno-let-7i	rno-let-7i-5p	MIMAT0000779	UGAGGUAGUAGUUUGUGCUGUU	TGAGGTAGTAGTTTGTGCTGTTAG	0	0	0	qAG	G	26	196	61	245	72.54	196	115.29	279.3	187.83	475.3	95068.6	609317	0.00197573	0.197573	0.000780054	0.0780054	2.53281
rno-let-7i	rno-let-7i-5p	MIMAT0000779	UGAGGUAGUAGUUUGUGCUGUU	TGAGGTAGTAGTTTGTGCTG	0	0	tTT	0	G	154	1271	274	1163	429.66	1271	517.86	1325.82	947.52	2596.82	95068.6	609317	0.0099667	0.99667	0.00426186	0.426186	2.33858
rno-let-7i	rno-let-7i-5p	MIMAT0000779	UGAGGUAGUAGUUUGUGCUGUU	TGAGGTAGTAGTTTGTGCTGAA	0	0	tTT	qAA	A	3	38	8	32	8.37	38	15.12	36.48	23.49	74.48	95068.6	609317	0.000247085	0.0247085	0.000122235	0.0122235	2.02139
rno-let-7i	rno-let-7i-5p	MIMAT0000779	UGAGGUAGUAGUUUGUGCUGUU	TGAGGTAGTAGTTTGTGCTGTAAA	0	0	tT	qAAA	A	3	26	5	27	8.37	26	9.45	30.78	17.82	56.78	95068.6	609317	0.000187444	0.0187444	9.31863e-05	0.00931863	2.01149
rno-let-7i	rno-let-7i-5p	MIMAT0000779	UGAGGUAGUAGUUUGUGCUGUU	AGGTAGTAGTTTGTGCTGTT	0	tGA	0	0	T	2	16	2	14	5.58	16	3.78	15.96	9.36	31.96	95068.6	609317	9.84552e-05	0.00984552	5.24522e-05	0.00524522	1.87705
rno-let-7i	rno-let-7i-5p	MIMAT0000779	UGAGGUAGUAGUUUGUGCUGUU	TGAGGTAGTAGTTTGTGCTGTTAAT	0	0	0	qAAT	T	14	146	21	111	39.06	146	39.69	126.54	78.75	272.54	95068.6	609317	0.000828349	0.0828349	0.000447288	0.0447288	1.85194
rno-let-7i	rno-let-7i-5p	MIMAT0000779	UGAGGUAGUAGUUUGUGCUGUU	TGAGGTAGTAGTTTGTGCTGTTAAC	0	0	0	qAAC	C	4	44	6	33	11.16	44	11.34	37.62	22.5	81.62	95068.6	609317	0.000236671	0.0236671	0.000133953	0.0133953	1.76682
rno-let-7i	rno-let-7i-5p	MIMAT0000779	UGAGGUAGUAGUUUGUGCUGUU	TGAGGTAGTAGTTTGTGCTGTTAAA	0	0	0	qAAA	A	22	196	18	150	61.38	196	34.02	171	95.4	367	95068.6	609317	0.00100349	0.100349	0.000602314	0.0602314	1.66605
rno-let-7i	rno-let-7i-5p	MIMAT0000779	UGAGGUAGUAGUUUGUGCUGUU	TGAGGTAGTAGTTTGTGCTGTTACA	0	0	0	qACA	A	3	30	4	28	8.37	30	7.56	31.92	15.93	61.92	95068.6	609317	0.000167563	0.0167563	0.000101622	0.0101622	1.64889
rno-let-7i	rno-let-7i-5p	MIMAT0000779	UGAGGUAGUAGUUUGUGCUGUU	TGAGGTAGTAGTTTGTGCTGTAA	0	0	tT	qAA	A	73	822	111	749	203.67	822	209.79	853.86	413.46	1675.86	95068.6	609317	0.00434907	0.434907	0.00275039	0.275039	1.58125
rno-let-7i	rno-let-7i-5p	MIMAT0000779	UGAGGUAGUAGUUUGUGCUGUU	TGAGGTAGTAGTTTGTGCTGTTGA	0	0	qG	qA	A	14	156	16	117	39.06	156	30.24	133.38	69.3	289.38	95068.6	609317	0.000728947	0.0728947	0.000474925	0.0474925	1.53487
rno-let-7i	rno-let-7i-5p	MIMAT0000779	UGAGGUAGUAGUUUGUGCUGUU	TGAGGTAGTAGTTTGTGCTGTTAC	0	0	0	qAC	C	8	132	17	92	22.32	132	32.13	104.88	54.45	236.88	95068.6	609317	0.000572744	0.0572744	0.000388763	0.0388763	1.47325
rno-let-7i	rno-let-7i-5p	MIMAT0000779	UGAGGUAGUAGUUUGUGCUGUU	TGAGGTAGTAGTTTGTGCTGTAT	0	0	tT	qAT	T	18	207	17	135	50.22	207	32.13	153.9	82.35	360.9	95068.6	609317	0.000866216	0.0866216	0.000592303	0.0592303	1.46246
rno-let-7i	rno-let-7i-5p	MIMAT0000779	UGAGGUAGUAGUUUGUGCUGUU	TGAGGTAGTAGTTTGTGCTGTTCT	0	0	0	qCT	T	3	70	9	37	8.37	70	17.01	42.18	25.38	112.18	95068.6	609317	0.000266965	0.0266965	0.000184108	0.0184108	1.45005
rno-let-7i	rno-let-7i-5p	MIMAT0000779	UGAGGUAGUAGUUUGUGCUGUU	TGAGGTAGTAGTTTGTGCTGTTTAA	0	0	0	qTAA	A	4	37	2	26	11.16	37	3.78	29.64	14.94	66.64	95068.6	609317	0.00015715	0.015715	0.000109368	0.0109368	1.43688
rno-let-7i	rno-let-7i-5p	MIMAT0000779	UGAGGUAGUAGUUUGUGCUGUU	CTGAGGTAGTAGTTTGTGCTGTT	0	qC	0	0	T	6	89	11	70	16.74	89	20.79	79.8	37.53	168.8	95068.6	609317	0.000394767	0.0394767	0.000277032	0.0277032	1.42499
rno-let-7i	rno-let-7i-5p	MIMAT0000779	UGAGGUAGUAGUUUGUGCUGUU	TGAGGTAGTAGTTTGTGCTGTTAGA	0	0	0	qAGA	A	6	93	10	65	16.74	93	18.9	74.1	35.64	167.1	95068.6	609317	0.000374887	0.0374887	0.000274242	0.0274242	1.367
rno-let-7i	rno-let-7i-5p	MIMAT0000779	UGAGGUAGUAGUUUGUGCUGUU	TGAGGTAGTAGTTTGTGCTGTTAA	0	0	0	qAA	A	203	2515	263	2184	566.37	2515	497.07	2489.76	1063.44	5004.76	95068.6	609317	0.011186	1.1186	0.00821372	0.821372	1.36187
rno-let-7i	rno-let-7i-5p	MIMAT0000779	UGAGGUAGUAGUUUGUGCUGUU	TGAGGTAGTAGTTTGTGCTGTTATA	0	0	0	qATA	A	2	38	4	21	5.58	38	7.56	23.94	13.14	61.94	95068.6	609317	0.000138216	0.0138216	0.000101655	0.0101655	1.35966
rno-let-7i	rno-let-7i-5p	MIMAT0000779	UGAGGUAGUAGUUUGUGCUGUU	GGTAGTAGTTTGTGCTGTT	0	tGAG	0	0	T	2	26	3	24	5.58	26	5.67	27.36	11.25	53.36	95068.6	609317	0.000118336	0.0118336	8.75735e-05	0.00875735	1.35127
rno-let-7i	rno-let-7i-5p	MIMAT0000779	UGAGGUAGUAGUUUGUGCUGUU	TGAGGTAGTAGTTTGTGCTGTTC	0	0	0	qC	C	53	995	102	594	147.87	995	192.78	677.16	340.65	1672.16	95068.6	609317	0.0035832	0.35832	0.00274432	0.274432	1.30568
rno-let-7i	rno-let-7i-5p	MIMAT0000779	UGAGGUAGUAGUUUGUGCUGUU	TGAGGTAGTAGTTTGTGCTATT	0	0	tGTT	qATT	T	3	94	10	35	8.37	94	18.9	39.9	27.27	133.9	95068.6	609317	0.000286845	0.0286845	0.000219754	0.0219754	1.3053
rno-let-7i	rno-let-7i-5p	MIMAT0000779	UGAGGUAGUAGUUUGUGCUGUU	TGAGGTAGTAGTTTGTGCTGTTAT	0	0	0	qAT	T	345	5080	438	3319	962.55	5080	827.82	3783.66	1790.37	8863.66	95068.6	609317	0.0188324	1.88324	0.0145469	1.45469	1.2946
rno-let-7i	rno-let-7i-5p	MIMAT0000779	UGAGGUAGUAGUUUGUGCUGUU	TGAGGTAGTAGTTTGTGCTGTTATT	0	0	0	qATT	T	10	162	13	97	27.9	162	24.57	110.58	52.47	272.58	95068.6	609317	0.000551917	0.0551917	0.000447353	0.0447353	1.23374
rno-let-7i	rno-let-7i-5p	MIMAT0000779	UGAGGUAGUAGUUUGUGCUGUU	TGAGGTAGTAGTTTGTGCTGTAC	0	0	tT	qAC	C	2	29	2	18	5.58	29	3.78	20.52	9.36	49.52	95068.6	609317	9.84552e-05	0.00984552	8.12713e-05	0.00812713	1.21144
rno-let-7i	rno-let-7i-5p	MIMAT0000779	UGAGGUAGUAGUUUGUGCUGUU	TGAGGTAGTAGTTTGTGCTGTTTAT	0	0	0	qTAT	T	3	51	6	47	8.37	51	11.34	53.58	19.71	104.58	95068.6	609317	0.000207324	0.0207324	0.000171635	0.0171635	1.20794
rno-let-7i	rno-let-7i-5p	MIMAT0000779	UGAGGUAGUAGUUUGUGCUGUU	TGAGGTAGTAGTTTGTGCTGTTTT	0	0	0	qTT	T	79	1354	117	873	220.41	1354	221.13	995.22	441.54	2349.22	95068.6	609317	0.00464443	0.464443	0.0038555	0.38555	1.20463
rno-let-7i	rno-let-7i-5p	MIMAT0000779	UGAGGUAGUAGUUUGUGCUGUU	TGAGGTAGTAGTTTGTGCTGTTT	0	0	0	qT	T	1569	29546	2636	19728	4377.51	29546	4982.04	22489.9	9359.55	52035.9	95068.6	609317	0.0984505	9.84505	0.0854004	8.54004	1.15281
rno-let-7i	rno-let-7i-5p	MIMAT0000779	UGAGGUAGUAGUUUGUGCUGUU	TGAGGTAGTAGTTTGTGCTGCTA	0	0	tTT	qCTA	A	4	141	14	61	11.16	141	26.46	69.54	37.62	210.54	95068.6	609317	0.000395714	0.0395714	0.000345535	0.0345535	1.14522
rno-let-7i	rno-let-7i-5p	MIMAT0000779	UGAGGUAGUAGUUUGUGCUGUU	TGAGGTAGTAGTTTGTGCTGT	0	0	tT	0	T	736	15210	1404	10338	2053.44	15210	2653.56	11785.3	4707	26995.3	95068.6	609317	0.0495116	4.95116	0.0443042	4.43042	1.11754
rno-let-7i	rno-let-7i-5p	MIMAT0000779	UGAGGUAGUAGUUUGUGCUGUU	TGAGGTAGTAGTTTGTGCTGTTTA	0	0	0	qTA	A	24	457	36	302	66.96	457	68.04	344.28	135	801.28	95068.6	609317	0.00142003	0.142003	0.00131505	0.131505	1.07983
rno-let-7i	rno-let-7i-5p	MIMAT0000779	UGAGGUAGUAGUUUGUGCUGUU	TGAGGTAGTAGTTTGTGCTGTTA	0	0	0	qA	A	2766	51984	4158	38136	7717.14	51984	7858.62	43475	15575.8	95459	95068.6	609317	0.163837	16.3837	0.156666	15.6666	1.04577
rno-let-7i	rno-let-7i-5p	MIMAT0000779	UGAGGUAGUAGUUUGUGCUGUU	TGAGGTAGTAGTTTGTGCTGC	0	0	tTT	qC	C	18	584	55	390	50.22	584	103.95	444.6	154.17	1028.6	95068.6	609317	0.00162167	0.162167	0.00168812	0.168812	0.960637
rno-let-7i	rno-let-7i-5p	MIMAT0000779	UGAGGUAGUAGUUUGUGCUGUU	GAGGTAGTAGTTTGTGCTGTT	0	tG	0	0	T	6	132	10	94	16.74	132	18.9	107.16	35.64	239.16	95068.6	609317	0.000374887	0.0374887	0.000392505	0.0392505	0.955114
rno-let-7i	rno-let-7i-5p	MIMAT0000779	UGAGGUAGUAGUUUGUGCUGUU	TGAGGTAGTAGTTTGTGCTGTT	0	0	0	0	T	7660	195773	15384	126088	21371.4	195773	29075.8	143740	50447.2	339513	95068.6	609317	0.530639	53.0639	0.557203	55.7203	0.952327
rno-let-7i	rno-let-7i-5p	MIMAT0000779	UGAGGUAGUAGUUUGUGCUGUU	TGAGGTAGTAGTTTGTGCTGTTTTT	0	0	0	qTTT	T	6	132	8	75	16.74	132	15.12	85.5	31.86	217.5	95068.6	609317	0.000335126	0.0335126	0.000356957	0.0356957	0.938842
rno-let-7i	rno-let-7i-5p	MIMAT0000779	UGAGGUAGUAGUUUGUGCUGUU	TGAGGTAGTAGTTTGTGCTGA	0	0	tTT	qA	A	11	371	33	265	30.69	371	62.37	302.1	93.06	673.1	95068.6	609317	0.000978872	0.0978872	0.00110468	0.110468	0.886114
rno-let-7i	rno-let-7i-5p	MIMAT0000779	UGAGGUAGUAGUUUGUGCUGUU	TGAGGTAGTAGTTTGTGCTGTTCA	0	0	0	qCA	A	2	67	5	37	5.58	67	9.45	42.18	15.03	109.18	95068.6	609317	0.000158096	0.0158096	0.000179184	0.0179184	0.882311
rno-let-7i	rno-let-7i-5p	MIMAT0000779	UGAGGUAGUAGUUUGUGCUGUU	TGAGGTAGTAGTTTGTGCTGTC	0	0	tT	qC	C	135	4754	258	2535	376.65	4754	487.62	2889.9	864.27	7643.9	95068.6	609317	0.00909101	0.909101	0.012545	1.2545	0.72467
rno-let-7i	rno-let-7i-5p	MIMAT0000779	UGAGGUAGUAGUUUGUGCUGUU	TGAGGTAGTAGTTTGTGCTA	0	0	tGTT	qA	A	10	355	19	210	27.9	355	35.91	239.4	63.81	594.4	95068.6	609317	0.000671199	0.0671199	0.000975519	0.0975519	0.688044
rno-let-7i	rno-let-7i-5p	MIMAT0000779	UGAGGUAGUAGUUUGUGCUGUU	TGAGGTAGTAGTTTGTGCT	0	0	tGTT	0	T	16	355	13	433	44.64	355	24.57	493.62	69.21	848.62	95068.6	609317	0.000728	0.0728	0.00139274	0.139274	0.522711
rno-let-7i	rno-let-7i-5p	MIMAT0000779	UGAGGUAGUAGUUUGUGCUGUU	TGAGGTAGTAGTTTGTGCTGCTT	0	0	tTT	qCTT	T	4	219	9	132	11.16	219	17.01	150.48	28.17	369.48	95068.6	609317	0.000296312	0.0296312	0.000606384	0.0606384	0.488654
rno-let-7i	rno-let-7i-5p	MIMAT0000779	UGAGGUAGUAGUUUGUGCUGUU	TGAGGTAGTAGTTTGTGCTCTT	0	0	tGTT	qCTT	T	5	191	4	87	13.95	191	7.56	99.18	21.51	290.18	95068.6	609317	0.000226258	0.0226258	0.000476238	0.0476238	0.475093
rno-let-7i	rno-let-7i-5p	MIMAT0000779	UGAGGUAGUAGUUUGUGCUGUU	TGAGGTAGTAGTTTGTGCTGTA	0	0	tT	qA	A	141	11036	384	5225	393.39	11036	725.76	5956.5	1119.15	16992.5	95068.6	609317	0.011772	1.1772	0.0278878	2.78878	0.422121
rno-let-7i	rno-let-7i-5p	MIMAT0000779	UGAGGUAGUAGUUUGUGCUGUU	TGAGGTAGTAGTTTGTGCTGTCA	0	0	tT	qCA	A	8	891	34	444	22.32	891	64.26	506.16	86.58	1397.16	95068.6	609317	0.000910711	0.0910711	0.00229299	0.229299	0.397171
rno-let-7i	rno-let-7i-5p	MIMAT0000779	UGAGGUAGUAGUUUGUGCUGUU	TGAGGTAGTAGTTTGTGCTGTTGT	0	0	qG	qT	T	4	375	11	141	11.16	375	20.79	160.74	31.95	535.74	95068.6	609317	0.000336073	0.0336073	0.000879247	0.0879247	0.382228
rno-let-7i	rno-let-7i-5p	MIMAT0000779	UGAGGUAGUAGUUUGUGCUGUU	TGAGGTAGTAGTTTGTGCTGCT	0	0	tTT	qCT	T	45	5992	160	2406	125.55	5992	302.4	2742.84	427.95	8734.84	95068.6	609317	0.00450149	0.450149	0.0143355	1.43355	0.31401
rno-let-7i	rno-let-7i-5p	MIMAT0000779	UGAGGUAGUAGUUUGUGCUGUU	TGAGGTAGTAGTTTGTGCTGGT	0	0	tTT	qGT	T	15	1886	39	761	41.85	1886	73.71	867.54	115.56	2753.54	95068.6	609317	0.00121554	0.121554	0.00451906	0.451906	0.268981
rno-let-7i	rno-let-7i-5p	MIMAT0000779	UGAGGUAGUAGUUUGUGCUGUU	TGAGGTAGTAGTTTGTGCTGTGT	0	0	tT	qGT	T	3	614	5	203	8.37	614	9.45	231.42	17.82	845.42	95068.6	609317	0.000187444	0.0187444	0.00138749	0.138749	0.135096
rno-miR-100s	rno-miR-100-3p	MIMAT0017112	CAAGCUUGUGUCUAUAGGU	ACAAGCTTGTGTCTATAGGTAT	0	qA	qAT	0	T	5	71	15	70	13.95	71	28.35	79.8	42.3	150.8	69.57	292.6	0.608021	60.8021	0.515379	51.5379	1.17975
rno-miR-100s	rno-miR-100-3p	MIMAT0017112	CAAGCUUGUGUCUAUAGGU	CAAGCTTGTGTCTATAGGTAT	0	0	qAT	0	T	3	45	10	54	8.37	45	18.9	61.56	27.27	106.56	69.57	292.6	0.391979	39.1979	0.364183	36.4183	1.07632
rno-miR-100	rno-miR-100-5p	MIMAT0000822	AACCCGUAGAUCCGAACUUGUG	AACCCGTAGATCCGAACTTGTGG	0	0	0	qG	G	19	155	46	60	53.01	155	86.94	68.4	139.95	223.4	34786.4	152423	0.00402312	0.402312	0.00146566	0.146566	2.74492
rno-miR-100	rno-miR-100-5p	MIMAT0000822	AACCCGUAGAUCCGAACUUGUG	AACCCGTAGATCCGAACTTGG	0	0	tTG	qG	G	9	93	27	48	25.11	93	51.03	54.72	76.14	147.72	34786.4	152423	0.00218878	0.218878	0.000969145	0.0969145	2.25847
rno-miR-100	rno-miR-100-5p	MIMAT0000822	AACCCGUAGAUCCGAACUUGUG	AACCCGTAGATCCGAACTTGTAA	0	0	tG	qAA	A	4	27	6	15	11.16	27	11.34	17.1	22.5	44.1	34786.4	152423	0.000646804	0.0646804	0.000289326	0.0289326	2.23555
rno-miR-100	rno-miR-100-5p	MIMAT0000822	AACCCGUAGAUCCGAACUUGUG	AACCCGTAGATCCGAACTTG	0	0	tTG	0	G	75	535	134	470	209.25	535	253.26	535.8	462.51	1070.8	34786.4	152423	0.0132957	1.32957	0.00702519	0.702519	1.89258
rno-miR-100	rno-miR-100-5p	MIMAT0000822	AACCCGUAGAUCCGAACUUGUG	AACCCGTAGATCCGAACTTGTG	0	0	0	0	G	1680	17381	3406	13704	4687.2	17381	6437.34	15622.6	11124.5	33003.6	34786.4	152423	0.319795	31.9795	0.216526	21.6526	1.47694
rno-miR-100	rno-miR-100-5p	MIMAT0000822	AACCCGUAGAUCCGAACUUGUG	ACCCGTAGATCCGAACTTGTG	0	tA	0	0	G	54	618	107	467	150.66	618	202.23	532.38	352.89	1150.38	34786.4	152423	0.0101445	1.01445	0.00754729	0.754729	1.34412
rno-miR-100	rno-miR-100-5p	MIMAT0000822	AACCCGUAGAUCCGAACUUGUG	AACCCGTAGATCCGAACTT	0	0	tGTG	0	T	21	172	17	123	58.59	172	32.13	140.22	90.72	312.22	34786.4	152423	0.00260791	0.260791	0.00204838	0.204838	1.27316
rno-miR-100	rno-miR-100-5p	MIMAT0000822	AACCCGUAGAUCCGAACUUGUG	AACCCGTAGATCCGAACTTGTGAT	0	0	0	qAT	T	7	65	5	36	19.53	65	9.45	41.04	28.98	106.04	34786.4	152423	0.000833083	0.0833083	0.000695695	0.0695695	1.19748
rno-miR-100	rno-miR-100-5p	MIMAT0000822	AACCCGUAGAUCCGAACUUGUG	AACCCGTAGATCCGAACTTGGGT	0	0	tTG	qGGT	T	2	24	2	9	5.58	24	3.78	10.26	9.36	34.26	34786.4	152423	0.00026907	0.026907	0.000224769	0.0224769	1.1971
rno-miR-100	rno-miR-100-5p	MIMAT0000822	AACCCGUAGAUCCGAACUUGUG	ACCCGTAGATCCGAACTTGTGC	0	tA	qC	0	C	30	358	45	285	83.7	358	85.05	324.9	168.75	682.9	34786.4	152423	0.00485103	0.485103	0.00448029	0.448029	1.08275
rno-miR-100	rno-miR-100-5p	MIMAT0000822	AACCCGUAGAUCCGAACUUGUG	AACCCGTAGATCCGAACTTGTGTA	0	0	0	qTA	A	4	53	5	30	11.16	53	9.45	34.2	20.61	87.2	34786.4	152423	0.000592472	0.0592472	0.000572092	0.0572092	1.03562
rno-miR-100	rno-miR-100-5p	MIMAT0000822	AACCCGUAGAUCCGAACUUGUG	AACCCGTAGATCCGAACTTGCG	0	0	tTG	qCG	G	7	136	16	67	19.53	136	30.24	76.38	49.77	212.38	34786.4	152423	0.00143073	0.143073	0.00139336	0.139336	1.02682
rno-miR-100	rno-miR-100-5p	MIMAT0000822	AACCCGUAGAUCCGAACUUGUG	ACCCGTAGATCCGAACTTGTGA	0	tA	0	qA	A	14	292	43	206	39.06	292	81.27	234.84	120.33	526.84	34786.4	152423	0.00345911	0.345911	0.00345643	0.345643	1.00077
rno-miR-100	rno-miR-100-5p	MIMAT0000822	AACCCGUAGAUCCGAACUUGUG	AACCCGTAGATCCGAACTTGTGA	0	0	0	qA	A	417	7351	875	5019	1163.43	7351	1653.75	5721.66	2817.18	13072.7	34786.4	152423	0.080985	8.0985	0.0857657	8.57657	0.944259
rno-miR-100	rno-miR-100-5p	MIMAT0000822	AACCCGUAGAUCCGAACUUGUG	AACCCGTAGATCCGAACTTGTGT	0	0	0	qT	T	876	17432	1774	8680	2444.04	17432	3352.86	9895.2	5796.9	27327.2	34786.4	152423	0.166643	16.6643	0.179285	17.9285	0.929483
rno-miR-100	rno-miR-100-5p	MIMAT0000822	AACCCGUAGAUCCGAACUUGUG	AACCCGTAGATCCGAACTTGTGAA	0	0	0	qAA	A	13	205	17	130	36.27	205	32.13	148.2	68.4	353.2	34786.4	152423	0.00196628	0.196628	0.00231724	0.231724	0.848547
rno-miR-100	rno-miR-100-5p	MIMAT0000822	AACCCGUAGAUCCGAACUUGUG	AACCCGTAGATCCGAACTTGTGTT	0	0	0	qTT	T	7	94	6	59	19.53	94	11.34	67.26	30.87	161.26	34786.4	152423	0.000887415	0.0887415	0.00105798	0.105798	0.838785
rno-miR-100	rno-miR-100-5p	MIMAT0000822	AACCCGUAGAUCCGAACUUGUG	AACCCGTAGATCCGAACTTGT	0	0	tG	0	T	1893	38078	3198	19334	5281.47	38078	6044.22	22040.8	11325.7	60118.8	34786.4	152423	0.325578	32.5578	0.39442	39.442	0.825458
rno-miR-100	rno-miR-100-5p	MIMAT0000822	AACCCGUAGAUCCGAACUUGUG	ACCCGTAGATCCGAACTTGTGT	0	tA	0	qT	T	13	342	29	132	36.27	342	54.81	150.48	91.08	492.48	34786.4	152423	0.00261826	0.261826	0.00323101	0.323101	0.810354
rno-miR-100	rno-miR-100-5p	MIMAT0000822	AACCCGUAGAUCCGAACUUGUG	AACCCGTAGATCCGAACTTGTGC	0	0	qC	0	C	21	593	48	271	58.59	593	90.72	308.94	149.31	901.94	34786.4	152423	0.00429219	0.429219	0.00591735	0.591735	0.725357
rno-miR-100	rno-miR-100-5p	MIMAT0000822	AACCCGUAGAUCCGAACUUGUG	AACCCGTAGATCCGAACTTGTT	0	0	tG	qT	T	9	184	8	54	25.11	184	15.12	61.56	40.23	245.56	34786.4	152423	0.00115649	0.115649	0.00161104	0.161104	0.717849
rno-miR-100	rno-miR-100-5p	MIMAT0000822	AACCCGUAGAUCCGAACUUGUG	ACCCGTAGATCCGAACTTGT	0	tA	tG	0	T	21	618	42	284	58.59	618	79.38	323.76	137.97	941.76	34786.4	152423	0.0039662	0.39662	0.00617859	0.617859	0.641926
rno-miR-100	rno-miR-100-5p	MIMAT0000822	AACCCGUAGAUCCGAACUUGUG	AACCCGTAGATCCGAACTTGC	0	0	tTG	qC	C	21	728	46	333	58.59	728	86.94	379.62	145.53	1107.62	34786.4	152423	0.00418353	0.418353	0.00726675	0.726675	0.575708
rno-miR-100	rno-miR-100-5p	MIMAT0000822	AACCCGUAGAUCCGAACUUGUG	AACCCGTAGATCCGAACTTGA	0	0	tTG	qA	A	7	184	7	120	19.53	184	13.23	136.8	32.76	320.8	34786.4	152423	0.000941746	0.0941746	0.00210467	0.210467	0.447456
rno-miR-100	rno-miR-100-5p	MIMAT0000822	AACCCGUAGAUCCGAACUUGUG	AACCCGTAGATCCGAACTTGTC	0	0	tG	qC	C	2	149	7	68	5.58	149	13.23	77.52	18.81	226.52	34786.4	152423	0.000540728	0.0540728	0.00148613	0.148613	0.36385
rno-miR-100	rno-miR-100-5p	MIMAT0000822	AACCCGUAGAUCCGAACUUGUG	AACCCGTAGATCCGAACTTGTA	0	0	tG	qA	A	34	2681	63	1165	94.86	2681	119.07	1328.1	213.93	4009.1	34786.4	152423	0.00614981	0.614981	0.0263025	2.63025	0.233811
rno-miR-101a	rno-miR-101a-3p	MIMAT0000823	UACAGUACUGUGAUAACUGAA	AGTACTGTGATAACTGAAG	0	tACA	qG	0	G	2	10	6	10	5.58	10	11.34	11.4	16.92	21.4	236622	1.06916e+06	7.15065e-05	0.00715065	2.00157e-05	0.00200157	3.57252
rno-miR-101a	rno-miR-101a-3p	MIMAT0000823	UACAGUACUGUGAUAACUGAA	TACAGTACTGTGATAACTGAAGG	0	0	qGG	0	G	3	35	18	18	8.37	35	34.02	20.52	42.39	55.52	236622	1.06916e+06	0.000179147	0.0179147	5.19286e-05	0.00519286	3.44987
rno-miR-101a	rno-miR-101a-3p	MIMAT0000823	UACAGUACUGUGAUAACUGAA	TACAGTACTGTGATAACTGAG	0	0	tA	qG	G	23	207	68	77	64.17	207	128.52	87.78	192.69	294.78	236622	1.06916e+06	0.000814338	0.0814338	0.000275712	0.0275712	2.95359
rno-miR-101a	rno-miR-101a-3p	MIMAT0000823	UACAGUACUGUGAUAACUGAA	GTACAGTACTGTGATAACTGG	0	qG	tAA	qG	G	94	1247	353	343	262.26	1247	667.17	391.02	929.43	1638.02	236622	1.06916e+06	0.00392792	0.392792	0.00153206	0.153206	2.56381
rno-miR-101a	rno-miR-101a-3p	MIMAT0000823	UACAGUACUGUGAUAACUGAA	GTACAGTACTGTGATAACTGAG	0	qG	tA	qG	G	32	304	84	121	89.28	304	158.76	137.94	248.04	441.94	236622	1.06916e+06	0.00104826	0.104826	0.000413352	0.0413352	2.53599
rno-miR-101a	rno-miR-101a-3p	MIMAT0000823	UACAGUACUGUGAUAACUGAA	TACAGTACTGTGATAACTGAGA	0	0	tA	qGA	A	6	50	13	32	16.74	50	24.57	36.48	41.31	86.48	236622	1.06916e+06	0.000174582	0.0174582	8.08859e-05	0.00808859	2.15838
rno-miR-101a	rno-miR-101a-3p	MIMAT0000823	UACAGUACUGUGAUAACUGAA	TACAGTACTGTGATAACTGAAG	0	0	qG	0	G	5045	53740	14744	30040	14075.5	53740	27866.2	34245.6	41941.7	87985.6	236622	1.06916e+06	0.177252	17.7252	0.0822941	8.22941	2.15389
rno-miR-101a	rno-miR-101a-3p	MIMAT0000823	UACAGUACUGUGAUAACUGAA	CAGTACTGTGATAACTGAAA	0	tAC	0	qA	A	4	21	5	21	11.16	21	9.45	23.94	20.61	44.94	236622	1.06916e+06	8.71011e-05	0.00871011	4.2033e-05	0.0042033	2.07221
rno-miR-101a	rno-miR-101a-3p	MIMAT0000823	UACAGUACUGUGAUAACUGAA	ACAGTACTGTGATAACTGAAG	0	tA	qG	0	G	6	63	13	30	16.74	63	24.57	34.2	41.31	97.2	236622	1.06916e+06	0.000174582	0.0174582	9.09125e-05	0.00909125	1.92034
rno-miR-101a	rno-miR-101a-3p	MIMAT0000823	UACAGUACUGUGAUAACUGAA	AGTACTGTGATAACTGA	0	tACA	tA	0	A	10	68	9	34	27.9	68	17.01	38.76	44.91	106.76	236622	1.06916e+06	0.000189797	0.0189797	9.9854e-05	0.0099854	1.90074
rno-miR-101a	rno-miR-101a-3p	MIMAT0000823	UACAGUACUGUGAUAACUGAA	TACAGTACTGTGATAACTGATTA	0	0	tA	qTTA	A	2	16	2	6	5.58	16	3.78	6.84	9.36	22.84	236622	1.06916e+06	3.95568e-05	0.00395568	2.13626e-05	0.00213626	1.85169
rno-miR-101a	rno-miR-101a-3p	MIMAT0000823	UACAGUACUGUGAUAACUGAA	CAGTACTGTGATAACTGAA	0	tAC	0	0	A	15	147	35	109	41.85	147	66.15	124.26	108	271.26	236622	1.06916e+06	0.000456425	0.0456425	0.000253713	0.0253713	1.79898
rno-miR-101a	rno-miR-101a-3p	MIMAT0000823	UACAGUACUGUGAUAACUGAA	GTACAGTACTGTGATAACTGAAG	0	qG	qG	0	G	27	496	119	259	75.33	496	224.91	295.26	300.24	791.26	236622	1.06916e+06	0.00126886	0.126886	0.000740076	0.0740076	1.7145
rno-miR-101a	rno-miR-101a-3p	MIMAT0000823	UACAGUACUGUGAUAACUGAA	TACAGTACTGTGATAACTGCAG	0	0	tAA	qCAG	G	4	39	6	19	11.16	39	11.34	21.66	22.5	60.66	236622	1.06916e+06	9.50885e-05	0.00950885	5.67361e-05	0.00567361	1.67598
rno-miR-101a	rno-miR-101a-3p	MIMAT0000823	UACAGUACUGUGAUAACUGAA	TACAGTACTGTGATAACTG	0	0	tAA	0	G	77	935	213	666	214.83	935	402.57	759.24	617.4	1694.24	236622	1.06916e+06	0.00260923	0.260923	0.00158465	0.158465	1.64657
rno-miR-101a	rno-miR-101a-3p	MIMAT0000823	UACAGUACUGUGAUAACUGAA	ACAGTACTGTGATAACTGAAA	0	tA	0	qA	A	4	34	7	30	11.16	34	13.23	34.2	24.39	68.2	236622	1.06916e+06	0.000103076	0.0103076	6.37884e-05	0.00637884	1.6159
rno-miR-101a	rno-miR-101a-3p	MIMAT0000823	UACAGUACUGUGAUAACUGAA	GTACAGTACTGTGATAACTGACT	0	qG	tA	qCT	T	6	89	12	25	16.74	89	22.68	28.5	39.42	117.5	236622	1.06916e+06	0.000166595	0.0166595	0.000109899	0.0109899	1.51589
rno-miR-101a	rno-miR-101a-3p	MIMAT0000823	UACAGUACUGUGAUAACUGAA	TACAGTACTGTGATAACTGGAG	0	0	tAA	qGAG	G	14	133	13	51	39.06	133	24.57	58.14	63.63	191.14	236622	1.06916e+06	0.00026891	0.026891	0.000178776	0.0178776	1.50418
rno-miR-101a	rno-miR-101a-3p	MIMAT0000823	UACAGUACUGUGAUAACUGAA	TACAGTACTGTGATAACTGACC	0	0	tA	qCC	C	26	379	60	160	72.54	379	113.4	182.4	185.94	561.4	236622	1.06916e+06	0.000785811	0.0785811	0.000525085	0.0525085	1.49654
rno-miR-101a	rno-miR-101a-3p	MIMAT0000823	UACAGUACUGUGAUAACUGAA	AGTACTGTGATAACTGAA	0	tACA	0	0	A	4	42	8	33	11.16	42	15.12	37.62	26.28	79.62	236622	1.06916e+06	0.000111063	0.0111063	7.44696e-05	0.00744696	1.49139
rno-miR-101a	rno-miR-101a-3p	MIMAT0000823	UACAGUACUGUGAUAACUGAA	CAGTACTGTGATAACTGAAT	0	tAC	0	qT	T	6	49	3	19	16.74	49	5.67	21.66	22.41	70.66	236622	1.06916e+06	9.47081e-05	0.00947081	6.60892e-05	0.00660892	1.43303
rno-miR-101a	rno-miR-101a-3p	MIMAT0000823	UACAGUACUGUGAUAACUGAA	GTACAGTACTGTGATAACTG	0	qG	tAA	0	G	268	3728	663	2327	747.72	3728	1253.07	2652.78	2000.79	6380.78	236622	1.06916e+06	0.00845565	0.845565	0.00596803	0.596803	1.41682
rno-miR-101a	rno-miR-101a-3p	MIMAT0000823	UACAGUACUGUGAUAACUGAA	GTACAGTACTGTGATAACTCAA	0	qG	tGAA	qCAA	A	3	34	3	10	8.37	34	5.67	11.4	14.04	45.4	236622	1.06916e+06	5.93352e-05	0.00593352	4.24632e-05	0.00424632	1.39733
rno-miR-101a	rno-miR-101a-3p	MIMAT0000823	UACAGUACUGUGAUAACUGAA	CAGTACTGTGATAACTGA	0	tAC	tA	0	A	17	197	27	109	47.43	197	51.03	124.26	98.46	321.26	236622	1.06916e+06	0.000416107	0.0416107	0.000300479	0.0300479	1.38481
rno-miR-101a	rno-miR-101a-3p	MIMAT0000823	UACAGUACUGUGAUAACUGAA	CAGTACTGTGATAACTGAATT	0	tAC	0	qTT	T	6	62	6	27	16.74	62	11.34	30.78	28.08	92.78	236622	1.06916e+06	0.00011867	0.011867	8.67784e-05	0.00867784	1.36751
rno-miR-101a	rno-miR-101a-3p	MIMAT0000823	UACAGUACUGUGAUAACUGAA	TACAGTACTGTGATAACTGAATTT	0	0	0	qTTT	T	3	46	7	24	8.37	46	13.23	27.36	21.6	73.36	236622	1.06916e+06	9.12849e-05	0.00912849	6.86146e-05	0.00686146	1.3304
rno-miR-101a	rno-miR-101a-3p	MIMAT0000823	UACAGUACUGUGAUAACUGAA	GTACAGTACTGTGATAACTT	0	qG	tGAA	qT	T	2	28	3	9	5.58	28	5.67	10.26	11.25	38.26	236622	1.06916e+06	4.75442e-05	0.00475442	3.57851e-05	0.00357851	1.32861
rno-miR-101a	rno-miR-101a-3p	MIMAT0000823	UACAGUACUGUGAUAACUGAA	GTACAGTACTGTGATAACTGATT	0	qG	tA	qTT	T	5	142	21	40	13.95	142	39.69	45.6	53.64	187.6	236622	1.06916e+06	0.000226691	0.0226691	0.000175465	0.0175465	1.29195
rno-miR-101a	rno-miR-101a-3p	MIMAT0000823	UACAGUACUGUGAUAACUGAA	TACAGTACTGTGATAACTGAACA	0	0	0	qCA	A	5	92	12	32	13.95	92	22.68	36.48	36.63	128.48	236622	1.06916e+06	0.000154804	0.0154804	0.000120169	0.0120169	1.28822
rno-miR-101a	rno-miR-101a-3p	MIMAT0000823	UACAGUACUGUGAUAACUGAA	TACAGTACTGTGATAACTGAAGT	0	0	qG	qT	T	203	4812	689	1529	566.37	4812	1302.21	1743.06	1868.58	6555.06	236622	1.06916e+06	0.00789691	0.789691	0.00613103	0.613103	1.28802
rno-miR-101a	rno-miR-101a-3p	MIMAT0000823	UACAGUACUGUGAUAACUGAA	TACAGTACTGTGATAACTGACT	0	0	tA	qCT	T	58	1337	189	445	161.82	1337	357.21	507.3	519.03	1844.3	236622	1.06916e+06	0.0021935	0.21935	0.001725	0.1725	1.2716
rno-miR-101a	rno-miR-101a-3p	MIMAT0000823	UACAGUACUGUGAUAACUGAA	TACAGTACTGTGATAACTGATT	0	0	tA	qTT	T	91	2154	293	647	253.89	2154	553.77	737.58	807.66	2891.58	236622	1.06916e+06	0.0034133	0.34133	0.00270453	0.270453	1.26206
rno-miR-101a	rno-miR-101a-3p	MIMAT0000823	UACAGUACUGUGAUAACUGAA	GGTACAGTACTGTGATAACTGA	0	qGG	tA	0	A	3	31	3	17	8.37	31	5.67	19.38	14.04	50.38	236622	1.06916e+06	5.93352e-05	0.00593352	4.71211e-05	0.00471211	1.25921
rno-miR-101a	rno-miR-101a-3p	MIMAT0000823	UACAGUACUGUGAUAACUGAA	TACAGTACTGTGATAACTGAATA	0	0	0	qTA	A	11	172	21	71	30.69	172	39.69	80.94	70.38	252.94	236622	1.06916e+06	0.000297437	0.0297437	0.000236578	0.0236578	1.25725
rno-miR-101a	rno-miR-101a-3p	MIMAT0000823	UACAGUACUGUGAUAACUGAA	TACAGTACTGTGATAACT	0	0	tGAA	0	T	37	487	55	233	103.23	487	103.95	265.62	207.18	752.62	236622	1.06916e+06	0.000875575	0.0875575	0.000703935	0.0703935	1.24383
rno-miR-101a	rno-miR-101a-3p	MIMAT0000823	UACAGUACUGUGAUAACUGAA	TACAGTACTGTGATAACTGAAGC	0	0	qG	qC	C	4	98	13	28	11.16	98	24.57	31.92	35.73	129.92	236622	1.06916e+06	0.000151001	0.0151001	0.000121516	0.0121516	1.24264
rno-miR-101a	rno-miR-101a-3p	MIMAT0000823	UACAGUACUGUGAUAACUGAA	TACAGTACTGTGATAACTGAAAA	0	0	0	qAA	A	29	397	51	226	80.91	397	96.39	257.64	177.3	654.64	236622	1.06916e+06	0.000749297	0.0749297	0.000612293	0.0612293	1.22376
rno-miR-101a	rno-miR-101a-3p	MIMAT0000823	UACAGUACUGUGAUAACUGAA	TACAGTACTGTGATAACTGATA	0	0	tA	qTA	A	3	84	13	37	8.37	84	24.57	42.18	32.94	126.18	236622	1.06916e+06	0.00013921	0.013921	0.000118018	0.0118018	1.17956
rno-miR-101a	rno-miR-101a-3p	MIMAT0000823	UACAGUACUGUGAUAACUGAA	TACAGTACTGTGATAACTGAATT	0	0	0	qTT	T	89	1789	196	569	248.31	1789	370.44	648.66	618.75	2437.66	236622	1.06916e+06	0.00261493	0.261493	0.00227998	0.227998	1.14691
rno-miR-101a	rno-miR-101a-3p	MIMAT0000823	UACAGUACUGUGAUAACUGAA	GTACAGTACTGTGATAACTGAGA	0	qG	tA	qGA	A	3	55	6	20	8.37	55	11.34	22.8	19.71	77.8	236622	1.06916e+06	8.32975e-05	0.00832975	7.27674e-05	0.00727674	1.14471
rno-miR-101a	rno-miR-101a-3p	MIMAT0000823	UACAGUACUGUGAUAACUGAA	TACAGTACTGTGATAACTGAAT	0	0	0	qT	T	2922	80157	8360	20510	8152.38	80157	15800.4	23381.4	23952.8	103538	236622	1.06916e+06	0.101228	10.1228	0.0968408	9.68408	1.0453
rno-miR-101a	rno-miR-101a-3p	MIMAT0000823	UACAGUACUGUGAUAACUGAA	ACAGTACTGTGATAACTGAA	0	tA	0	0	A	8	102	10	67	22.32	102	18.9	76.38	41.22	178.38	236622	1.06916e+06	0.000174202	0.0174202	0.000166841	0.0166841	1.04412
rno-miR-101a	rno-miR-101a-3p	MIMAT0000823	UACAGUACUGUGAUAACUGAA	ACAGTACTGTGATAACTGA	0	tA	tA	0	A	7	137	15	63	19.53	137	28.35	71.82	47.88	208.82	236622	1.06916e+06	0.000202348	0.0202348	0.000195312	0.0195312	1.03603
rno-miR-101a	rno-miR-101a-3p	MIMAT0000823	UACAGUACUGUGAUAACUGAA	TACAGTACTGTGATAACTGAAGA	0	0	qG	qA	A	114	2394	258	984	318.06	2394	487.62	1121.76	805.68	3515.76	236622	1.06916e+06	0.00340493	0.340493	0.00328834	0.328834	1.03546
rno-miR-101a	rno-miR-101a-3p	MIMAT0000823	UACAGUACUGUGAUAACUGAA	GTACAGTACTGTGATAACTGAAAA	0	qG	0	qAA	A	25	340	31	206	69.75	340	58.59	234.84	128.34	574.84	236622	1.06916e+06	0.000542385	0.0542385	0.000537655	0.0537655	1.0088
rno-miR-101a	rno-miR-101a-3p	MIMAT0000823	UACAGUACUGUGAUAACUGAA	TACAGTACTGTGATAACTGAAAT	0	0	0	qAT	T	7	216	24	67	19.53	216	45.36	76.38	64.89	292.38	236622	1.06916e+06	0.000274235	0.0274235	0.000273467	0.0273467	1.00281
rno-miR-101a	rno-miR-101a-3p	MIMAT0000823	UACAGUACUGUGAUAACUGAA	TACAGTACTGTGATAACTGAAGTT	0	0	qG	qTT	T	3	87	9	24	8.37	87	17.01	27.36	25.38	114.36	236622	1.06916e+06	0.00010726	0.010726	0.000106962	0.0106962	1.00278
rno-miR-101a	rno-miR-101a-3p	MIMAT0000823	UACAGUACUGUGAUAACUGAA	TACAGTACTGTGATAACTGAAA	0	0	0	qA	A	1251	23498	2459	12057	3490.29	23498	4647.51	13745	8137.8	37243	236622	1.06916e+06	0.0343916	3.43916	0.0348339	3.48339	0.987304
rno-miR-101a	rno-miR-101a-3p	MIMAT0000823	UACAGUACUGUGAUAACUGAA	TACAGTACTGTGATAACTGA	0	0	tA	0	A	3387	61671	6209	31362	9449.73	61671	11735	35752.7	21184.7	97423.7	236622	1.06916e+06	0.08953	8.953	0.0911217	9.11217	0.982533
rno-miR-101a	rno-miR-101a-3p	MIMAT0000823	UACAGUACUGUGAUAACUGAA	GTACAGTACTGTGATAACTGCA	0	qG	tAA	qCA	A	4	57	3	19	11.16	57	5.67	21.66	16.83	78.66	236622	1.06916e+06	7.11262e-05	0.00711262	7.35717e-05	0.00735717	0.96676
rno-miR-101a	rno-miR-101a-3p	MIMAT0000823	UACAGUACUGUGAUAACUGAA	TACAGTACTGTGATAACTGAAGAA	0	0	qG	qAA	A	7	92	6	48	19.53	92	11.34	54.72	30.87	146.72	236622	1.06916e+06	0.000130461	0.0130461	0.000137229	0.0137229	0.950683
rno-miR-101a	rno-miR-101a-3p	MIMAT0000823	UACAGUACUGUGAUAACUGAA	GTACAGTACTGTGATAACTGAAC	0	qG	0	qC	C	16	252	22	145	44.64	252	41.58	165.3	86.22	417.3	236622	1.06916e+06	0.000364379	0.0364379	0.000390306	0.0390306	0.933572
rno-miR-101a	rno-miR-101a-3p	MIMAT0000823	UACAGUACUGUGAUAACUGAA	TACAGTACTGTGATAACTGAAC	0	0	0	qC	C	142	3058	253	1112	396.18	3058	478.17	1267.68	874.35	4325.68	236622	1.06916e+06	0.00369514	0.369514	0.00404587	0.404587	0.913312
rno-miR-101a	rno-miR-101a-3p	MIMAT0000823	UACAGUACUGUGAUAACUGAA	TACAGTACTGTGATAACTGAAGTA	0	0	qG	qTA	A	8	157	11	51	22.32	157	20.79	58.14	43.11	215.14	236622	1.06916e+06	0.00018219	0.018219	0.000201223	0.0201223	0.90541
rno-miR-101a	rno-miR-101a-3p	MIMAT0000823	UACAGUACUGUGAUAACUGAA	TACAGTACTGTGATAACTGC	0	0	tAA	qC	C	2	64	6	18	5.58	64	11.34	20.52	16.92	84.52	236622	1.06916e+06	7.15065e-05	0.00715065	7.90527e-05	0.00790527	0.904543
rno-miR-101a	rno-miR-101a-3p	MIMAT0000823	UACAGUACUGUGAUAACUGAA	CAGTACTGTGATAACTGAAGA	0	tAC	qG	qA	A	2	24	2	20	5.58	24	3.78	22.8	9.36	46.8	236622	1.06916e+06	3.95568e-05	0.00395568	4.37727e-05	0.00437727	0.903688
rno-miR-101a	rno-miR-101a-3p	MIMAT0000823	UACAGUACUGUGAUAACUGAA	TACAGTACTGTGATAACTGAC	0	0	tA	qC	C	35	651	57	331	97.65	651	107.73	377.34	205.38	1028.34	236622	1.06916e+06	0.000867968	0.0867968	0.00096182	0.096182	0.902422
rno-miR-101a	rno-miR-101a-3p	MIMAT0000823	UACAGUACUGUGAUAACUGAA	GTACAGTACTGTGATAACTGAAA	0	qG	0	qA	A	1008	18253	1632	9982	2812.32	18253	3084.48	11379.5	5896.8	29632.5	236622	1.06916e+06	0.0249208	2.49208	0.0277157	2.77157	0.899159
rno-miR-101a	rno-miR-101a-3p	MIMAT0000823	UACAGUACUGUGAUAACUGAA	TACAGTACTGTGATAACTGAT	0	0	tA	qT	T	34	929	84	306	94.86	929	158.76	348.84	253.62	1277.84	236622	1.06916e+06	0.00107184	0.107184	0.00119518	0.119518	0.896799
rno-miR-101a	rno-miR-101a-3p	MIMAT0000823	UACAGUACUGUGAUAACUGAA	GTACAGTACTGTGATAACTGAA	0	qG	0	0	A	5244	104648	9451	55445	14630.8	104648	17862.4	63207.3	32493.2	167855	236622	1.06916e+06	0.137321	13.7321	0.156997	15.6997	0.874672
rno-miR-101a	rno-miR-101a-3p	MIMAT0000823	UACAGUACUGUGAUAACUGAA	GTACAGTACTGTGATAACTGAAGT	0	qG	qG	qT	T	3	39	2	21	8.37	39	3.78	23.94	12.15	62.94	236622	1.06916e+06	5.13478e-05	0.00513478	5.88686e-05	0.00588686	0.872244
rno-miR-101a	rno-miR-101a-3p	MIMAT0000823	UACAGUACUGUGAUAACUGAA	TACAGTACTGTGATAACTGAA	0	0	0	0	A	3532	81688	7522	38734	9854.28	81688	14216.6	44156.8	24070.9	125845	236622	1.06916e+06	0.101727	10.1727	0.117704	11.7704	0.864261
rno-miR-101a	rno-miR-101a-3p	MIMAT0000823	UACAGUACUGUGAUAACUGAA	TACAGTACTGTGATAACTGACA	0	0	tA	qCA	A	6	241	27	104	16.74	241	51.03	118.56	67.77	359.56	236622	1.06916e+06	0.000286407	0.0286407	0.000336301	0.0336301	0.851637
rno-miR-101a	rno-miR-101a-3p	MIMAT0000823	UACAGUACUGUGAUAACUGAA	GTACAGTACTGTGATAACTGAAAT	0	qG	0	qAT	T	8	144	9	57	22.32	144	17.01	64.98	39.33	208.98	236622	1.06916e+06	0.000166215	0.0166215	0.000195462	0.0195462	0.850369
rno-miR-101a	rno-miR-101a-3p	MIMAT0000823	UACAGUACUGUGAUAACUGAA	GTACAGTACTGTGATAACTGATA	0	qG	tA	qTA	A	7	214	22	103	19.53	214	41.58	117.42	61.11	331.42	236622	1.06916e+06	0.00025826	0.025826	0.000309982	0.0309982	0.833148
rno-miR-101a	rno-miR-101a-3p	MIMAT0000823	UACAGUACUGUGAUAACUGAA	GTACAGTACTGTGATAACTGAAT	0	qG	0	qT	T	364	8279	644	3360	1015.56	8279	1217.16	3830.4	2232.72	12109.4	236622	1.06916e+06	0.00943582	0.943582	0.0113261	1.13261	0.833105
rno-miR-101a	rno-miR-101a-3p	MIMAT0000823	UACAGUACUGUGAUAACUGAA	GTACAGTACTGTGATAACTGAT	0	qG	tA	qT	T	138	3230	244	1239	385.02	3230	461.16	1412.46	846.18	4642.46	236622	1.06916e+06	0.00357609	0.357609	0.00434215	0.434215	0.823575
rno-miR-101a	rno-miR-101a-3p	MIMAT0000823	UACAGUACUGUGAUAACUGAA	ACAGTACTGTGATAACTGAAT	0	tA	0	qT	T	4	107	9	42	11.16	107	17.01	47.88	28.17	154.88	236622	1.06916e+06	0.000119051	0.0119051	0.000144861	0.0144861	0.821826
rno-miR-101a	rno-miR-101a-3p	MIMAT0000823	UACAGUACUGUGAUAACUGAA	GTACAGTACTGTGATAACT	0	qG	tGAA	0	T	77	1843	144	772	214.83	1843	272.16	880.08	486.99	2723.08	236622	1.06916e+06	0.0020581	0.20581	0.00254693	0.254693	0.808068
rno-miR-101a	rno-miR-101a-3p	MIMAT0000823	UACAGUACUGUGAUAACUGAA	TACAGTACTGTGATAACTGCA	0	0	tAA	qCA	A	4	81	4	24	11.16	81	7.56	27.36	18.72	108.36	236622	1.06916e+06	7.91136e-05	0.00791136	0.000101351	0.0101351	0.780594
rno-miR-101a	rno-miR-101a-3p	MIMAT0000823	UACAGUACUGUGAUAACUGAA	GTACAGTACTGTGATAACTGA	0	qG	tA	0	A	8649	202321	15409	95343	24130.7	202321	29123	108691	53253.7	311012	236622	1.06916e+06	0.225058	22.5058	0.290894	29.0894	0.77368
rno-miR-101a	rno-miR-101a-3p	MIMAT0000823	UACAGUACUGUGAUAACUGAA	GTACAGTACTGTGATAACTGAC	0	qG	tA	qC	C	24	540	47	326	66.96	540	88.83	371.64	155.79	911.64	236622	1.06916e+06	0.000658393	0.0658393	0.000852669	0.0852669	0.772155
rno-miR-101a	rno-miR-101a-3p	MIMAT0000823	UACAGUACUGUGAUAACUGAA	GTACAGTACTGTGATAACTGACA	0	qG	tA	qCA	A	4	211	18	62	11.16	211	34.02	70.68	45.18	281.68	236622	1.06916e+06	0.000190938	0.0190938	0.000263459	0.0263459	0.724734
rno-miR-101a	rno-miR-101a-3p	MIMAT0000823	UACAGUACUGUGAUAACUGAA	GTACAGTACTGTGATAACTGGA	0	qG	tAA	qGA	A	11	300	18	102	30.69	300	34.02	116.28	64.71	416.28	236622	1.06916e+06	0.000273474	0.0273474	0.000389352	0.0389352	0.702383
rno-miR-101a	rno-miR-101a-3p	MIMAT0000823	UACAGUACUGUGAUAACUGAA	GTACAGTACTGTGATAACTGAATT	0	qG	0	qTT	T	5	235	17	67	13.95	235	32.13	76.38	46.08	311.38	236622	1.06916e+06	0.000194741	0.0194741	0.000291238	0.0291238	0.668667
rno-miR-101a	rno-miR-101a-3p	MIMAT0000823	UACAGUACUGUGAUAACUGAA	GTACAGTACTGTGATAACTGAACCA	0	qG	0	qCCA	A	2	78	4	28	5.58	78	7.56	31.92	13.14	109.92	236622	1.06916e+06	5.55317e-05	0.00555317	0.00010281	0.010281	0.540141
rno-miR-101a	rno-miR-101a-3p	MIMAT0000823	UACAGUACUGUGAUAACUGAA	TACAGTACTGTGATAACTGTA	0	0	tAA	qTA	A	2	127	7	27	5.58	127	13.23	30.78	18.81	157.78	236622	1.06916e+06	7.9494e-05	0.0079494	0.000147574	0.0147574	0.538673
rno-miR-101a	rno-miR-101a-3p	MIMAT0000823	UACAGUACUGUGAUAACUGAA	TACAGTACTGTGATAACTGGA	0	0	tAA	qGA	A	3	230	18	114	8.37	230	34.02	129.96	42.39	359.96	236622	1.06916e+06	0.000179147	0.0179147	0.000336675	0.0336675	0.532105
rno-miR-101a	rno-miR-101a-3p	MIMAT0000823	UACAGUACUGUGAUAACUGAA	GTACAGTACTGTGATAACTAA	0	qG	tGAA	qAA	A	5	306	14	79	13.95	306	26.46	90.06	40.41	396.06	236622	1.06916e+06	0.000170779	0.0170779	0.00037044	0.037044	0.461016
rno-miR-101a	rno-miR-101a-3p	MIMAT0000823	UACAGUACUGUGAUAACUGAA	GTACAGTACTGTGATAACTGC	0	qG	tAA	qC	C	5	236	8	68	13.95	236	15.12	77.52	29.07	313.52	236622	1.06916e+06	0.000122854	0.0122854	0.000293239	0.0293239	0.418956
rno-miR-101a	rno-miR-101a-3p	MIMAT0000823	UACAGUACUGUGAUAACUGAA	GTACAGTACTGTGATAACTGTA	0	qG	tAA	qTA	A	2	154	8	62	5.58	154	15.12	70.68	20.7	224.68	236622	1.06916e+06	8.74814e-05	0.00874814	0.000210146	0.0210146	0.416288
rno-miR-101a	rno-miR-101a-3p	MIMAT0000823	UACAGUACUGUGAUAACUGAA	GTACAGTACTGTGATAACTCA	0	qG	tGAA	qCA	A	2	127	4	33	5.58	127	7.56	37.62	13.14	164.62	236622	1.06916e+06	5.55317e-05	0.00555317	0.000153971	0.0153971	0.360663
rno-miR-101a	rno-miR-101a-3p	MIMAT0000823	UACAGUACUGUGAUAACUGAA	TACAGTACTGTGATAACTGAACT	0	0	0	qCT	T	2	108	3	34	5.58	108	5.67	38.76	11.25	146.76	236622	1.06916e+06	4.75442e-05	0.00475442	0.000137267	0.0137267	0.346364
rno-miR-101a	rno-miR-101a-3p	MIMAT0000823	UACAGUACUGUGAUAACUGAA	GTACAGTACTGTGATAACTA	0	qG	tGAA	qA	A	5	328	8	120	13.95	328	15.12	136.8	29.07	464.8	236622	1.06916e+06	0.000122854	0.0122854	0.000434734	0.0434734	0.282597
rno-miR-101a	rno-miR-101a-3p	MIMAT0000823	UACAGUACUGUGAUAACUGAA	TACAGTACTGTGATAACTGT	0	0	tAA	qT	T	9	2018	41	577	25.11	2018	77.49	657.78	102.6	2675.78	236622	1.06916e+06	0.000433604	0.0433604	0.00250269	0.250269	0.173255
rno-miR-101a	rno-miR-101a-3p	MIMAT0000823	UACAGUACUGUGAUAACUGAA	GTACAGTACTGTGATAACTGT	0	qG	tAA	qT	T	35	7478	130	1923	97.65	7478	245.7	2192.22	343.35	9670.22	236622	1.06916e+06	0.00145105	0.145105	0.00904469	0.904469	0.160431
rno-miR-101as	rno-miR-101a-5p	MIMAT0004726	UCAGUUAUCACAGUGCUGAUGC	TCAGTTATCACAGTGCTGATGC	0	0	0	0	C	3	5	4	11	8.37	5	7.56	12.54	15.93	17.54	23.49	53.76	0.678161	67.8161	0.326265	32.6265	2.07856
rno-miR-101b	rno-miR-101b-3p	MIMAT0000615	UACAGUACUGUGAUAGCUGAA	CAGTACTGTGATAGCTGAAG	0	tAC	qG	0	G	2	13	9	12	5.58	13	17.01	13.68	22.59	26.68	53420.8	222470	0.000422869	0.0422869	0.000119926	0.0119926	3.52607
rno-miR-101b	rno-miR-101b-3p	MIMAT0000615	UACAGUACUGUGAUAGCUGAA	TACAGTACTGTGATAGCTGAATA	0	0	0	qTA	A	3	18	4	4	8.37	18	7.56	4.56	15.93	22.56	53420.8	222470	0.000298198	0.0298198	0.000101407	0.0101407	2.94061
rno-miR-101b	rno-miR-101b-3p	MIMAT0000615	UACAGUACUGUGAUAGCUGAA	GTACAGTACTGTGATAGCTGG	0	qG	tAA	qG	G	18	183	57	51	50.22	183	107.73	58.14	157.95	241.14	53420.8	222470	0.00295671	0.295671	0.00108392	0.108392	2.72779
rno-miR-101b	rno-miR-101b-3p	MIMAT0000615	UACAGUACUGUGAUAGCUGAA	TACAGTACTGTGATAGCTGAG	0	0	tA	qG	G	4	49	16	14	11.16	49	30.24	15.96	41.4	64.96	53420.8	222470	0.000774978	0.0774978	0.000291995	0.0291995	2.65408
rno-miR-101b	rno-miR-101b-3p	MIMAT0000615	UACAGUACUGUGAUAGCUGAA	TACAGTACTGTGATAGCTGAAGTTT	0	0	qG	qTTT	T	2	21	6	11	5.58	21	11.34	12.54	16.92	33.54	53420.8	222470	0.00031673	0.031673	0.000150762	0.0150762	2.10086
rno-miR-101b	rno-miR-101b-3p	MIMAT0000615	UACAGUACUGUGAUAGCUGAA	ACAGTACTGTGATAGCTGAAG	0	tA	qG	0	G	13	131	36	92	36.27	131	68.04	104.88	104.31	235.88	53420.8	222470	0.00195261	0.195261	0.00106028	0.106028	1.8416
rno-miR-101b	rno-miR-101b-3p	MIMAT0000615	UACAGUACUGUGAUAGCUGAA	CAGTACTGTGATAGCTGAA	0	tAC	0	0	A	4	33	6	20	11.16	33	11.34	22.8	22.5	55.8	53420.8	222470	0.000421184	0.0421184	0.00025082	0.025082	1.67922
rno-miR-101b	rno-miR-101b-3p	MIMAT0000615	UACAGUACUGUGAUAGCUGAA	GTACAGTACTGTGATAGCTG	0	qG	tAA	0	G	26	237	42	146	72.54	237	79.38	166.44	151.92	403.44	53420.8	222470	0.00284383	0.284383	0.00181346	0.181346	1.56818
rno-miR-101b	rno-miR-101b-3p	MIMAT0000615	UACAGUACUGUGAUAGCUGAA	TACAGTACTGTGATAGCTGAAG	0	0	qG	0	G	2137	31035	6889	17924	5962.23	31035	13020.2	20433.4	18982.4	51468.4	53420.8	222470	0.355338	35.5338	0.23135	23.135	1.53593
rno-miR-101b	rno-miR-101b-3p	MIMAT0000615	UACAGUACUGUGAUAGCUGAA	TACAGTACTGTGATAGCTG	0	0	tAA	0	G	16	151	29	118	44.64	151	54.81	134.52	99.45	285.52	53420.8	222470	0.00186163	0.186163	0.00128341	0.128341	1.45054
rno-miR-101b	rno-miR-101b-3p	MIMAT0000615	UACAGUACUGUGAUAGCUGAA	TACAGTACTGTGATAGCTGGAG	0	0	tAA	qGAG	G	5	79	11	25	13.95	79	20.79	28.5	34.74	107.5	53420.8	222470	0.000650308	0.0650308	0.000483211	0.0483211	1.3458
rno-miR-101b	rno-miR-101b-3p	MIMAT0000615	UACAGUACUGUGAUAGCUGAA	CAGTACTGTGATAGCTGAAGTT	0	tAC	qG	qTT	T	2	35	6	17	5.58	35	11.34	19.38	16.92	54.38	53420.8	222470	0.00031673	0.031673	0.000244438	0.0244438	1.29575
rno-miR-101b	rno-miR-101b-3p	MIMAT0000615	UACAGUACUGUGAUAGCUGAA	ACAGTACTGTGATAGCTGAATT	0	tA	0	qTT	T	9	95	12	55	25.11	95	22.68	62.7	47.79	157.7	53420.8	222470	0.000894595	0.0894595	0.00070886	0.070886	1.26202
rno-miR-101b	rno-miR-101b-3p	MIMAT0000615	UACAGUACUGUGAUAGCUGAA	TACAGTACTGTGATAGCTGATT	0	0	tA	qTT	T	13	332	58	148	36.27	332	109.62	168.72	145.89	500.72	53420.8	222470	0.00273096	0.273096	0.00225073	0.225073	1.21336
rno-miR-101b	rno-miR-101b-3p	MIMAT0000615	UACAGUACUGUGAUAGCUGAA	GTACAGTACTGTGATAGCTGAAG	0	qG	qG	0	G	8	136	23	85	22.32	136	43.47	96.9	65.79	232.9	53420.8	222470	0.00123154	0.123154	0.00104688	0.104688	1.17639
rno-miR-101b	rno-miR-101b-3p	MIMAT0000615	UACAGUACUGUGAUAGCUGAA	GTACAGTACTGTGATAGCTGATT	0	qG	tA	qTT	T	4	85	13	38	11.16	85	24.57	43.32	35.73	128.32	53420.8	222470	0.00066884	0.066884	0.000576797	0.0576797	1.15958
rno-miR-101b	rno-miR-101b-3p	MIMAT0000615	UACAGUACUGUGAUAGCUGAA	TACAGTACTGTGATAGCTGAAAA	0	0	0	qAA	A	9	143	23	92	25.11	143	43.47	104.88	68.58	247.88	53420.8	222470	0.00128377	0.128377	0.00111422	0.111422	1.15217
rno-miR-101b	rno-miR-101b-3p	MIMAT0000615	UACAGUACUGUGAUAGCUGAA	GTACAGTACTGTGATAGCTGAAAA	0	qG	0	qAA	A	9	75	6	56	25.11	75	11.34	63.84	36.45	138.84	53420.8	222470	0.000682318	0.0682318	0.000624084	0.0624084	1.09331
rno-miR-101b	rno-miR-101b-3p	MIMAT0000615	UACAGUACUGUGAUAGCUGAA	ACAGTACTGTGATAGCTGAAT	0	tA	0	qT	T	6	122	16	51	16.74	122	30.24	58.14	46.98	180.14	53420.8	222470	0.000879432	0.0879432	0.000809728	0.0809728	1.08608
rno-miR-101b	rno-miR-101b-3p	MIMAT0000615	UACAGUACUGUGAUAGCUGAA	TACAGTACTGTGATAGCTGAAGTT	0	0	qG	qTT	T	7	193	32	100	19.53	193	60.48	114	80.01	307	53420.8	222470	0.00149773	0.149773	0.00137996	0.137996	1.08534
rno-miR-101b	rno-miR-101b-3p	MIMAT0000615	UACAGUACUGUGAUAGCUGAA	TACAGTACTGTGATAGCT	0	0	tGAA	0	T	4	41	5	35	11.16	41	9.45	39.9	20.61	80.9	53420.8	222470	0.000385804	0.0385804	0.000363645	0.0363645	1.06094
rno-miR-101b	rno-miR-101b-3p	MIMAT0000615	UACAGUACUGUGAUAGCUGAA	GTACAGTACTGTGATAGCTGATA	0	qG	tA	qTA	A	3	87	13	38	8.37	87	24.57	43.32	32.94	130.32	53420.8	222470	0.000616613	0.0616613	0.000585787	0.0585787	1.05262
rno-miR-101b	rno-miR-101b-3p	MIMAT0000615	UACAGUACUGUGAUAGCUGAA	CAGTACTGTGATAGCTGAAGT	0	tAC	qG	qT	T	4	93	11	30	11.16	93	20.79	34.2	31.95	127.2	53420.8	222470	0.000598081	0.0598081	0.000571763	0.0571763	1.04603
rno-miR-101b	rno-miR-101b-3p	MIMAT0000615	UACAGUACUGUGAUAGCUGAA	ACAGTACTGTGATAGCTGAAAT	0	tA	0	qAT	T	4	70	9	38	11.16	70	17.01	43.32	28.17	113.32	53420.8	222470	0.000527322	0.0527322	0.000509372	0.0509372	1.03524
rno-miR-101b	rno-miR-101b-3p	MIMAT0000615	UACAGUACUGUGAUAGCUGAA	GTACAGTACTGTGATAGCT	0	qG	tGAA	0	T	4	54	7	40	11.16	54	13.23	45.6	24.39	99.6	53420.8	222470	0.000456563	0.0456563	0.000447701	0.0447701	1.0198
rno-miR-101b	rno-miR-101b-3p	MIMAT0000615	UACAGUACUGUGAUAGCUGAA	TACAGTACTGTGATAGCTGAAT	0	0	0	qT	T	280	6416	714	2151	781.2	6416	1349.46	2452.14	2130.66	8868.14	53420.8	222470	0.0398844	3.98844	0.0398622	3.98622	1.00056
rno-miR-101b	rno-miR-101b-3p	MIMAT0000615	UACAGUACUGUGAUAGCUGAA	GTACAGTACTGTGATAGCTGAT	0	qG	tA	qT	T	62	1011	111	516	172.98	1011	209.79	588.24	382.77	1599.24	53420.8	222470	0.00716518	0.716518	0.00718857	0.718857	0.996746
rno-miR-101b	rno-miR-101b-3p	MIMAT0000615	UACAGUACUGUGAUAGCUGAA	TACAGTACTGTGATAGCTGAATT	0	0	0	qTT	T	7	121	12	54	19.53	121	22.68	61.56	42.21	182.56	53420.8	222470	0.000790141	0.0790141	0.000820605	0.0820605	0.962876
rno-miR-101b	rno-miR-101b-3p	MIMAT0000615	UACAGUACUGUGAUAGCUGAA	TACAGTACTGTGATAGCTGAT	0	0	tA	qT	T	5	162	21	62	13.95	162	39.69	70.68	53.64	232.68	53420.8	222470	0.0010041	0.10041	0.00104589	0.104589	0.960042
rno-miR-101b	rno-miR-101b-3p	MIMAT0000615	UACAGUACUGUGAUAGCUGAA	TACAGTACTGTGATAGCTGAAGT	0	0	qG	qT	T	310	8361	970	2995	864.9	8361	1833.3	3414.3	2698.2	11775.3	53420.8	222470	0.0505084	5.05084	0.0529299	5.29299	0.954251
rno-miR-101b	rno-miR-101b-3p	MIMAT0000615	UACAGUACUGUGAUAGCUGAA	TACAGTACTGTGATAGCTGAAGTA	0	0	qG	qTA	A	10	189	20	92	27.9	189	37.8	104.88	65.7	293.88	53420.8	222470	0.00122986	0.122986	0.00132099	0.132099	0.931013
rno-miR-101b	rno-miR-101b-3p	MIMAT0000615	UACAGUACUGUGAUAGCUGAA	TACAGTACTGTGATAGCTGAAC	0	0	0	qC	C	14	281	26	103	39.06	281	49.14	117.42	88.2	398.42	53420.8	222470	0.00165104	0.165104	0.00179089	0.179089	0.921909
rno-miR-101b	rno-miR-101b-3p	MIMAT0000615	UACAGUACUGUGAUAGCUGAA	GTACAGTACTGTGATAGCTGAAT	0	qG	0	qT	T	168	3585	372	1540	468.72	3585	703.08	1755.6	1171.8	5340.6	53420.8	222470	0.0219353	2.19353	0.0240059	2.40059	0.913743
rno-miR-101b	rno-miR-101b-3p	MIMAT0000615	UACAGUACUGUGAUAGCUGAA	CAGTACTGTGATAGCTGAAGA	0	tAC	qGA	0	A	2	45	5	21	5.58	45	9.45	23.94	15.03	68.94	53420.8	222470	0.000281351	0.0281351	0.000309885	0.0309885	0.907921
rno-miR-101b	rno-miR-101b-3p	MIMAT0000615	UACAGUACUGUGAUAGCUGAA	TACAGTACTGTGATAGCTGAAGA	0	0	qGA	0	A	98	2486	278	1128	273.42	2486	525.42	1285.92	798.84	3771.92	53420.8	222470	0.0149537	1.49537	0.0169547	1.69547	0.881978
rno-miR-101b	rno-miR-101b-3p	MIMAT0000615	UACAGUACUGUGAUAGCUGAA	GTACAGTACTGTGATAGCTGAAA	0	qG	0	qA	A	215	3875	379	2372	599.85	3875	716.31	2704.08	1316.16	6579.08	53420.8	222470	0.0246376	2.46376	0.0295729	2.95729	0.833113
rno-miR-101b	rno-miR-101b-3p	MIMAT0000615	UACAGUACUGUGAUAGCUGAA	TACAGTACTGTGATAGCTGAAGTAA	0	0	qG	qTAA	A	2	28	3	25	5.58	28	5.67	28.5	11.25	56.5	53420.8	222470	0.000210592	0.0210592	0.000253967	0.0253967	0.82921
rno-miR-101b	rno-miR-101b-3p	MIMAT0000615	UACAGUACUGUGAUAGCUGAA	ACAGTACTGTGATAGCTGAAGT	0	tA	qG	qT	T	33	927	95	400	92.07	927	179.55	456	271.62	1383	53420.8	222470	0.00508453	0.508453	0.00621657	0.621657	0.8179
rno-miR-101b	rno-miR-101b-3p	MIMAT0000615	UACAGUACUGUGAUAGCUGAA	ACAGTACTGTGATAGCTGAAGA	0	tA	qGA	0	A	4	111	11	46	11.16	111	20.79	52.44	31.95	163.44	53420.8	222470	0.000598081	0.0598081	0.000734661	0.0734661	0.814091
rno-miR-101b	rno-miR-101b-3p	MIMAT0000615	UACAGUACUGUGAUAGCUGAA	ACAGTACTGTGATAGCTGAA	0	tA	0	0	A	7	132	12	74	19.53	132	22.68	84.36	42.21	216.36	53420.8	222470	0.000790141	0.0790141	0.000972536	0.0972536	0.812454
rno-miR-101b	rno-miR-101b-3p	MIMAT0000615	UACAGUACUGUGAUAGCUGAA	GTACAGTACTGTGATAGCTGAA	0	qG	0	0	A	921	18263	1738	10586	2569.59	18263	3284.82	12068	5854.41	30331	53420.8	222470	0.10959	10.959	0.136338	13.6338	0.803815
rno-miR-101b	rno-miR-101b-3p	MIMAT0000615	UACAGUACUGUGAUAGCUGAA	TACAGTACTGTGATAGCTGAAA	0	0	0	qA	A	306	6697	647	3658	853.74	6697	1222.83	4170.12	2076.57	10867.1	53420.8	222470	0.0388719	3.88719	0.0488476	4.88476	0.795779
rno-miR-101b	rno-miR-101b-3p	MIMAT0000615	UACAGUACUGUGAUAGCUGAA	TACAGTACTGTGATAGCTGAAAT	0	0	0	qAT	T	2	62	7	33	5.58	62	13.23	37.62	18.81	99.62	53420.8	222470	0.00035211	0.035211	0.000447791	0.0447791	0.786326
rno-miR-101b	rno-miR-101b-3p	MIMAT0000615	UACAGUACUGUGAUAGCUGAA	GTACAGTACTGTGATAGCTGA	0	qG	tA	0	A	952	20864	1860	10971	2656.08	20864	3515.4	12506.9	6171.48	33370.9	53420.8	222470	0.115526	11.5526	0.150002	15.0002	0.770161
rno-miR-101b	rno-miR-101b-3p	MIMAT0000615	UACAGUACUGUGAUAGCUGAA	TACAGTACTGTGATAGCTGA	0	0	tA	0	A	542	11486	1014	6207	1512.18	11486	1916.46	7075.98	3428.64	18562	53420.8	222470	0.0641817	6.41817	0.0834359	8.34359	0.769233
rno-miR-101b	rno-miR-101b-3p	MIMAT0000615	UACAGUACUGUGAUAGCUGAA	TACAGTACTGTGATAGCTGAA	0	0	0	0	A	539	13015	1215	6873	1503.81	13015	2296.35	7835.22	3800.16	20850.2	53420.8	222470	0.0711363	7.11363	0.0937215	9.37215	0.759017
rno-miR-101b	rno-miR-101b-3p	MIMAT0000615	UACAGUACUGUGAUAGCUGAA	GTACAGTACTGTGATAGCTGGA	0	qG	tAA	qGA	A	2	37	3	22	5.58	37	5.67	25.08	11.25	62.08	53420.8	222470	0.000210592	0.0210592	0.000279049	0.0279049	0.754677
rno-miR-101b	rno-miR-101b-3p	MIMAT0000615	UACAGUACUGUGAUAGCUGAA	TACAGTACTGTGATAGCTGAAGAT	0	0	qGA	qT	T	2	44	3	16	5.58	44	5.67	18.24	11.25	62.24	53420.8	222470	0.000210592	0.0210592	0.000279768	0.0279768	0.752737
rno-miR-101b	rno-miR-101b-3p	MIMAT0000615	UACAGUACUGUGAUAGCUGAA	ACAGTACTGTGATAGCTGAAA	0	tA	0	qA	A	6	158	17	102	16.74	158	32.13	116.28	48.87	274.28	53420.8	222470	0.000914811	0.0914811	0.00123289	0.123289	0.742008
rno-miR-101b	rno-miR-101b-3p	MIMAT0000615	UACAGUACUGUGAUAGCUGAA	TACAGTACTGTGATAGCTGAAGC	0	0	qG	qC	C	4	204	17	80	11.16	204	32.13	91.2	43.29	295.2	53420.8	222470	0.000810358	0.0810358	0.00132692	0.132692	0.610705
rno-miR-101b	rno-miR-101b-3p	MIMAT0000615	UACAGUACUGUGAUAGCUGAA	GTACAGTACTGTGATAGCTGAATT	0	qG	0	qTT	T	3	96	6	35	8.37	96	11.34	39.9	19.71	135.9	53420.8	222470	0.000368957	0.0368957	0.000610869	0.0610869	0.603987
rno-miR-101b	rno-miR-101b-3p	MIMAT0000615	UACAGUACUGUGAUAGCUGAA	ACAGTACTGTGATAGCTGA	0	tA	tA	0	A	2	96	6	35	5.58	96	11.34	39.9	16.92	135.9	53420.8	222470	0.00031673	0.031673	0.000610869	0.0610869	0.518491
rno-miR-101b	rno-miR-101b-3p	MIMAT0000615	UACAGUACUGUGAUAGCUGAA	GTACAGTACTGTGATAGCTGT	0	qG	tAA	qT	T	6	931	23	286	16.74	931	43.47	326.04	60.21	1257.04	53420.8	222470	0.00112709	0.112709	0.00565038	0.565038	0.199471
rno-miR-101b	rno-miR-101b-3p	MIMAT0000615	UACAGUACUGUGAUAGCUGAA	TACAGTACTGTGATAGCTGT	0	0	tAA	qT	T	3	501	10	172	8.37	501	18.9	196.08	27.27	697.08	53420.8	222470	0.000510475	0.0510475	0.00313337	0.313337	0.162916
rno-miR-103	rno-miR-103-3p	MIMAT0000824	AGCAGCAUUGUACAGGGCUAUGA	AGCAGCATTGTACAGGGCTATAAA	0	0	tGA	qAAA	A	5	14	3	10	13.95	14	5.67	11.4	19.62	25.4	134735	785126	0.000145619	0.0145619	3.23515e-05	0.00323515	4.50116
rno-miR-103	rno-miR-103-3p	MIMAT0000824	AGCAGCAUUGUACAGGGCUAUGA	AGCAGCATTGTACAGGGCTATGG	0	0	tA	qG	G	185	2132	659	909	516.15	2132	1245.51	1036.26	1761.66	3168.26	134735	785126	0.013075	1.3075	0.00403535	0.403535	3.24012
rno-miR-103	rno-miR-103-3p	MIMAT0000824	AGCAGCAUUGUACAGGGCUAUGA	AGCAGCATTGTACAGGGCTATGAG	0	0	0	qG	G	30	248	74	206	83.7	248	139.86	234.84	223.56	482.84	134735	785126	0.00165926	0.165926	0.000614984	0.0614984	2.69805
rno-miR-103	rno-miR-103-3p	MIMAT0000824	AGCAGCAUUGUACAGGGCUAUGA	AGCAGCATTGTACAGGGCTATTAT	0	0	tGA	qTAT	T	3	23	4	17	8.37	23	7.56	19.38	15.93	42.38	134735	785126	0.000118232	0.0118232	5.39786e-05	0.00539786	2.19035
rno-miR-103	rno-miR-103-3p	MIMAT0000824	AGCAGCAUUGUACAGGGCUAUGA	AGCAGCATTGTACAGGGCTATGATAA	0	0	0	qTAA	A	2	15	3	14	5.58	15	5.67	15.96	11.25	30.96	134735	785126	8.34973e-05	0.00834973	3.94332e-05	0.00394332	2.11744
rno-miR-103	rno-miR-103-3p	MIMAT0000824	AGCAGCAUUGUACAGGGCUAUGA	AGCAGCATTGTACAGGGCTAAGA	0	0	tTGA	qAGA	A	10	104	14	46	27.9	104	26.46	52.44	54.36	156.44	134735	785126	0.000403459	0.0403459	0.000199255	0.0199255	2.02484
rno-miR-103	rno-miR-103-3p	MIMAT0000824	AGCAGCAUUGUACAGGGCUAUGA	CAGCATTGTACAGGGCTATG	0	tGC	tA	0	G	7	68	12	54	19.53	68	22.68	61.56	42.21	129.56	134735	785126	0.000313282	0.0313282	0.000165018	0.0165018	1.89847
rno-miR-103	rno-miR-103-3p	MIMAT0000824	AGCAGCAUUGUACAGGGCUAUGA	AGCAGCATTGTACAGGGCTATGAAG	0	0	qAG	0	G	4	40	7	32	11.16	40	13.23	36.48	24.39	76.48	134735	785126	0.000181022	0.0181022	9.74112e-05	0.00974112	1.85833
rno-miR-103	rno-miR-103-3p	MIMAT0000824	AGCAGCAUUGUACAGGGCUAUGA	AGCAGCATTGTACAGGGCTATGTTT	0	0	tA	qTTT	T	10	85	15	97	27.9	85	28.35	110.58	56.25	195.58	134735	785126	0.000417487	0.0417487	0.000249107	0.0249107	1.67594
rno-miR-103	rno-miR-103-3p	MIMAT0000824	AGCAGCAUUGUACAGGGCUAUGA	CAGCATTGTACAGGGCTATGAAA	0	tGC	qAA	0	A	5	64	8	33	13.95	64	15.12	37.62	29.07	101.62	134735	785126	0.000215757	0.0215757	0.000129432	0.0129432	1.66696
rno-miR-103	rno-miR-103-3p	MIMAT0000824	AGCAGCAUUGUACAGGGCUAUGA	AGCAGCATTGTACAGGGCTATGTT	0	0	tA	qTT	T	23	194	30	209	64.17	194	56.7	238.26	120.87	432.26	134735	785126	0.000897095	0.0897095	0.000550562	0.0550562	1.62942
rno-miR-103	rno-miR-103-3p	MIMAT0000824	AGCAGCAUUGUACAGGGCUAUGA	AGCAGCATTGTACAGGGCTATG	0	0	tA	0	G	1002	11526	2084	11156	2795.58	11526	3938.76	12717.8	6734.34	24243.8	134735	785126	0.0499822	4.99822	0.0308789	3.08789	1.61865
rno-miR-103	rno-miR-103-3p	MIMAT0000824	AGCAGCAUUGUACAGGGCUAUGA	AGCAGCATTGTACAGGGCTATGAAAA	0	0	qAA	qA	A	5	38	5	41	13.95	38	9.45	46.74	23.4	84.74	134735	785126	0.000173674	0.0173674	0.000107932	0.0107932	1.60911
rno-miR-103	rno-miR-103-3p	MIMAT0000824	AGCAGCAUUGUACAGGGCUAUGA	AGCAGCATTGTACAGGGCTAT	0	0	tGA	0	T	271	2981	442	2895	756.09	2981	835.38	3300.3	1591.47	6281.3	134735	785126	0.0118119	1.18119	0.00800038	0.800038	1.47641
rno-miR-103	rno-miR-103-3p	MIMAT0000824	AGCAGCAUUGUACAGGGCUAUGA	AGCAGCATTGTACAGGGCTATGTAA	0	0	tA	qTAA	A	9	77	7	69	25.11	77	13.23	78.66	38.34	155.66	134735	785126	0.000284559	0.0284559	0.000198261	0.0198261	1.43527
rno-miR-103	rno-miR-103-3p	MIMAT0000824	AGCAGCAUUGUACAGGGCUAUGA	AGCAGCATTGTACAGGGCTATTT	0	0	tGA	qTT	T	4	35	5	45	11.16	35	9.45	51.3	20.61	86.3	134735	785126	0.000152967	0.0152967	0.000109919	0.0109919	1.39164
rno-miR-103	rno-miR-103-3p	MIMAT0000824	AGCAGCAUUGUACAGGGCUAUGA	AGCAGCATTGTACAGGGCTATGTA	0	0	tA	qTA	A	27	412	51	276	75.33	412	96.39	314.64	171.72	726.64	134735	785126	0.0012745	0.12745	0.000925508	0.0925508	1.37709
rno-miR-103	rno-miR-103-3p	MIMAT0000824	AGCAGCAUUGUACAGGGCUAUGA	AGCAGCATTGTACAGGGCTATGATTT	0	0	0	qTTT	T	24	381	48	263	66.96	381	90.72	299.82	157.68	680.82	134735	785126	0.0011703	0.11703	0.000867148	0.0867148	1.3496
rno-miR-103	rno-miR-103-3p	MIMAT0000824	AGCAGCAUUGUACAGGGCUAUGA	AGCAGCATTGTACAGGGCTATT	0	0	tGA	qT	T	10	214	29	139	27.9	214	54.81	158.46	82.71	372.46	134735	785126	0.000613872	0.0613872	0.000474395	0.0474395	1.29401
rno-miR-103	rno-miR-103-3p	MIMAT0000824	AGCAGCAUUGUACAGGGCUAUGA	AGCAGCATTGTACAGGGCTATAAT	0	0	tGA	qAAT	T	2	27	3	22	5.58	27	5.67	25.08	11.25	52.08	134735	785126	8.34973e-05	0.00834973	6.63333e-05	0.00663333	1.25875
rno-miR-103	rno-miR-103-3p	MIMAT0000824	AGCAGCAUUGUACAGGGCUAUGA	AGCAGCATTGTACAGGGCTATGAAA	0	0	qAA	0	A	93	1387	138	899	259.47	1387	260.82	1024.86	520.29	2411.86	134735	785126	0.00386158	0.386158	0.00307194	0.307194	1.25705
rno-miR-103	rno-miR-103-3p	MIMAT0000824	AGCAGCAUUGUACAGGGCUAUGA	AGCAGCATTGTACAGGGCTATGAGT	0	0	0	qGT	T	12	189	17	112	33.48	189	32.13	127.68	65.61	316.68	134735	785126	0.000486956	0.0486956	0.000403349	0.0403349	1.20728
rno-miR-103	rno-miR-103-3p	MIMAT0000824	AGCAGCAUUGUACAGGGCUAUGA	CAGCATTGTACAGGGCTATGAA	0	tGC	qA	0	A	15	201	16	134	41.85	201	30.24	152.76	72.09	353.76	134735	785126	0.000535051	0.0535051	0.000450578	0.0450578	1.18748
rno-miR-103	rno-miR-103-3p	MIMAT0000824	AGCAGCAUUGUACAGGGCUAUGA	AGCAGCATTGTACAGGGCTATGAATT	0	0	qA	qTT	T	8	134	10	65	22.32	134	18.9	74.1	41.22	208.1	134735	785126	0.000305934	0.0305934	0.000265053	0.0265053	1.15424
rno-miR-103	rno-miR-103-3p	MIMAT0000824	AGCAGCAUUGUACAGGGCUAUGA	AGCAGCATTGTACAGGGCTAC	0	0	tTGA	qC	C	7	80	3	42	19.53	80	5.67	47.88	25.2	127.88	134735	785126	0.000187034	0.0187034	0.000162878	0.0162878	1.1483
rno-miR-103	rno-miR-103-3p	MIMAT0000824	AGCAGCAUUGUACAGGGCUAUGA	AGCAGCATTGTACAGGGCTATAT	0	0	tGA	qAT	T	6	76	6	60	16.74	76	11.34	68.4	28.08	144.4	134735	785126	0.000208409	0.0208409	0.00018392	0.018392	1.13315
rno-miR-103	rno-miR-103-3p	MIMAT0000824	AGCAGCAUUGUACAGGGCUAUGA	AGCAGCATTGTACAGGGCTATGTAT	0	0	tA	qTAT	T	9	168	19	135	25.11	168	35.91	153.9	61.02	321.9	134735	785126	0.000452889	0.0452889	0.000409998	0.0409998	1.10461
rno-miR-103	rno-miR-103-3p	MIMAT0000824	AGCAGCAUUGUACAGGGCUAUGA	AGCAGCATTGTACAGGGCTATGAA	0	0	qA	0	A	596	10599	1019	7320	1662.84	10599	1925.91	8344.8	3588.75	18943.8	134735	785126	0.0266356	2.66356	0.0241284	2.41284	1.10391
rno-miR-103	rno-miR-103-3p	MIMAT0000824	AGCAGCAUUGUACAGGGCUAUGA	GCAGCATTGTACAGGGCTATGAT	0	tG	0	qT	T	2	30	4	35	5.58	30	7.56	39.9	13.14	69.9	134735	785126	9.75249e-05	0.00975249	8.90303e-05	0.00890303	1.09541
rno-miR-103	rno-miR-103-3p	MIMAT0000824	AGCAGCAUUGUACAGGGCUAUGA	AGCATTGTACAGGGCTATGAT	0	tGCA	0	qT	T	6	87	8	73	16.74	87	15.12	83.22	31.86	170.22	134735	785126	0.000236464	0.0236464	0.000216806	0.0216806	1.09067
rno-miR-103	rno-miR-103-3p	MIMAT0000824	AGCAGCAUUGUACAGGGCUAUGA	AGCAGCATTGTACAGGGCTATGAAC	0	0	qA	qC	C	5	169	16	63	13.95	169	30.24	71.82	44.19	240.82	134735	785126	0.000327977	0.0327977	0.000306728	0.0306728	1.06928
rno-miR-103	rno-miR-103-3p	MIMAT0000824	AGCAGCAUUGUACAGGGCUAUGA	AGCATTGTACAGGGCTATGA	0	tGCA	0	0	A	33	449	47	473	92.07	449	88.83	539.22	180.9	988.22	134735	785126	0.00134264	0.134264	0.00125868	0.125868	1.0667
rno-miR-103	rno-miR-103-3p	MIMAT0000824	AGCAGCAUUGUACAGGGCUAUGA	AGCAGCATTGTACAGGGCTATGATT	0	0	0	qTT	T	131	2865	249	1503	365.49	2865	470.61	1713.42	836.1	4578.42	134735	785126	0.00620552	0.620552	0.00583145	0.583145	1.06415
rno-miR-103	rno-miR-103-3p	MIMAT0000824	AGCAGCAUUGUACAGGGCUAUGA	AGCAGCATTGTACAGGGCTA	0	0	tTGA	0	A	100	1033	93	1303	279	1033	175.77	1485.42	454.77	2518.42	134735	785126	0.0033753	0.33753	0.00320766	0.320766	1.05226
rno-miR-103	rno-miR-103-3p	MIMAT0000824	AGCAGCAUUGUACAGGGCUAUGA	AGCAGCATTGTACAGGGCTATGAAT	0	0	qA	qT	T	154	3389	271	1696	429.66	3389	512.19	1933.44	941.85	5322.44	134735	785126	0.0069904	0.69904	0.00677909	0.677909	1.03117
rno-miR-103	rno-miR-103-3p	MIMAT0000824	AGCAGCAUUGUACAGGGCUAUGA	AGCAGCATTGTACAGGGCTATGAT	0	0	0	qT	T	1449	34195	2991	19053	4042.71	34195	5652.99	21720.4	9695.7	55915.4	134735	785126	0.0719613	7.19613	0.0712184	7.12184	1.01043
rno-miR-103	rno-miR-103-3p	MIMAT0000824	AGCAGCAUUGUACAGGGCUAUGA	AGCAGCATTGTACAGGGCTATGAGA	0	0	0	qGA	A	4	93	10	71	11.16	93	18.9	80.94	30.06	173.94	134735	785126	0.000223105	0.0223105	0.000221544	0.0221544	1.00704
rno-miR-103	rno-miR-103-3p	MIMAT0000824	AGCAGCAUUGUACAGGGCUAUGA	AGCAGCATTGTACAGGGCTATAA	0	0	tGA	qAA	A	20	496	40	232	55.8	496	75.6	264.48	131.4	760.48	134735	785126	0.000975249	0.0975249	0.000968609	0.0968609	1.00685
rno-miR-103	rno-miR-103-3p	MIMAT0000824	AGCAGCAUUGUACAGGGCUAUGA	AGCAGCATTGTACAGGGCTATGATAT	0	0	0	qTAT	T	9	201	17	119	25.11	201	32.13	135.66	57.24	336.66	134735	785126	0.000424834	0.0424834	0.000428798	0.0428798	0.990757
rno-miR-103	rno-miR-103-3p	MIMAT0000824	AGCAGCAUUGUACAGGGCUAUGA	AGCAGCATTGTACAGGGCTATGA	0	0	0	0	A	16024	320979	26573	222125	44707	320979	50223	253222	94929.9	574202	134735	785126	0.704568	70.4568	0.73135	73.135	0.963381
rno-miR-103	rno-miR-103-3p	MIMAT0000824	AGCAGCAUUGUACAGGGCUAUGA	AGCAGCATTGTACAGGGCTATGAC	0	0	0	qC	C	31	742	54	383	86.49	742	102.06	436.62	188.55	1178.62	134735	785126	0.00139942	0.139942	0.00150119	0.150119	0.932206
rno-miR-103	rno-miR-103-3p	MIMAT0000824	AGCAGCAUUGUACAGGGCUAUGA	AGCAGCATTGTACAGGGCTATGATTA	0	0	0	qTTA	A	2	36	2	20	5.58	36	3.78	22.8	9.36	58.8	134735	785126	6.94698e-05	0.00694698	7.48925e-05	0.00748925	0.927594
rno-miR-103	rno-miR-103-3p	MIMAT0000824	AGCAGCAUUGUACAGGGCUAUGA	GCAGCATTGTACAGGGCTATGA	0	tG	0	0	A	18	361	34	322	50.22	361	64.26	367.08	114.48	728.08	134735	785126	0.000849669	0.0849669	0.000927342	0.0927342	0.916241
rno-miR-103	rno-miR-103-3p	MIMAT0000824	AGCAGCAUUGUACAGGGCUAUGA	CAGCATTGTACAGGGCTATGA	0	tGC	0	0	A	170	3547	279	2650	474.3	3547	527.31	3021	1001.61	6568	134735	785126	0.00743393	0.743393	0.00836554	0.836554	0.888638
rno-miR-103	rno-miR-103-3p	MIMAT0000824	AGCAGCAUUGUACAGGGCUAUGA	CAGCATTGTACAGGGCTATGATT	0	tGC	0	qTT	T	3	73	5	40	8.37	73	9.45	45.6	17.82	118.6	134735	785126	0.00013226	0.013226	0.000151059	0.0151059	0.875553
rno-miR-103	rno-miR-103-3p	MIMAT0000824	AGCAGCAUUGUACAGGGCUAUGA	AGCAGCATTGTACAGGGCTATGT	0	0	tA	qT	T	682	17876	1270	10881	1902.78	17876	2400.3	12404.3	4303.08	30280.3	134735	785126	0.0319374	3.19374	0.0385675	3.85675	0.828091
rno-miR-103	rno-miR-103-3p	MIMAT0000824	AGCAGCAUUGUACAGGGCUAUGA	CAGCATTGTACAGGGCTATGAT	0	tGC	0	qT	T	17	550	44	332	47.43	550	83.16	378.48	130.59	928.48	134735	785126	0.000969237	0.0969237	0.00118259	0.118259	0.81959
rno-miR-103	rno-miR-103-3p	MIMAT0000824	AGCAGCAUUGUACAGGGCUAUGA	AGCAGCATTGTACAGGGCTACGA	0	0	tTGA	qCGA	A	15	519	32	185	41.85	519	60.48	210.9	102.33	729.9	134735	785126	0.000759492	0.0759492	0.00092966	0.092966	0.816956
rno-miR-103	rno-miR-103-3p	MIMAT0000824	AGCAGCAUUGUACAGGGCUAUGA	AGCAGCATTGTACAGGGCTATGATC	0	0	0	qTC	C	3	99	6	39	8.37	99	11.34	44.46	19.71	143.46	134735	785126	0.000146287	0.0146287	0.000182722	0.0182722	0.800599
rno-miR-103	rno-miR-103-3p	MIMAT0000824	AGCAGCAUUGUACAGGGCUAUGA	CAGCATTGTACAGGGCTATGT	0	tGC	tA	qT	T	4	152	10	80	11.16	152	18.9	91.2	30.06	243.2	134735	785126	0.000223105	0.0223105	0.000309759	0.0309759	0.720252
rno-miR-103	rno-miR-103-3p	MIMAT0000824	AGCAGCAUUGUACAGGGCUAUGA	AGCAGCATTGTACAGGGCTAGGA	0	0	tTGA	qGGA	A	6	244	13	86	16.74	244	24.57	98.04	41.31	342.04	134735	785126	0.000306602	0.0306602	0.00043565	0.043565	0.703781
rno-miR-103	rno-miR-103-3p	MIMAT0000824	AGCAGCAUUGUACAGGGCUAUGA	AGCAGCATTGTACAGGGCTATGATA	0	0	0	qTA	A	20	552	29	327	55.8	552	54.81	372.78	110.61	924.78	134735	785126	0.000820946	0.0820946	0.00117788	0.117788	0.696972
rno-miR-103	rno-miR-103-3p	MIMAT0000824	AGCAGCAUUGUACAGGGCUAUGA	CAAGCAGCATTGTACAGGGCTATGAT	0	qCA	0	qT	T	3	76	5	67	8.37	76	9.45	76.38	17.82	152.38	134735	785126	0.00013226	0.013226	0.000194084	0.0194084	0.681458
rno-miR-103	rno-miR-103-3p	MIMAT0000824	AGCAGCAUUGUACAGGGCUAUGA	AGCAGCATTGTACAGGGCTATGAAAT	0	0	qAA	qT	T	4	189	12	92	11.16	189	22.68	104.88	33.84	293.88	134735	785126	0.00025116	0.025116	0.000374309	0.0374309	0.670995
rno-miR-103	rno-miR-103-3p	MIMAT0000824	AGCAGCAUUGUACAGGGCUAUGA	AGCAGCATTGTACAGGGCTATGC	0	0	tA	qC	C	23	633	28	337	64.17	633	52.92	384.18	117.09	1017.18	134735	785126	0.00086904	0.086904	0.00129556	0.129556	0.670782
rno-miR-103	rno-miR-103-3p	MIMAT0000824	AGCAGCAUUGUACAGGGCUAUGA	AGCAGCATTGTACAGGGCTATGACT	0	0	0	qCT	T	2	130	8	56	5.58	130	15.12	63.84	20.7	193.84	134735	785126	0.000153635	0.0153635	0.00024689	0.024689	0.62228
rno-miR-103	rno-miR-103-3p	MIMAT0000824	AGCAGCAUUGUACAGGGCUAUGA	AGCAGCATTGTACAGGGCTAA	0	0	tTGA	qA	A	2	36	2	46	5.58	36	3.78	52.44	9.36	88.44	134735	785126	6.94698e-05	0.00694698	0.000112644	0.0112644	0.616718
rno-miR-103	rno-miR-103-3p	MIMAT0000824	AGCAGCAUUGUACAGGGCUAUGA	AGCAGCATTGTACAGGGCTATA	0	0	tGA	qA	A	47	1373	58	811	131.13	1373	109.62	924.54	240.75	2297.54	134735	785126	0.00178684	0.178684	0.00292633	0.292633	0.610608
rno-miR-103	rno-miR-103-3p	MIMAT0000824	AGCAGCAUUGUACAGGGCUAUGA	AAGCAGCATTGTACAGGGCTATGA	0	qA	0	0	A	18	425	13	438	50.22	425	24.57	499.32	74.79	924.32	134735	785126	0.00055509	0.055509	0.00117729	0.117729	0.471499
rno-miR-103	rno-miR-103-3p	MIMAT0000824	AGCAGCAUUGUACAGGGCUAUGA	CAAGCAGCATTGTACAGGGCTATGA	0	qCA	0	0	A	24	504	12	642	66.96	504	22.68	731.88	89.64	1235.88	134735	785126	0.000665307	0.0665307	0.00157412	0.157412	0.422654
rno-miR-103	rno-miR-103-3p	MIMAT0000824	AGCAGCAUUGUACAGGGCUAUGA	AGCAGCATTGTACAGGGCTATGGT	0	0	tA	qGT	T	6	404	9	152	16.74	404	17.01	173.28	33.75	577.28	134735	785126	0.000250492	0.0250492	0.000735271	0.0735271	0.34068
rno-miR-103	rno-miR-103-3p	MIMAT0000824	AGCAGCAUUGUACAGGGCUAUGA	AGCAGCATTGTACAGGGCTATTA	0	0	tGA	qTA	A	14	1978	23	643	39.06	1978	43.47	733.02	82.53	2711.02	134735	785126	0.000612536	0.0612536	0.00345298	0.345298	0.177394
rno-miR-103	rno-miR-103-3p	MIMAT0000824	AGCAGCAUUGUACAGGGCUAUGA	AGCAGCATTGTACAGGGCTACCA	0	0	tTGA	qCCA	A	7	2156	18	700	19.53	2156	34.02	798	53.55	2954	134735	785126	0.000397447	0.0397447	0.00376245	0.376245	0.105635
rno-miR-106bs	rno-miR-106b-3p	MIMAT0004727	CCGCACUGUGGGUACUUGCUGC	TACCGCACTGTGGGTACTTGCTG	0	qTA	tC	0	G	3	12	3	5	8.37	12	5.67	5.7	14.04	17.7	1060.02	4752.74	0.013245	1.3245	0.00372417	0.372417	3.55651
rno-miR-106bs	rno-miR-106b-3p	MIMAT0004727	CCGCACUGUGGGUACUUGCUGC	CCGCACTGTGGGTACTTGCTGAA	0	0	tC	qAA	A	4	24	2	9	11.16	24	3.78	10.26	14.94	34.26	1060.02	4752.74	0.0140941	1.40941	0.00720847	0.720847	1.95521
rno-miR-106bs	rno-miR-106b-3p	MIMAT0004727	CCGCACUGUGGGUACUUGCUGC	CCGCACTGTGGGTACTTGCTGCAA	0	0	0	qAA	A	5	52	10	25	13.95	52	18.9	28.5	32.85	80.5	1060.02	4752.74	0.03099	3.099	0.0169376	1.69376	1.82966
rno-miR-106bs	rno-miR-106b-3p	MIMAT0004727	CCGCACUGUGGGUACUUGCUGC	CCGCACTGTGGGTACTTGCTG	0	0	tC	0	G	16	239	65	160	44.64	239	122.85	182.4	167.49	421.4	1060.02	4752.74	0.158006	15.8006	0.0886646	8.86646	1.78207
rno-miR-106bs	rno-miR-106b-3p	MIMAT0004727	CCGCACUGUGGGUACUUGCUGC	CCGCACTGTGGGTACTTGCTGCT	0	0	qT	0	T	6	51	12	43	16.74	51	22.68	49.02	39.42	100.02	1060.02	4752.74	0.037188	3.7188	0.0210447	2.10447	1.76709
rno-miR-106bs	rno-miR-106b-3p	MIMAT0004727	CCGCACUGUGGGUACUUGCUGC	CCGCACTGTGGGTACTTGCTGCA	0	0	0	qA	A	11	139	25	73	30.69	139	47.25	83.22	77.94	222.22	1060.02	4752.74	0.0735269	7.35269	0.0467562	4.67562	1.57256
rno-miR-106bs	rno-miR-106b-3p	MIMAT0004727	CCGCACUGUGGGUACUUGCUGC	TACCGCACTGTGGGTACTTGCTGT	0	qTA	tC	qT	T	2	17	3	14	5.58	17	5.67	15.96	11.25	32.96	1060.02	4752.74	0.010613	1.0613	0.00693495	0.693495	1.53037
rno-miR-106bs	rno-miR-106b-3p	MIMAT0004727	CCGCACUGUGGGUACUUGCUGC	TACCGCACTGTGGGTACTTGCT	0	qTA	tGC	0	T	7	115	26	79	19.53	115	49.14	90.06	68.67	205.06	1060.02	4752.74	0.0647818	6.47818	0.0431456	4.31456	1.50147
rno-miR-106bs	rno-miR-106b-3p	MIMAT0004727	CCGCACUGUGGGUACUUGCUGC	CCGCACTGTGGGTACTTGCTGCAT	0	0	0	qAT	T	6	90	15	42	16.74	90	28.35	47.88	45.09	137.88	1060.02	4752.74	0.0425369	4.25369	0.0290106	2.90106	1.46625
rno-miR-106bs	rno-miR-106b-3p	MIMAT0004727	CCGCACUGUGGGUACUUGCUGC	CCGCACTGTGGGTACTTGCTGC	0	0	0	0	C	25	683	63	203	69.75	683	119.07	231.42	188.82	914.42	1060.02	4752.74	0.178129	17.8129	0.192398	19.2398	0.925832
rno-miR-106bs	rno-miR-106b-3p	MIMAT0004727	CCGCACUGUGGGUACUUGCUGC	CCGCACTGTGGGTACTTGC	0	0	tTGC	0	C	5	63	4	37	13.95	63	7.56	42.18	21.51	105.18	1060.02	4752.74	0.0202921	2.02921	0.0221304	2.21304	0.916932
rno-miR-106bs	rno-miR-106b-3p	MIMAT0004727	CCGCACUGUGGGUACUUGCUGC	CCGCACTGTGGGTACTTGCTGT	0	0	tC	qT	T	14	461	49	190	39.06	461	92.61	216.6	131.67	677.6	1060.02	4752.74	0.124215	12.4215	0.14257	14.257	0.871251
rno-miR-106bs	rno-miR-106b-3p	MIMAT0004727	CCGCACUGUGGGUACUUGCUGC	CCGCACTGTGGGTACTTGCT	0	0	tGC	0	T	16	421	36	229	44.64	421	68.04	261.06	112.68	682.06	1060.02	4752.74	0.1063	10.63	0.143509	14.3509	0.74072
rno-miR-106bs	rno-miR-106b-3p	MIMAT0004727	CCGCACUGUGGGUACUUGCUGC	CCGCACTGTGGGTACTTGCTGA	0	0	tC	qA	A	6	234	20	97	16.74	234	37.8	110.58	54.54	344.58	1060.02	4752.74	0.0514519	5.14519	0.0725013	7.25013	0.709668
rno-miR-106b	rno-miR-106b-5p	MIMAT0000825	UAAAGUGCUGACAGUGCAGAU	TAAAGTGCTGACAGTGCAGATAAAA	0	0	qA	qAAA	A	13	17	14	5	36.27	17	26.46	5.7	62.73	22.7	16073.6	56339.4	0.00390266	0.390266	0.000402915	0.0402915	9.68606
rno-miR-106b	rno-miR-106b-5p	MIMAT0000825	UAAAGUGCUGACAGUGCAGAU	TAAAGTGCTGACAGTGCAGATTGA	0	0	0	qTGA	A	4	4	2	4	11.16	4	3.78	4.56	14.94	8.56	16073.6	56339.4	0.000929472	0.0929472	0.000151936	0.0151936	6.11751
rno-miR-106b	rno-miR-106b-5p	MIMAT0000825	UAAAGUGCUGACAGUGCAGAU	TAAAGTGCTGACAGTGCAGATAAG	0	0	qA	qAG	G	12	21	18	26	33.48	21	34.02	29.64	67.5	50.64	16073.6	56339.4	0.00419942	0.419942	0.000898839	0.0898839	4.67205
rno-miR-106b	rno-miR-106b-5p	MIMAT0000825	UAAAGUGCUGACAGUGCAGAU	TAAAGTGCTGACAGTGCAGAG	0	0	tT	qG	G	10	27	27	30	27.9	27	51.03	34.2	78.93	61.2	16073.6	56339.4	0.00491052	0.491052	0.00108627	0.108627	4.52052
rno-miR-106b	rno-miR-106b-5p	MIMAT0000825	UAAAGUGCUGACAGUGCAGAU	TAAAGTGCTGACAGTGCAGG	0	0	tAT	qG	G	2	8	6	6	5.58	8	11.34	6.84	16.92	14.84	16073.6	56339.4	0.00105266	0.105266	0.000263404	0.0263404	3.99636
rno-miR-106b	rno-miR-106b-5p	MIMAT0000825	UAAAGUGCUGACAGUGCAGAU	TAAAGTGCTGACAGTGCAGATAG	0	0	qAG	0	G	50	185	98	300	139.5	185	185.22	342	324.72	527	16073.6	56339.4	0.020202	2.0202	0.00935403	0.935403	2.15971
rno-miR-106b	rno-miR-106b-5p	MIMAT0000825	UAAAGUGCUGACAGUGCAGAU	TAAAGTGCTGACAGTGCAGATG	0	0	0	qG	G	11	91	49	104	30.69	91	92.61	118.56	123.3	209.56	16073.6	56339.4	0.00767094	0.767094	0.0037196	0.37196	2.0623
rno-miR-106b	rno-miR-106b-5p	MIMAT0000825	UAAAGUGCUGACAGUGCAGAU	TAAAGTGCTGACAGTGCAGATAAA	0	0	qA	qAA	A	42	126	43	202	117.18	126	81.27	230.28	198.45	356.28	16073.6	56339.4	0.0123463	1.23463	0.00632382	0.632382	1.95235
rno-miR-106b	rno-miR-106b-5p	MIMAT0000825	UAAAGUGCUGACAGUGCAGAU	TAAAGTGCTGACAGTGCA	0	0	tGAT	0	A	6	31	9	26	16.74	31	17.01	29.64	33.75	60.64	16073.6	56339.4	0.00209971	0.209971	0.00107633	0.107633	1.9508
rno-miR-106b	rno-miR-106b-5p	MIMAT0000825	UAAAGUGCUGACAGUGCAGAU	TAAAGTGCTGACAGTGCAG	0	0	tAT	0	G	14	89	41	132	39.06	89	77.49	150.48	116.55	239.48	16073.6	56339.4	0.007251	0.7251	0.00425067	0.425067	1.70585
rno-miR-106b	rno-miR-106b-5p	MIMAT0000825	UAAAGUGCUGACAGUGCAGAU	TAAAGTGCTGACAGTGCAGAAAA	0	0	tT	qAAA	A	9	52	17	63	25.11	52	32.13	71.82	57.24	123.82	16073.6	56339.4	0.00356111	0.356111	0.00219775	0.219775	1.62034
rno-miR-106b	rno-miR-106b-5p	MIMAT0000825	UAAAGUGCUGACAGUGCAGAU	TAAAGTGCTGACAGTGCAGATGAA	0	0	0	qGAA	A	8	59	8	28	22.32	59	15.12	31.92	37.44	90.92	16073.6	56339.4	0.00232928	0.232928	0.00161379	0.161379	1.44336
rno-miR-106b	rno-miR-106b-5p	MIMAT0000825	UAAAGUGCUGACAGUGCAGAU	TAAAGTGCTGACAGTGCAGATATA	0	0	qA	qTA	A	2	10	4	21	5.58	10	7.56	23.94	13.14	33.94	16073.6	56339.4	0.000817488	0.0817488	0.000602421	0.0602421	1.357
rno-miR-106b	rno-miR-106b-5p	MIMAT0000825	UAAAGUGCUGACAGUGCAGAU	TAAAGTGCTGACAGTGCAGATAT	0	0	qA	qT	T	162	1417	336	1402	451.98	1417	635.04	1598.28	1087.02	3015.28	16073.6	56339.4	0.0676275	6.76275	0.05352	5.352	1.26359
rno-miR-106b	rno-miR-106b-5p	MIMAT0000825	UAAAGUGCUGACAGUGCAGAU	TAAAGTGCTGACAGTGCAGATATT	0	0	qA	qTT	T	4	50	12	39	11.16	50	22.68	44.46	33.84	94.46	16073.6	56339.4	0.00210531	0.210531	0.00167663	0.167663	1.25568
rno-miR-106b	rno-miR-106b-5p	MIMAT0000825	UAAAGUGCUGACAGUGCAGAU	TAAAGTGCTGACAGTGCAGAT	0	0	0	0	T	902	7834	1879	8867	2516.58	7834	3551.31	10108.4	6067.89	17942.4	16073.6	56339.4	0.377506	37.7506	0.31847	31.847	1.18537
rno-miR-106b	rno-miR-106b-5p	MIMAT0000825	UAAAGUGCUGACAGUGCAGAU	TAAAGTGCTGACAGTGCAGATAAGA	0	0	qA	qAGA	A	4	33	6	31	11.16	33	11.34	35.34	22.5	68.34	16073.6	56339.4	0.00139981	0.139981	0.00121301	0.121301	1.154
rno-miR-106b	rno-miR-106b-5p	MIMAT0000825	UAAAGUGCUGACAGUGCAGAU	TAAAGTGCTGACAGTGCAGATAGT	0	0	qAGT	0	T	7	57	11	60	19.53	57	20.79	68.4	40.32	125.4	16073.6	56339.4	0.00250845	0.250845	0.0022258	0.22258	1.12699
rno-miR-106b	rno-miR-106b-5p	MIMAT0000825	UAAAGUGCUGACAGUGCAGAU	TAAAGTGCTGACAGTGCAGATAA	0	0	qA	qA	A	156	1270	275	1844	435.24	1270	519.75	2102.16	954.99	3372.16	16073.6	56339.4	0.0594134	5.94134	0.0598544	5.98544	0.992632
rno-miR-106b	rno-miR-106b-5p	MIMAT0000825	UAAAGUGCUGACAGUGCAGAU	TAAAGTGCTGACAGTGCAGATGT	0	0	0	qGT	T	3	59	10	34	8.37	59	18.9	38.76	27.27	97.76	16073.6	56339.4	0.00169657	0.169657	0.0017352	0.17352	0.977736
rno-miR-106b	rno-miR-106b-5p	MIMAT0000825	UAAAGUGCUGACAGUGCAGAU	TAAAGTGCTGACAGTGCAGATC	0	0	0	qC	C	2	52	10	33	5.58	52	18.9	37.62	24.48	89.62	16073.6	56339.4	0.00152299	0.152299	0.00159072	0.159072	0.957424
rno-miR-106b	rno-miR-106b-5p	MIMAT0000825	UAAAGUGCUGACAGUGCAGAU	TAAAGTGCTGACAGTGCAGAAG	0	0	tT	qAG	G	3	51	11	50	8.37	51	20.79	57	29.16	108	16073.6	56339.4	0.00181415	0.181415	0.00191695	0.191695	0.946371
rno-miR-106b	rno-miR-106b-5p	MIMAT0000825	UAAAGUGCUGACAGUGCAGAU	TAAAGTGCTGACAGTGCAGATGA	0	0	0	qGA	A	41	433	53	325	114.39	433	100.17	370.5	214.56	803.5	16073.6	56339.4	0.0133486	1.33486	0.0142618	1.42618	0.935967
rno-miR-106b	rno-miR-106b-5p	MIMAT0000825	UAAAGUGCUGACAGUGCAGAU	TAAAGTGCTGACAGTGCAGATAC	0	0	qA	qC	C	4	65	10	42	11.16	65	18.9	47.88	30.06	112.88	16073.6	56339.4	0.00187014	0.187014	0.00200357	0.200357	0.933404
rno-miR-106b	rno-miR-106b-5p	MIMAT0000825	UAAAGUGCUGACAGUGCAGAU	TAAAGTGCTGACAGTGCAGT	0	0	tAT	qT	T	2	32	6	29	5.58	32	11.34	33.06	16.92	65.06	16073.6	56339.4	0.00105266	0.105266	0.00115479	0.115479	0.911557
rno-miR-106b	rno-miR-106b-5p	MIMAT0000825	UAAAGUGCUGACAGUGCAGAU	TAAAGTGCTGACAGTGCAGA	0	0	tT	0	A	156	1698	282	1805	435.24	1698	532.98	2057.7	968.22	3755.7	16073.6	56339.4	0.0602365	6.02365	0.0666621	6.66621	0.90361
rno-miR-106b	rno-miR-106b-5p	MIMAT0000825	UAAAGUGCUGACAGUGCAGAU	TAAAGTGCTGACAGTGCAGATT	0	0	0	qT	T	73	1139	192	1055	203.67	1139	362.88	1202.7	566.55	2341.7	16073.6	56339.4	0.0352471	3.52471	0.0415642	4.15642	0.848017
rno-miR-106b	rno-miR-106b-5p	MIMAT0000825	UAAAGUGCUGACAGUGCAGAU	TAAAGTGCTGACAGTGCAGATTT	0	0	0	qTT	T	6	49	6	59	16.74	49	11.34	67.26	28.08	116.26	16073.6	56339.4	0.00174696	0.174696	0.00206357	0.206357	0.846573
rno-miR-106b	rno-miR-106b-5p	MIMAT0000825	UAAAGUGCUGACAGUGCAGAU	TAAAGTGCTGACAGTGCAGATA	0	0	qA	0	A	410	5728	986	6618	1143.9	5728	1863.54	7544.52	3007.44	13272.5	16073.6	56339.4	0.187104	18.7104	0.235582	23.5582	0.794221
rno-miR-106b	rno-miR-106b-5p	MIMAT0000825	UAAAGUGCUGACAGUGCAGAU	TAAAGTGCTGACAGTGCAGATAGA	0	0	qAG	qA	A	18	280	40	247	50.22	280	75.6	281.58	125.82	561.58	16073.6	56339.4	0.00782772	0.782772	0.00996781	0.996781	0.7853
rno-miR-106b	rno-miR-106b-5p	MIMAT0000825	UAAAGUGCUGACAGUGCAGAU	TAAAGTGCTGACAGTGCAGAC	0	0	tT	qC	C	9	186	25	129	25.11	186	47.25	147.06	72.36	333.06	16073.6	56339.4	0.00450178	0.450178	0.00591168	0.591168	0.761507
rno-miR-106b	rno-miR-106b-5p	MIMAT0000825	UAAAGUGCUGACAGUGCAGAU	TAAAGTGCTGACAGTGCAGAAGA	0	0	tT	qAGA	A	3	65	10	59	8.37	65	18.9	67.26	27.27	132.26	16073.6	56339.4	0.00169657	0.169657	0.00234756	0.234756	0.722694
rno-miR-106b	rno-miR-106b-5p	MIMAT0000825	UAAAGUGCUGACAGUGCAGAU	TAAAGTGCTGACAGTGCAGGT	0	0	tAT	qGT	T	4	94	13	71	11.16	94	24.57	80.94	35.73	174.94	16073.6	56339.4	0.00222289	0.222289	0.00310511	0.310511	0.715882
rno-miR-106b	rno-miR-106b-5p	MIMAT0000825	UAAAGUGCUGACAGUGCAGAU	TAAAGTGCTGACAGTGCAGAGA	0	0	tT	qGA	A	3	46	6	46	8.37	46	11.34	52.44	19.71	98.44	16073.6	56339.4	0.00122623	0.122623	0.00174727	0.174727	0.701799
rno-miR-106b	rno-miR-106b-5p	MIMAT0000825	UAAAGUGCUGACAGUGCAGAU	TAAAGTGCTGACAGTGCAGATAAT	0	0	qA	qAT	T	6	121	17	115	16.74	121	32.13	131.1	48.87	252.1	16073.6	56339.4	0.00304038	0.304038	0.00447467	0.447467	0.679465
rno-miR-106b	rno-miR-106b-5p	MIMAT0000825	UAAAGUGCUGACAGUGCAGAU	TAAAGTGCTGACAGTGCAGAA	0	0	tT	qA	A	49	845	87	671	136.71	845	164.43	764.94	301.14	1609.94	16073.6	56339.4	0.018735	1.8735	0.0285758	2.85758	0.655626
rno-miR-106b	rno-miR-106b-5p	MIMAT0000825	UAAAGUGCUGACAGUGCAGAU	TAAAGTGCTGACAGTGCAGAAA	0	0	tT	qAA	A	62	1088	98	732	172.98	1088	185.22	834.48	358.2	1922.48	16073.6	56339.4	0.0222849	2.22849	0.0341232	3.41232	0.653073
rno-miR-106b	rno-miR-106b-5p	MIMAT0000825	UAAAGUGCUGACAGUGCAGAU	TAAAGTGCTGACAGTGCAGAAC	0	0	tT	qAC	C	3	92	8	38	8.37	92	15.12	43.32	23.49	135.32	16073.6	56339.4	0.0014614	0.14614	0.00240187	0.240187	0.608441
rno-miR-106b	rno-miR-106b-5p	MIMAT0000825	UAAAGUGCUGACAGUGCAGAU	TAAAGTGCTGACAGTGCAGAAT	0	0	tT	qAT	T	34	859	61	394	94.86	859	115.29	449.16	210.15	1308.16	16073.6	56339.4	0.0130742	1.30742	0.0232193	2.32193	0.563075
rno-miR-106b	rno-miR-106b-5p	MIMAT0000825	UAAAGUGCUGACAGUGCAGAU	TAAAGTGCTGACAGTGCAGATTA	0	0	0	qTA	A	3	87	10	102	8.37	87	18.9	116.28	27.27	203.28	16073.6	56339.4	0.00169657	0.169657	0.00360813	0.360813	0.470206
rno-miR-106b	rno-miR-106b-5p	MIMAT0000825	UAAAGUGCUGACAGUGCAGAU	TAAAGTGCTGACAGTGCAGACA	0	0	tT	qCA	A	2	81	4	81	5.58	81	7.56	92.34	13.14	173.34	16073.6	56339.4	0.000817488	0.0817488	0.00307671	0.307671	0.265702
rno-miR-107	rno-miR-107-3p	MIMAT0000826	AGCAGCAUUGUACAGGGCUAUCA	AGCAGCATTGTACAGGGCTATCG	0	0	tA	qG	G	9	40	26	36	25.11	40	49.14	41.04	74.25	81.04	6630.39	39354.1	0.0111984	1.11984	0.00205925	0.205925	5.43811
rno-miR-107	rno-miR-107-3p	MIMAT0000826	AGCAGCAUUGUACAGGGCUAUCA	AGCAGCATTGTACAGGGCTATAAA	0	0	tCA	qAAA	A	5	14	3	10	13.95	14	5.67	11.4	19.62	25.4	6630.39	39354.1	0.0029591	0.29591	0.000645422	0.0645422	4.58476
rno-miR-107	rno-miR-107-3p	MIMAT0000826	AGCAGCAUUGUACAGGGCUAUCA	AGCAGCATTGTACAGGGCTATTAT	0	0	tCA	qTAT	T	3	23	4	17	8.37	23	7.56	19.38	15.93	42.38	6630.39	39354.1	0.00240257	0.240257	0.00107689	0.107689	2.23103
rno-miR-107	rno-miR-107-3p	MIMAT0000826	AGCAGCAUUGUACAGGGCUAUCA	AGCAGCATTGTACAGGGCTAAGA	0	0	tTCA	qAGA	A	10	104	14	46	27.9	104	26.46	52.44	54.36	156.44	6630.39	39354.1	0.00819861	0.819861	0.00397519	0.397519	2.06245
rno-miR-107	rno-miR-107-3p	MIMAT0000826	AGCAGCAUUGUACAGGGCUAUCA	AGCAGCATTGTACAGGGCTATCAAA	0	0	qAA	0	A	7	43	4	53	19.53	43	7.56	60.42	27.09	103.42	6630.39	39354.1	0.00408573	0.408573	0.00262793	0.262793	1.55473
rno-miR-107	rno-miR-107-3p	MIMAT0000826	AGCAGCAUUGUACAGGGCUAUCA	AGCAGCATTGTACAGGGCTAT	0	0	tCA	0	T	271	2981	442	2895	756.09	2981	835.38	3300.3	1591.47	6281.3	6630.39	39354.1	0.240027	24.0027	0.15961	15.961	1.50383
rno-miR-107	rno-miR-107-3p	MIMAT0000826	AGCAGCAUUGUACAGGGCUAUCA	AGCAGCATTGTACAGGGCTATC	0	0	tA	0	C	159	1522	225	1679	443.61	1522	425.25	1914.06	868.86	3436.06	6630.39	39354.1	0.131042	13.1042	0.0873113	8.73113	1.50086
rno-miR-107	rno-miR-107-3p	MIMAT0000826	AGCAGCAUUGUACAGGGCUAUCA	AGCAGCATTGTACAGGGCTATTT	0	0	tCA	qTT	T	4	35	5	45	11.16	35	9.45	51.3	20.61	86.3	6630.39	39354.1	0.00310841	0.310841	0.00219291	0.219291	1.41748
rno-miR-107	rno-miR-107-3p	MIMAT0000826	AGCAGCAUUGUACAGGGCUAUCA	AGCAGCATTGTACAGGGCTATCAAT	0	0	qA	qT	T	5	58	8	57	13.95	58	15.12	64.98	29.07	122.98	6630.39	39354.1	0.00438436	0.438436	0.00312496	0.312496	1.40301
rno-miR-107	rno-miR-107-3p	MIMAT0000826	AGCAGCAUUGUACAGGGCUAUCA	AGCAGCATTGTACAGGGCTATCT	0	0	tA	qT	T	31	411	51	331	86.49	411	96.39	377.34	182.88	788.34	6630.39	39354.1	0.0275821	2.75821	0.020032	2.0032	1.3769
rno-miR-107	rno-miR-107-3p	MIMAT0000826	AGCAGCAUUGUACAGGGCUAUCA	AGCAGCATTGTACAGGGCTATT	0	0	tCA	qT	T	10	214	29	139	27.9	214	54.81	158.46	82.71	372.46	6630.39	39354.1	0.0124744	1.24744	0.00946432	0.946432	1.31804
rno-miR-107	rno-miR-107-3p	MIMAT0000826	AGCAGCAUUGUACAGGGCUAUCA	AGCAGCATTGTACAGGGCTATCAA	0	0	qA	0	A	25	247	34	326	69.75	247	64.26	371.64	134.01	618.64	6630.39	39354.1	0.0202115	2.02115	0.0157198	1.57198	1.28573
rno-miR-107	rno-miR-107-3p	MIMAT0000826	AGCAGCAUUGUACAGGGCUAUCA	AGCAGCATTGTACAGGGCTATAAT	0	0	tCA	qAAT	T	2	27	3	22	5.58	27	5.67	25.08	11.25	52.08	6630.39	39354.1	0.00169673	0.169673	0.00132337	0.132337	1.28213
rno-miR-107	rno-miR-107-3p	MIMAT0000826	AGCAGCAUUGUACAGGGCUAUCA	AGCAGCATTGTACAGGGCTATCAT	0	0	0	qT	T	61	775	85	680	170.19	775	160.65	775.2	330.84	1550.2	6630.39	39354.1	0.0498975	4.98975	0.039391	3.9391	1.26672
rno-miR-107	rno-miR-107-3p	MIMAT0000826	AGCAGCAUUGUACAGGGCUAUCA	AGCAGCATTGTACAGGGCTATCAG	0	0	0	qG	G	2	17	2	26	5.58	17	3.78	29.64	9.36	46.64	6630.39	39354.1	0.00141168	0.141168	0.00118514	0.118514	1.19116
rno-miR-107	rno-miR-107-3p	MIMAT0000826	AGCAGCAUUGUACAGGGCUAUCA	AGCAGCATTGTACAGGGCTAC	0	0	tTCA	qC	C	7	80	3	42	19.53	80	5.67	47.88	25.2	127.88	6630.39	39354.1	0.00380068	0.380068	0.00324947	0.324947	1.16963
rno-miR-107	rno-miR-107-3p	MIMAT0000826	AGCAGCAUUGUACAGGGCUAUCA	AGCAGCATTGTACAGGGCTATCTT	0	0	tA	qTT	T	4	52	4	38	11.16	52	7.56	43.32	18.72	95.32	6630.39	39354.1	0.00282336	0.282336	0.00242211	0.242211	1.16566
rno-miR-107	rno-miR-107-3p	MIMAT0000826	AGCAGCAUUGUACAGGGCUAUCA	AGCAGCATTGTACAGGGCTATAT	0	0	tCA	qAT	T	6	76	6	60	16.74	76	11.34	68.4	28.08	144.4	6630.39	39354.1	0.00423504	0.423504	0.00366925	0.366925	1.1542
rno-miR-107	rno-miR-107-3p	MIMAT0000826	AGCAGCAUUGUACAGGGCUAUCA	AGCAGCATTGTACAGGGCTA	0	0	tTCA	0	A	100	1033	93	1303	279	1033	175.77	1485.42	454.77	2518.42	6630.39	39354.1	0.0685887	6.85887	0.0639938	6.39938	1.0718
rno-miR-107	rno-miR-107-3p	MIMAT0000826	AGCAGCAUUGUACAGGGCUAUCA	AGCAGCATTGTACAGGGCTATCA	0	0	0	0	A	312	4120	461	5081	870.48	4120	871.29	5792.34	1741.77	9912.34	6630.39	39354.1	0.262695	26.2695	0.251876	25.1876	1.04296
rno-miR-107	rno-miR-107-3p	MIMAT0000826	AGCAGCAUUGUACAGGGCUAUCA	AGCAGCATTGTACAGGGCTATAA	0	0	tCA	qAA	A	20	496	40	232	55.8	496	75.6	264.48	131.4	760.48	6630.39	39354.1	0.0198178	1.98178	0.019324	1.9324	1.02555
rno-miR-107	rno-miR-107-3p	MIMAT0000826	AGCAGCAUUGUACAGGGCUAUCA	AGCAGCATTGTACAGGGCTACGA	0	0	tTCA	qCGA	A	15	519	32	185	41.85	519	60.48	210.9	102.33	729.9	6630.39	39354.1	0.0154335	1.54335	0.018547	1.8547	0.832129
rno-miR-107	rno-miR-107-3p	MIMAT0000826	AGCAGCAUUGUACAGGGCUAUCA	AGCAGCATTGTACAGGGCTATCATT	0	0	0	qTT	T	2	60	6	62	5.58	60	11.34	70.68	16.92	130.68	6630.39	39354.1	0.00255189	0.255189	0.00332062	0.332062	0.768497
rno-miR-107	rno-miR-107-3p	MIMAT0000826	AGCAGCAUUGUACAGGGCUAUCA	AGCAGCATTGTACAGGGCTAGGA	0	0	tTCA	qGGA	A	6	244	13	86	16.74	244	24.57	98.04	41.31	342.04	6630.39	39354.1	0.0062304	0.62304	0.00869134	0.869134	0.716852
rno-miR-107	rno-miR-107-3p	MIMAT0000826	AGCAGCAUUGUACAGGGCUAUCA	AGCAGCATTGTACAGGGCTAA	0	0	tTCA	qA	A	2	36	2	46	5.58	36	3.78	52.44	9.36	88.44	6630.39	39354.1	0.00141168	0.141168	0.00224729	0.224729	0.628172
rno-miR-107	rno-miR-107-3p	MIMAT0000826	AGCAGCAUUGUACAGGGCUAUCA	AGCAGCATTGTACAGGGCTATA	0	0	tCA	qA	A	47	1373	58	811	131.13	1373	109.62	924.54	240.75	2297.54	6630.39	39354.1	0.0363101	3.63101	0.0583812	5.83812	0.621948
rno-miR-107	rno-miR-107-3p	MIMAT0000826	AGCAGCAUUGUACAGGGCUAUCA	AGCAGCATTGTACAGGGCTATTA	0	0	tCA	qTA	A	14	1978	23	643	39.06	1978	43.47	733.02	82.53	2711.02	6630.39	39354.1	0.0124472	1.24472	0.0688878	6.88878	0.180688
rno-miR-107	rno-miR-107-3p	MIMAT0000826	AGCAGCAUUGUACAGGGCUAUCA	AGCAGCATTGTACAGGGCTACCA	0	0	tTCA	qCCA	A	7	2156	18	700	19.53	2156	34.02	798	53.55	2954	6630.39	39354.1	0.00807645	0.807645	0.075062	7.5062	0.107597
rno-miR-1193-3p	rno-miR-1193-3p	MIMAT0017859	UAGGUCACCCGUUUUACUAUCC	TAGGTCACCCGTTTTACTAT	0	0	tCC	0	T	2	19	4	12	5.58	19	7.56	13.68	13.14	32.68	120.96	417.66	0.108631	10.8631	0.0782455	7.82455	1.38834
rno-miR-1193-3p	rno-miR-1193-3p	MIMAT0017859	UAGGUCACCCGUUUUACUAUCC	TAGGTCACCCGTTTTACTATCC	0	0	0	0	C	8	66	11	48	22.32	66	20.79	54.72	43.11	120.72	120.96	417.66	0.356399	35.6399	0.289039	28.9039	1.23305
rno-miR-1193-3p	rno-miR-1193-3p	MIMAT0017859	UAGGUCACCCGUUUUACUAUCC	TAGGTCACCCGTTTTACTATCT	0	0	tC	qT	T	4	40	5	22	11.16	40	9.45	25.08	20.61	65.08	120.96	417.66	0.170387	17.0387	0.155821	15.5821	1.09348
rno-miR-1193-3p	rno-miR-1193-3p	MIMAT0017859	UAGGUCACCCGUUUUACUAUCC	TAGGTCACCCGTTTTACTATC	0	0	tC	0	C	7	84	11	72	19.53	84	20.79	82.08	40.32	166.08	120.96	417.66	0.333333	33.3333	0.397644	39.7644	0.838271
rno-miR-124	rno-miR-124-3p	MIMAT0000828	UAAGGCACGCGGUGAAUGCC	AGGCACGCGGTGAATGCCG	0	tAA	0	qG	G	8	3	4	6	22.32	3	7.56	6.84	29.88	9.84	186464	528197	0.000160246	0.0160246	1.86294e-05	0.00186294	8.60176
rno-miR-124	rno-miR-124-3p	MIMAT0000828	UAAGGCACGCGGUGAAUGCC	TAAGGCACGCGGTGAATGCTG	0	0	tC	qTG	G	3	6	17	7	8.37	6	32.13	7.98	40.5	13.98	186464	528197	0.000217201	0.0217201	2.64674e-05	0.00264674	8.20634
rno-miR-124	rno-miR-124-3p	MIMAT0000828	UAAGGCACGCGGUGAAUGCC	TTAAGGCACGCGGTGAATGCCATG	0	qT	qA	qTG	G	3	5	9	5	8.37	5	17.01	5.7	25.38	10.7	186464	528197	0.000136112	0.0136112	2.02576e-05	0.00202576	6.71908
rno-miR-124	rno-miR-124-3p	MIMAT0000828	UAAGGCACGCGGUGAAUGCC	TAAGGCACGCGGTGAATGCCG	0	0	0	qG	G	204	622	905	472	569.16	622	1710.45	538.08	2279.61	1160.08	186464	528197	0.0122255	1.22255	0.0021963	0.21963	5.5664
rno-miR-124	rno-miR-124-3p	MIMAT0000828	UAAGGCACGCGGUGAAUGCC	TTAAGGCACGCGGTGAATGCCAG	0	qT	qA	qG	G	11	26	29	16	30.69	26	54.81	18.24	85.5	44.24	186464	528197	0.000458535	0.0458535	8.37567e-05	0.00837567	5.47461
rno-miR-124	rno-miR-124-3p	MIMAT0000828	UAAGGCACGCGGUGAAUGCC	TTAAGGCACGCGGTGAATGCCG	0	qT	0	qG	G	59	158	193	103	164.61	158	364.77	117.42	529.38	275.42	186464	528197	0.00283905	0.283905	0.000521435	0.0521435	5.4447
rno-miR-124	rno-miR-124-3p	MIMAT0000828	UAAGGCACGCGGUGAAUGCC	TAAGGCACGCGGTGAATGCCAATG	0	0	qAA	qTG	G	7	23	23	10	19.53	23	43.47	11.4	63	34.4	186464	528197	0.000337868	0.0337868	6.51273e-05	0.00651273	5.18781
rno-miR-124	rno-miR-124-3p	MIMAT0000828	UAAGGCACGCGGUGAAUGCC	TAAGGCACGCGGTGAATGCCAG	0	0	qA	qG	G	76	137	171	167	212.04	137	323.19	190.38	535.23	327.38	186464	528197	0.00287043	0.287043	0.000619807	0.0619807	4.63116
rno-miR-124	rno-miR-124-3p	MIMAT0000828	UAAGGCACGCGGUGAAUGCC	TAAGGCACGCGGTGAATGCCAAAG	0	0	qAA	qAG	G	61	149	134	145	170.19	149	253.26	165.3	423.45	314.3	186464	528197	0.00227095	0.227095	0.000595043	0.0595043	3.81645
rno-miR-124	rno-miR-124-3p	MIMAT0000828	UAAGGCACGCGGUGAAUGCC	TTAAGGCACGCGGTGAATGCCAAAG	0	qT	qAA	qAG	G	3	12	11	13	8.37	12	20.79	14.82	29.16	26.82	186464	528197	0.000156384	0.0156384	5.07765e-05	0.00507765	3.07986
rno-miR-124	rno-miR-124-3p	MIMAT0000828	UAAGGCACGCGGUGAAUGCC	TAAGGCACGCGGTGAATGCCAAG	0	0	qAAG	0	G	119	450	332	414	332.01	450	627.48	471.96	959.49	921.96	186464	528197	0.00514572	0.514572	0.00174549	0.174549	2.94802
rno-miR-124	rno-miR-124-3p	MIMAT0000828	UAAGGCACGCGGUGAAUGCC	TAAGGCACGCGGTGAATGCCAGAA	0	0	qA	qGAA	A	11	26	21	41	30.69	26	39.69	46.74	70.38	72.74	186464	528197	0.000377446	0.0377446	0.000137714	0.0137714	2.7408
rno-miR-124	rno-miR-124-3p	MIMAT0000828	UAAGGCACGCGGUGAAUGCC	TAAGGCACGCGGTGAATGCCAAAAA	0	0	qAA	qAAA	A	21	54	21	56	58.59	54	39.69	63.84	98.28	117.84	186464	528197	0.000527074	0.0527074	0.000223099	0.0223099	2.36251
rno-miR-124	rno-miR-124-3p	MIMAT0000828	UAAGGCACGCGGUGAAUGCC	TAAGGCACGCGGTGAATGCCATAA	0	0	qA	qTAA	A	15	50	30	65	41.85	50	56.7	74.1	98.55	124.1	186464	528197	0.000528522	0.0528522	0.00023495	0.023495	2.2495
rno-miR-124	rno-miR-124-3p	MIMAT0000828	UAAGGCACGCGGUGAAUGCC	TTAAGGCACGCGGTGAATGCCAAG	0	qT	qAAG	0	G	13	64	34	63	36.27	64	64.26	71.82	100.53	135.82	186464	528197	0.00053914	0.053914	0.000257139	0.0257139	2.09669
rno-miR-124	rno-miR-124-3p	MIMAT0000828	UAAGGCACGCGGUGAAUGCC	TAAGGCACGCGGTGAATGCCAAAAC	0	0	qAA	qAAC	C	5	14	8	23	13.95	14	15.12	26.22	29.07	40.22	186464	528197	0.000155902	0.0155902	7.61459e-05	0.00761459	2.04741
rno-miR-124	rno-miR-124-3p	MIMAT0000828	UAAGGCACGCGGUGAAUGCC	TAAGGCACGCGGTGAATGCCAATC	0	0	qAA	qTC	C	6	22	10	27	16.74	22	18.9	30.78	35.64	52.78	186464	528197	0.000191137	0.0191137	9.99249e-05	0.00999249	1.9128
rno-miR-124	rno-miR-124-3p	MIMAT0000828	UAAGGCACGCGGUGAAUGCC	TAAGGCACGCGGTGAATGCCATAT	0	0	qA	qTAT	T	6	33	12	25	16.74	33	22.68	28.5	39.42	61.5	186464	528197	0.000211409	0.0211409	0.000116434	0.0116434	1.8157
rno-miR-124	rno-miR-124-3p	MIMAT0000828	UAAGGCACGCGGUGAAUGCC	TAAGGCACGCGGTGAATGCCAATAA	0	0	qAA	qTAA	A	5	17	3	12	13.95	17	5.67	13.68	19.62	30.68	186464	528197	0.000105222	0.0105222	5.80844e-05	0.00580844	1.81153
rno-miR-124	rno-miR-124-3p	MIMAT0000828	UAAGGCACGCGGUGAAUGCC	TAAGGCACGCGGTGAATGACA	0	0	tCC	qACA	A	8	64	25	41	22.32	64	47.25	46.74	69.57	110.74	186464	528197	0.000373102	0.0373102	0.000209657	0.0209657	1.77959
rno-miR-124	rno-miR-124-3p	MIMAT0000828	UAAGGCACGCGGUGAAUGCC	TAAGGCACGCGGTGAATGCCAAACT	0	0	qAA	qACT	T	2	10	4	10	5.58	10	7.56	11.4	13.14	21.4	186464	528197	7.04695e-05	0.00704695	4.05152e-05	0.00405152	1.73934
rno-miR-124	rno-miR-124-3p	MIMAT0000828	UAAGGCACGCGGUGAAUGCC	TAAGGCACGCGGTGAATGCCATAG	0	0	qA	qTAG	G	3	9	2	10	8.37	9	3.78	11.4	12.15	20.4	186464	528197	6.51602e-05	0.00651602	3.8622e-05	0.0038622	1.68713
rno-miR-124	rno-miR-124-3p	MIMAT0000828	UAAGGCACGCGGUGAAUGCC	TAAGGCACGCGGTGAATGCCAATTT	0	0	qAA	qTTT	T	5	28	13	33	13.95	28	24.57	37.62	38.52	65.62	186464	528197	0.000206582	0.0206582	0.000124234	0.0124234	1.66285
rno-miR-124	rno-miR-124-3p	MIMAT0000828	UAAGGCACGCGGUGAAUGCC	TAAGGCACGCGGTGAATGCCAAAAT	0	0	qAA	qAAT	T	10	54	19	48	27.9	54	35.91	54.72	63.81	108.72	186464	528197	0.000342212	0.0342212	0.000205832	0.0205832	1.66257
rno-miR-124	rno-miR-124-3p	MIMAT0000828	UAAGGCACGCGGUGAAUGCC	TAAGGCACGCGGTGAATGCCGA	0	0	0	qGA	A	13	105	38	70	36.27	105	71.82	79.8	108.09	184.8	186464	528197	0.000579684	0.0579684	0.00034987	0.034987	1.65686
rno-miR-124	rno-miR-124-3p	MIMAT0000828	UAAGGCACGCGGUGAAUGCC	TAAGGCACGCGGTGAATGCCAAAGT	0	0	qAA	qAGT	T	3	18	7	18	8.37	18	13.23	20.52	21.6	38.52	186464	528197	0.00011584	0.011584	7.29274e-05	0.00729274	1.58843
rno-miR-124	rno-miR-124-3p	MIMAT0000828	UAAGGCACGCGGUGAAUGCC	TAAGGCACGCGGTGAATGCCAAAA	0	0	qAA	qAA	A	284	1287	465	1500	792.36	1287	878.85	1710	1671.21	2997	186464	528197	0.00896266	0.896266	0.00567402	0.567402	1.5796
rno-miR-124	rno-miR-124-3p	MIMAT0000828	UAAGGCACGCGGUGAAUGCC	TAAGGCACGCGGTGAATGCCAAAC	0	0	qAA	qAC	C	93	353	103	411	259.47	353	194.67	468.54	454.14	821.54	186464	528197	0.00243554	0.243554	0.00155537	0.155537	1.5659
rno-miR-124	rno-miR-124-3p	MIMAT0000828	UAAGGCACGCGGUGAAUGCC	TAAGGCACGCGGTGAATGCAAA	0	0	tC	qAAA	A	2	8	5	18	5.58	8	9.45	20.52	15.03	28.52	186464	528197	8.06056e-05	0.00806056	5.3995e-05	0.0053995	1.49283
rno-miR-124	rno-miR-124-3p	MIMAT0000828	UAAGGCACGCGGUGAAUGCC	AAGGCACGCGGTGAATGCCAAC	0	tA	qAA	qC	C	3	13	2	9	8.37	13	3.78	10.26	12.15	23.26	186464	528197	6.51602e-05	0.00651602	4.40366e-05	0.00440366	1.47968
rno-miR-124	rno-miR-124-3p	MIMAT0000828	UAAGGCACGCGGUGAAUGCC	TAAGGCACGCGGTGAATGCCAAA	0	0	qAA	qA	A	813	4924	1614	4658	2268.27	4924	3050.46	5310.12	5318.73	10234.1	186464	528197	0.0285242	2.85242	0.0193756	1.93756	1.47217
rno-miR-124	rno-miR-124-3p	MIMAT0000828	UAAGGCACGCGGUGAAUGCC	TTAAGGCACGCGGTGAATGCCATC	0	qT	qA	qTC	C	5	34	9	23	13.95	34	17.01	26.22	30.96	60.22	186464	528197	0.000166038	0.0166038	0.000114011	0.0114011	1.45634
rno-miR-124	rno-miR-124-3p	MIMAT0000828	UAAGGCACGCGGUGAAUGCC	TAAGGCACGCGGTGAATGCCATCT	0	0	qA	qTCT	T	2	11	3	10	5.58	11	5.67	11.4	11.25	22.4	186464	528197	6.03335e-05	0.00603335	4.24084e-05	0.00424084	1.42268
rno-miR-124	rno-miR-124-3p	MIMAT0000828	UAAGGCACGCGGUGAAUGCC	TAAGGCACGCGGTGAATGCCGAT	0	0	0	qGAT	T	6	27	4	20	16.74	27	7.56	22.8	24.3	49.8	186464	528197	0.00013032	0.013032	9.42831e-05	0.00942831	1.38222
rno-miR-124	rno-miR-124-3p	MIMAT0000828	UAAGGCACGCGGUGAAUGCC	TAAGGCACGCGGTGAATGCCAGA	0	0	qA	qGA	A	29	164	79	271	80.91	164	149.31	308.94	230.22	472.94	186464	528197	0.00123467	0.123467	0.000895386	0.0895386	1.37892
rno-miR-124	rno-miR-124-3p	MIMAT0000828	UAAGGCACGCGGUGAAUGCC	AAGGCACGCGGTGAATGC	0	tA	tC	0	C	4	15	4	22	11.16	15	7.56	25.08	18.72	40.08	186464	528197	0.000100395	0.0100395	7.58808e-05	0.00758808	1.32306
rno-miR-124	rno-miR-124-3p	MIMAT0000828	UAAGGCACGCGGUGAAUGCC	TAAGGCACGCGGTGAATGCCAA	0	0	qAA	0	A	4791	23052	6973	30989	13366.9	23052	13179	35327.5	26545.9	58379.5	186464	528197	0.142365	14.2365	0.110526	11.0526	1.28807
rno-miR-124	rno-miR-124-3p	MIMAT0000828	UAAGGCACGCGGUGAAUGCC	TAAGGCACGCGGTGAATGCCACC	0	0	qA	qCC	C	2	26	6	10	5.58	26	11.34	11.4	16.92	37.4	186464	528197	9.07416e-05	0.00907416	7.0807e-05	0.0070807	1.28154
rno-miR-124	rno-miR-124-3p	MIMAT0000828	UAAGGCACGCGGUGAAUGCC	TAAGGCACGCGGTGAATGCTAA	0	0	tC	qTAA	A	5	26	10	42	13.95	26	18.9	47.88	32.85	73.88	186464	528197	0.000176174	0.0176174	0.000139872	0.0139872	1.25954
rno-miR-124	rno-miR-124-3p	MIMAT0000828	UAAGGCACGCGGUGAAUGCC	TAAGGCACGCGGTGAATGCCATTT	0	0	qA	qTTT	T	10	83	25	76	27.9	83	47.25	86.64	75.15	169.64	186464	528197	0.000403028	0.0403028	0.000321168	0.0321168	1.25488
rno-miR-124	rno-miR-124-3p	MIMAT0000828	UAAGGCACGCGGUGAAUGCC	TTAAGGCACGCGGTGAATGCCAATTT	0	qT	qAA	qTTT	T	2	14	8	29	5.58	14	15.12	33.06	20.7	47.06	186464	528197	0.000111014	0.0111014	8.90956e-05	0.00890956	1.24601
rno-miR-124	rno-miR-124-3p	MIMAT0000828	UAAGGCACGCGGUGAAUGCC	TAAGGCACGCGGTGAATGCCAAGC	0	0	qAAG	qC	C	4	21	4	19	11.16	21	7.56	21.66	18.72	42.66	186464	528197	0.000100395	0.0100395	8.07654e-05	0.00807654	1.24304
rno-miR-124	rno-miR-124-3p	MIMAT0000828	UAAGGCACGCGGUGAAUGCC	TTAAGGCACGCGGTGAATGCCATTT	0	qT	qA	qTTT	T	25	222	71	214	69.75	222	134.19	243.96	203.94	465.96	186464	528197	0.00109373	0.109373	0.000882171	0.0882171	1.23981
rno-miR-124	rno-miR-124-3p	MIMAT0000828	UAAGGCACGCGGUGAAUGCC	TAAGGCACGCGGTGAATGCCAAATT	0	0	qAA	qATT	T	2	10	2	10	5.58	10	3.78	11.4	9.36	21.4	186464	528197	5.01975e-05	0.00501975	4.05152e-05	0.00405152	1.23898
rno-miR-124	rno-miR-124-3p	MIMAT0000828	UAAGGCACGCGGUGAAUGCC	TAAGGCACGCGGTGAATGAAA	0	0	tCC	qAAA	A	7	31	6	35	19.53	31	11.34	39.9	30.87	70.9	186464	528197	0.000165555	0.0165555	0.00013423	0.013423	1.23337
rno-miR-124	rno-miR-124-3p	MIMAT0000828	UAAGGCACGCGGUGAAUGCC	TAAGGCACGCGGTGAATGCCAAC	0	0	qAA	qC	C	122	778	169	668	340.38	778	319.41	761.52	659.79	1539.52	186464	528197	0.00353844	0.353844	0.00291467	0.291467	1.21401
rno-miR-124	rno-miR-124-3p	MIMAT0000828	UAAGGCACGCGGUGAAUGCC	TAAGGCACGCGGTGAATGCCAAAT	0	0	qAA	qAT	T	91	614	147	560	253.89	614	277.83	638.4	531.72	1252.4	186464	528197	0.0028516	0.28516	0.00237109	0.237109	1.20266
rno-miR-124	rno-miR-124-3p	MIMAT0000828	UAAGGCACGCGGUGAAUGCC	TAAGGCACGCGGTGAATGCCAACT	0	0	qAA	qCT	T	2	31	12	32	5.58	31	22.68	36.48	28.26	67.48	186464	528197	0.000151558	0.0151558	0.000127755	0.0127755	1.18631
rno-miR-124	rno-miR-124-3p	MIMAT0000828	UAAGGCACGCGGUGAAUGCC	TAAGGCACGCGGTGAATGCCAAAGA	0	0	qAA	qAGA	A	13	69	19	92	36.27	69	35.91	104.88	72.18	173.88	186464	528197	0.0003871	0.03871	0.000329196	0.0329196	1.1759
rno-miR-124	rno-miR-124-3p	MIMAT0000828	UAAGGCACGCGGUGAAUGCC	TAAGGCACGCGGTGAATGCCAGC	0	0	qA	qGC	C	2	19	3	8	5.58	19	5.67	9.12	11.25	28.12	186464	528197	6.03335e-05	0.00603335	5.32377e-05	0.00532377	1.13328
rno-miR-124	rno-miR-124-3p	MIMAT0000828	UAAGGCACGCGGUGAAUGCC	TAAGGCACGCGGTGAATGCCAT	0	0	qA	qT	T	454	3141	837	3492	1266.66	3141	1581.93	3980.88	2848.59	7121.88	186464	528197	0.0152769	1.52769	0.0134834	1.34834	1.13302
rno-miR-124	rno-miR-124-3p	MIMAT0000828	UAAGGCACGCGGUGAAUGCC	TAAGGCACGCGGTGAATGCCAATT	0	0	qAA	qTT	T	82	678	158	569	228.78	678	298.62	648.66	527.4	1326.66	186464	528197	0.00282844	0.282844	0.00251168	0.251168	1.12611
rno-miR-124	rno-miR-124-3p	MIMAT0000828	UAAGGCACGCGGUGAAUGCC	TAAGGCACGCGGTGAATGCCAATA	0	0	qAA	qTA	A	59	426	95	397	164.61	426	179.55	452.58	344.16	878.58	186464	528197	0.00184572	0.184572	0.00166336	0.166336	1.10964
rno-miR-124	rno-miR-124-3p	MIMAT0000828	UAAGGCACGCGGUGAAUGCC	TTAAGGCACGCGGTGAATGCCAAAA	0	qT	qAA	qAA	A	9	71	17	67	25.11	71	32.13	76.38	57.24	147.38	186464	528197	0.000306977	0.0306977	0.000279025	0.0279025	1.10018
rno-miR-124	rno-miR-124-3p	MIMAT0000828	UAAGGCACGCGGUGAAUGCC	TTAAGGCACGCGGTGAATGCCA	0	qT	qA	0	A	1931	15887	3950	15178	5387.49	15887	7465.5	17302.9	12853	33189.9	186464	528197	0.0689303	6.89303	0.0628363	6.28363	1.09698
rno-miR-124	rno-miR-124-3p	MIMAT0000828	UAAGGCACGCGGUGAAUGCC	TAAGGCACGCGGTGAATGCCAAT	0	0	qAA	qT	T	2112	20349	4413	14619	5892.48	20349	8340.57	16665.7	14233	37014.7	186464	528197	0.0763315	7.63315	0.0700774	7.00774	1.08925
rno-miR-124	rno-miR-124-3p	MIMAT0000828	UAAGGCACGCGGUGAAUGCC	TAAGGCACGCGGTGAATGCCA	0	0	qA	0	A	9581	70657	17601	75946	26731	70657	33265.9	86578.4	59996.9	157235	186464	528197	0.321762	32.1762	0.297683	29.7683	1.08089
rno-miR-124	rno-miR-124-3p	MIMAT0000828	UAAGGCACGCGGUGAAUGCC	TTAAGGCACGCGGTGAATGCCAT	0	qT	qA	qT	T	185	1367	341	1470	516.15	1367	644.49	1675.8	1160.64	3042.8	186464	528197	0.00622449	0.622449	0.00576073	0.576073	1.0805
rno-miR-124	rno-miR-124-3p	MIMAT0000828	UAAGGCACGCGGUGAAUGCC	TTAAGGCACGCGGTGAATGCCAAAT	0	qT	qAA	qAT	T	13	140	32	102	36.27	140	60.48	116.28	96.75	256.28	186464	528197	0.000518868	0.0518868	0.000485198	0.0485198	1.06939
rno-miR-124	rno-miR-124-3p	MIMAT0000828	UAAGGCACGCGGUGAAUGCC	TTAAGGCACGCGGTGAATGCCAAA	0	qT	qAA	qA	A	50	472	103	364	139.5	472	194.67	414.96	334.17	886.96	186464	528197	0.00179215	0.179215	0.00167922	0.167922	1.06725
rno-miR-124	rno-miR-124-3p	MIMAT0000828	UAAGGCACGCGGUGAAUGCC	TAAGGCACGCGGTGAATGCCATC	0	0	qA	qTC	C	8	57	14	65	22.32	57	26.46	74.1	48.78	131.1	186464	528197	0.000261606	0.0261606	0.000248203	0.0248203	1.054
rno-miR-124	rno-miR-124-3p	MIMAT0000828	UAAGGCACGCGGUGAAUGCC	TAAGGCACGCGGTGAATG	0	0	tCC	0	G	193	1006	256	1545	538.47	1006	483.84	1761.3	1022.31	2767.3	186464	528197	0.00548263	0.548263	0.00523915	0.523915	1.04647
rno-miR-124	rno-miR-124-3p	MIMAT0000828	UAAGGCACGCGGUGAAUGCC	TAAGGCACGCGGTGAATGCCAAGT	0	0	qAAG	qT	T	6	117	27	59	16.74	117	51.03	67.26	67.77	184.26	186464	528197	0.000363449	0.0363449	0.000348847	0.0348847	1.04186
rno-miR-124	rno-miR-124-3p	MIMAT0000828	UAAGGCACGCGGUGAAUGCC	TTAAGGCACGCGGTGAATGCCAATT	0	qT	qAA	qTT	T	44	371	73	300	122.76	371	137.97	342	260.73	713	186464	528197	0.00139829	0.139829	0.00134988	0.134988	1.03587
rno-miR-124	rno-miR-124-3p	MIMAT0000828	UAAGGCACGCGGUGAAUGCC	TTAAGGCACGCGGTGAATG	0	qT	tCC	0	G	39	227	55	313	108.81	227	103.95	356.82	212.76	583.82	186464	528197	0.00114103	0.114103	0.00110531	0.110531	1.03232
rno-miR-124	rno-miR-124-3p	MIMAT0000828	UAAGGCACGCGGUGAAUGCC	TTAAGGCACGCGGTGAATGCCAA	0	qT	qAA	0	A	412	2835	670	3516	1149.48	2835	1266.3	4008.24	2415.78	6843.24	186464	528197	0.0129558	1.29558	0.0129559	1.29559	0.999994
rno-miR-124	rno-miR-124-3p	MIMAT0000828	UAAGGCACGCGGUGAAUGCC	TAAGGCACGCGGTGAATGCCAC	0	0	qA	qC	C	18	153	31	138	50.22	153	58.59	157.32	108.81	310.32	186464	528197	0.000583546	0.0583546	0.000587508	0.0587508	0.993255
rno-miR-124	rno-miR-124-3p	MIMAT0000828	UAAGGCACGCGGUGAAUGCC	TTAAGGCACGCGGTGAATGCCAAGT	0	qT	qAAG	qT	T	2	34	8	22	5.58	34	15.12	25.08	20.7	59.08	186464	528197	0.000111014	0.0111014	0.000111852	0.0111852	0.992503
rno-miR-124	rno-miR-124-3p	MIMAT0000828	UAAGGCACGCGGUGAAUGCC	TAAGGCACGCGGTGAATGCAT	0	0	tC	qAT	T	3	19	6	33	8.37	19	11.34	37.62	19.71	56.62	186464	528197	0.000105704	0.0105704	0.000107195	0.0107195	0.986095
rno-miR-124	rno-miR-124-3p	MIMAT0000828	UAAGGCACGCGGUGAAUGCC	TTAAGGCACGCGGTGAATGCCAAC	0	qT	qAA	qC	C	16	137	26	121	44.64	137	49.14	137.94	93.78	274.94	186464	528197	0.00050294	0.050294	0.000520526	0.0520526	0.966216
rno-miR-124	rno-miR-124-3p	MIMAT0000828	UAAGGCACGCGGUGAAUGCC	AAGGCACGCGGTGAATGCCAA	0	tA	qAA	0	A	31	176	38	258	86.49	176	71.82	294.12	158.31	470.12	186464	528197	0.000849013	0.0849013	0.000890047	0.0890047	0.953897
rno-miR-124	rno-miR-124-3p	MIMAT0000828	UAAGGCACGCGGUGAAUGCC	TAAGGCACGCGGTGAATGCCC	0	0	0	qC	C	9	113	19	62	25.11	113	35.91	70.68	61.02	183.68	186464	528197	0.000327249	0.0327249	0.000347749	0.0347749	0.941049
rno-miR-124	rno-miR-124-3p	MIMAT0000828	UAAGGCACGCGGUGAAUGCC	TAAGGCACGCGGTGAATGCCTA	0	0	0	qTA	A	2	32	10	37	5.58	32	18.9	42.18	24.48	74.18	186464	528197	0.000131286	0.0131286	0.00014044	0.014044	0.934817
rno-miR-124	rno-miR-124-3p	MIMAT0000828	UAAGGCACGCGGUGAAUGCC	TAAGGCACGCGGTGAATGCCATT	0	0	qA	qTT	T	66	853	204	809	184.14	853	385.56	922.26	569.7	1775.26	186464	528197	0.00305529	0.305529	0.00336098	0.336098	0.909046
rno-miR-124	rno-miR-124-3p	MIMAT0000828	UAAGGCACGCGGUGAAUGCC	TAAGGCACGCGGTGAATGCCATGA	0	0	qA	qTGA	A	2	23	9	44	5.58	23	17.01	50.16	22.59	73.16	186464	528197	0.00012115	0.012115	0.000138509	0.0138509	0.87467
rno-miR-124	rno-miR-124-3p	MIMAT0000828	UAAGGCACGCGGUGAAUGCC	TTAAGGCACGCGGTGAATGCCAAT	0	qT	qAA	qT	T	345	4364	767	3051	962.55	4364	1449.63	3478.14	2412.18	7842.14	186464	528197	0.0129365	1.29365	0.014847	1.4847	0.871318
rno-miR-124	rno-miR-124-3p	MIMAT0000828	UAAGGCACGCGGUGAAUGCC	TAAGGCACGCGGTGAATGCCAACA	0	0	qAA	qCA	A	6	69	12	52	16.74	69	22.68	59.28	39.42	128.28	186464	528197	0.000211409	0.0211409	0.000242864	0.0242864	0.870481
rno-miR-124	rno-miR-124-3p	MIMAT0000828	UAAGGCACGCGGUGAAUGCC	TTAAGGCACGCGGTGAATGCCATT	0	qT	qA	qTT	T	66	807	159	691	184.14	807	300.51	787.74	484.65	1594.74	186464	528197	0.00259917	0.259917	0.00301922	0.301922	0.860875
rno-miR-124	rno-miR-124-3p	MIMAT0000828	UAAGGCACGCGGUGAAUGCC	TTAAGGCACGCGGTGAATGCCATAT	0	qT	qA	qTAT	T	2	27	7	31	5.58	27	13.23	35.34	18.81	62.34	186464	528197	0.000100878	0.0100878	0.000118024	0.0118024	0.85472
rno-miR-124	rno-miR-124-3p	MIMAT0000828	UAAGGCACGCGGUGAAUGCC	TAAGGCACGCGGTGAATGCCATA	0	0	qA	qTA	A	7	117	33	138	19.53	117	62.37	157.32	81.9	274.32	186464	528197	0.000439228	0.0439228	0.000519352	0.0519352	0.845723
rno-miR-124	rno-miR-124-3p	MIMAT0000828	UAAGGCACGCGGUGAAUGCC	AAGGCACGCGGTGAATGCCA	0	tA	qA	0	A	32	224	40	292	89.28	224	75.6	332.88	164.88	556.88	186464	528197	0.000884248	0.0884248	0.0010543	0.10543	0.838703
rno-miR-124	rno-miR-124-3p	MIMAT0000828	UAAGGCACGCGGUGAAUGCC	TTAAGGCACGCGGTGAATGCC	0	qT	0	0	C	544	7304	1166	4845	1517.76	7304	2203.74	5523.3	3721.5	12827.3	186464	528197	0.0199583	1.99583	0.0242851	2.42851	0.821835
rno-miR-124	rno-miR-124-3p	MIMAT0000828	UAAGGCACGCGGUGAAUGCC	TAAGGCACGCGGTGAATGCC	0	0	0	0	C	3225	38376	5892	27337	8997.75	38376	11135.9	31164.2	20133.6	69540.2	186464	528197	0.107976	10.7976	0.131656	13.1656	0.82014
rno-miR-124	rno-miR-124-3p	MIMAT0000828	UAAGGCACGCGGUGAAUGCC	AAGGCACGCGGTGAATGCCAAA	0	tA	qAA	qA	A	6	33	4	45	16.74	33	7.56	51.3	24.3	84.3	186464	528197	0.00013032	0.013032	0.0001596	0.01596	0.816546
rno-miR-124	rno-miR-124-3p	MIMAT0000828	UAAGGCACGCGGUGAAUGCC	TTAAGGCACGCGGTGAATGCCAC	0	qT	qA	qC	C	8	68	8	55	22.32	68	15.12	62.7	37.44	130.7	186464	528197	0.00020079	0.020079	0.000247446	0.0247446	0.811451
rno-miR-124	rno-miR-124-3p	MIMAT0000828	UAAGGCACGCGGUGAAUGCC	TAAGGCACGCGGTGAATGCCAATAT	0	0	qAA	qTAT	T	3	28	5	32	8.37	28	9.45	36.48	17.82	64.48	186464	528197	9.55683e-05	0.00955683	0.000122076	0.0122076	0.782861
rno-miR-124	rno-miR-124-3p	MIMAT0000828	UAAGGCACGCGGUGAAUGCC	TTAAGGCACGCGGTGAATGCCAAAC	0	qT	qAA	qAC	C	4	49	10	53	11.16	49	18.9	60.42	30.06	109.42	186464	528197	0.000161211	0.0161211	0.000207158	0.0207158	0.778205
rno-miR-124	rno-miR-124-3p	MIMAT0000828	UAAGGCACGCGGUGAAUGCC	TAAGGCACGCGGTGAATGCAA	0	0	tC	qAA	A	11	129	24	137	30.69	129	45.36	156.18	76.05	285.18	186464	528197	0.000407855	0.0407855	0.000539912	0.0539912	0.755409
rno-miR-124	rno-miR-124-3p	MIMAT0000828	UAAGGCACGCGGUGAAUGCC	TAAGGCACGCGGTGAATGC	0	0	tC	0	C	693	5743	799	6343	1933.47	5743	1510.11	7231.02	3443.58	12974	186464	528197	0.0184678	1.84678	0.0245629	2.45629	0.751861
rno-miR-124	rno-miR-124-3p	MIMAT0000828	UAAGGCACGCGGUGAAUGCC	TTAAGGCACGCGGTGAATGCCAGT	0	qT	qA	qGT	T	3	53	9	38	8.37	53	17.01	43.32	25.38	96.32	186464	528197	0.000136112	0.0136112	0.000182356	0.0182356	0.746409
rno-miR-124	rno-miR-124-3p	MIMAT0000828	UAAGGCACGCGGUGAAUGCC	TAAGGCACGCGGTGAATGCGA	0	0	tC	qGA	A	2	20	2	15	5.58	20	3.78	17.1	9.36	37.1	186464	528197	5.01975e-05	0.00501975	7.0239e-05	0.0070239	0.714667
rno-miR-124	rno-miR-124-3p	MIMAT0000828	UAAGGCACGCGGUGAAUGCC	TAAGGCACGCGGTGAATGTCA	0	0	tCC	qTCA	A	17	164	29	213	47.43	164	54.81	242.82	102.24	406.82	186464	528197	0.000548311	0.0548311	0.000770205	0.0770205	0.711902
rno-miR-124	rno-miR-124-3p	MIMAT0000828	UAAGGCACGCGGUGAAUGCC	TTAAGGCACGCGGTGAATGC	0	qT	tC	0	C	191	1906	251	1969	532.89	1906	474.39	2244.66	1007.28	4150.66	186464	528197	0.00540202	0.540202	0.00785817	0.785817	0.68744
rno-miR-124	rno-miR-124-3p	MIMAT0000828	UAAGGCACGCGGUGAAUGCC	TAAGGCACGCGGTGAATGCCAACCA	0	0	qAA	qCCA	A	3	34	6	42	8.37	34	11.34	47.88	19.71	81.88	186464	528197	0.000105704	0.0105704	0.000155018	0.0155018	0.681884
rno-miR-124	rno-miR-124-3p	MIMAT0000828	UAAGGCACGCGGUGAAUGCC	TTAAGGCACGCGGTGAATGCCAGA	0	qT	qA	qGA	A	4	65	11	64	11.16	65	20.79	72.96	31.95	137.96	186464	528197	0.000171347	0.0171347	0.000261191	0.0261191	0.656024
rno-miR-124	rno-miR-124-3p	MIMAT0000828	UAAGGCACGCGGUGAAUGCC	TAAGGCACGCGGTGAATGCCAGT	0	0	qA	qGT	T	9	247	35	132	25.11	247	66.15	150.48	91.26	397.48	186464	528197	0.000489425	0.0489425	0.000752523	0.0752523	0.65038
rno-miR-124	rno-miR-124-3p	MIMAT0000828	UAAGGCACGCGGUGAAUGCC	TTAAGGCACGCGGTGAATGCCT	0	qT	0	qT	T	23	563	72	272	64.17	563	136.08	310.08	200.25	873.08	186464	528197	0.00107394	0.107394	0.00165294	0.165294	0.649711
rno-miR-124	rno-miR-124-3p	MIMAT0000828	UAAGGCACGCGGUGAAUGCC	AAGGCACGCGGTGAATGCC	0	tA	0	0	C	7	59	4	54	19.53	59	7.56	61.56	27.09	120.56	186464	528197	0.000145283	0.0145283	0.000228248	0.0228248	0.636513
rno-miR-124	rno-miR-124-3p	MIMAT0000828	UAAGGCACGCGGUGAAUGCC	TTAAGGCACGCGGTGAATGCCAATA	0	qT	qAA	qTA	A	2	72	12	55	5.58	72	22.68	62.7	28.26	134.7	186464	528197	0.000151558	0.0151558	0.000255019	0.0255019	0.594301
rno-miR-124	rno-miR-124-3p	MIMAT0000828	UAAGGCACGCGGUGAAUGCC	AAGGCACGCGGTGAATGCCAAT	0	tA	qAA	qT	T	20	305	32	233	55.8	305	60.48	265.62	116.28	570.62	186464	528197	0.000623607	0.0623607	0.00108032	0.108032	0.577245
rno-miR-124	rno-miR-124-3p	MIMAT0000828	UAAGGCACGCGGUGAAUGCC	TAAGGCACGCGGTGAATGCCT	0	0	0	qT	T	36	1040	138	646	100.44	1040	260.82	736.44	361.26	1776.44	186464	528197	0.00193743	0.193743	0.00336322	0.336322	0.576065
rno-miR-124	rno-miR-124-3p	MIMAT0000828	UAAGGCACGCGGUGAAUGCC	TAAGGCACGCGGTGAAT	0	0	tGCC	0	T	206	3173	402	2987	574.74	3173	759.78	3405.18	1334.52	6578.18	186464	528197	0.007157	0.7157	0.012454	1.2454	0.574673
rno-miR-124	rno-miR-124-3p	MIMAT0000828	UAAGGCACGCGGUGAAUGCC	TAAGGCACGCGGTGAATGCCCA	0	0	0	qCA	A	13	220	17	145	36.27	220	32.13	165.3	68.4	385.3	186464	528197	0.000366828	0.0366828	0.000729463	0.0729463	0.502874
rno-miR-124	rno-miR-124-3p	MIMAT0000828	UAAGGCACGCGGUGAAUGCC	TTAAGGCACGCGGTGAAT	0	qT	tGCC	0	T	35	682	84	695	97.65	682	158.76	792.3	256.41	1474.3	186464	528197	0.00137512	0.137512	0.00279119	0.279119	0.492664
rno-miR-124	rno-miR-124-3p	MIMAT0000828	UAAGGCACGCGGUGAAUGCC	TAAGGCACGCGGTGAATGA	0	0	tCC	qA	A	30	480	50	564	83.7	480	94.5	642.96	178.2	1122.96	186464	528197	0.000955683	0.0955683	0.00212603	0.212603	0.449516
rno-miR-124	rno-miR-124-3p	MIMAT0000828	UAAGGCACGCGGUGAAUGCC	TTAAGGCACGCGGTGAATGA	0	qT	tCC	qA	A	11	138	10	170	30.69	138	18.9	193.8	49.59	331.8	186464	528197	0.00026595	0.026595	0.000628175	0.0628175	0.423369
rno-miR-124	rno-miR-124-3p	MIMAT0000828	UAAGGCACGCGGUGAAUGCC	TAAGGCACGCGGTGAATGCCGT	0	0	0	qGT	T	2	86	9	60	5.58	86	17.01	68.4	22.59	154.4	186464	528197	0.00012115	0.012115	0.000292315	0.0292315	0.414449
rno-miR-124	rno-miR-124-3p	MIMAT0000828	UAAGGCACGCGGUGAAUGCC	TAAGGCACGCGGTGAATGCCACCA	0	0	qA	qCCA	A	7	120	7	106	19.53	120	13.23	120.84	32.76	240.84	186464	528197	0.000175691	0.0175691	0.000455966	0.0455966	0.385316
rno-miR-124	rno-miR-124-3p	MIMAT0000828	UAAGGCACGCGGUGAAUGCC	TAAGGCACGCGGTGAATGCT	0	0	tC	qT	T	84	3601	264	1702	234.36	3601	498.96	1940.28	733.32	5541.28	186464	528197	0.00393278	0.393278	0.0104909	1.04909	0.374874
rno-miR-124	rno-miR-124-3p	MIMAT0000828	UAAGGCACGCGGUGAAUGCC	TTAAGGCACGCGGTGAATGCA	0	qT	tC	qA	A	28	936	68	554	78.12	936	128.52	631.56	206.64	1567.56	186464	528197	0.00110821	0.110821	0.00296776	0.296776	0.373415
rno-miR-124	rno-miR-124-3p	MIMAT0000828	UAAGGCACGCGGUGAAUGCC	TAAGGCACGCGGTGAATGT	0	0	tCC	qT	T	33	832	62	669	92.07	832	117.18	762.66	209.25	1594.66	186464	528197	0.0011222	0.11222	0.00301906	0.301906	0.371706
rno-miR-124	rno-miR-124-3p	MIMAT0000828	UAAGGCACGCGGUGAAUGCC	TAAGGCACGCGGTGAATGCTA	0	0	tC	qTA	A	25	1191	95	625	69.75	1191	179.55	712.5	249.3	1903.5	186464	528197	0.00133699	0.133699	0.00360377	0.360377	0.370998
rno-miR-124	rno-miR-124-3p	MIMAT0000828	UAAGGCACGCGGUGAAUGCC	TAAGGCACGCGGTGAATGTC	0	0	tCC	qTC	C	2	124	11	72	5.58	124	20.79	82.08	26.37	206.08	186464	528197	0.000141422	0.0141422	0.000390158	0.0390158	0.362473
rno-miR-124	rno-miR-124-3p	MIMAT0000828	UAAGGCACGCGGUGAAUGCC	TAAGGCACGCGGTGAATGCA	0	0	tC	qA	A	128	4761	316	2784	357.12	4761	597.24	3173.76	954.36	7934.76	186464	528197	0.00511821	0.511821	0.0150224	1.50224	0.340706
rno-miR-124	rno-miR-124-3p	MIMAT0000828	UAAGGCACGCGGUGAAUGCC	TTAAGGCACGCGGTGAATGCT	0	qT	tC	qT	T	13	690	47	312	36.27	690	88.83	355.68	125.1	1045.68	186464	528197	0.000670909	0.0670909	0.00197972	0.197972	0.338891
rno-miR-124	rno-miR-124-3p	MIMAT0000828	UAAGGCACGCGGUGAAUGCC	TTAAGGCACGCGGTGAATGCTA	0	qT	tC	qTA	A	5	302	21	131	13.95	302	39.69	149.34	53.64	451.34	186464	528197	0.00028767	0.028767	0.000854492	0.0854492	0.336656
rno-miR-124	rno-miR-124-3p	MIMAT0000828	UAAGGCACGCGGUGAAUGCC	TTAAGGCACGCGGTGAATGT	0	qT	tCC	qT	T	14	291	11	223	39.06	291	20.79	254.22	59.85	545.22	186464	528197	0.000320974	0.0320974	0.00103223	0.103223	0.310953
rno-miR-124	rno-miR-124-3p	MIMAT0000828	UAAGGCACGCGGUGAAUGCC	TAAGGCACGCGGTGAATA	0	0	tGCC	qA	A	3	135	2	120	8.37	135	3.78	136.8	12.15	271.8	186464	528197	6.51602e-05	0.00651602	0.000514581	0.0514581	0.126628
rno-miR-124s	rno-miR-124-5p	MIMAT0004728	CGUGUUCACAGCGGACCUUGAU	CCGTGTTCACAGCGGACCTTGA	0	qC	tT	0	A	3	6	2	11	8.37	6	3.78	12.54	12.15	18.54	2199.87	12020.3	0.00552305	0.552305	0.00154239	0.154239	3.58084
rno-miR-124s	rno-miR-124-5p	MIMAT0004728	CGUGUUCACAGCGGACCUUGAU	CGTGTTCACAGCGGACCTTGAAA	0	0	tT	qAA	A	3	35	9	15	8.37	35	17.01	17.1	25.38	52.1	2199.87	12020.3	0.011537	1.1537	0.00433433	0.433433	2.66178
rno-miR-124s	rno-miR-124-5p	MIMAT0004728	CGUGUUCACAGCGGACCUUGAU	GTGTTCACAGCGGACCTTGAT	0	tG	0	0	T	2	12	2	7	5.58	12	3.78	7.98	9.36	19.98	2199.87	12020.3	0.0042548	0.42548	0.00166219	0.166219	2.55976
rno-miR-124s	rno-miR-124-5p	MIMAT0004728	CGUGUUCACAGCGGACCUUGAU	CGTGTTCACAGCGGACCTTGATTT	0	0	qTT	0	T	2	24	3	12	5.58	24	5.67	13.68	11.25	37.68	2199.87	12020.3	0.00511394	0.511394	0.0031347	0.31347	1.6314
rno-miR-124s	rno-miR-124-5p	MIMAT0004728	CGUGUUCACAGCGGACCUUGAU	CGTGTTCACAGCGGACCTTGATT	0	0	qT	0	T	55	810	102	467	153.45	810	192.78	532.38	346.23	1342.38	2199.87	12020.3	0.157387	15.7387	0.111676	11.1676	1.40931
rno-miR-124s	rno-miR-124-5p	MIMAT0004728	CGUGUUCACAGCGGACCUUGAU	CGTGTTCACAGCGGACCTTGA	0	0	tT	0	A	143	1862	225	1350	398.97	1862	425.25	1539	824.22	3401	2199.87	12020.3	0.374668	37.4668	0.282938	28.2938	1.3242
rno-miR-124s	rno-miR-124-5p	MIMAT0004728	CGUGUUCACAGCGGACCUUGAU	CGTGTTCACAGCGGACCTTGAA	0	0	tT	qA	A	8	103	10	82	22.32	103	18.9	93.48	41.22	196.48	2199.87	12020.3	0.0187375	1.87375	0.0163457	1.63457	1.14633
rno-miR-124s	rno-miR-124-5p	MIMAT0004728	CGUGUUCACAGCGGACCUUGAU	CGTGTTCACAGCGGACCTTGATA	0	0	0	qA	A	5	131	10	63	13.95	131	18.9	71.82	32.85	202.82	2199.87	12020.3	0.0149327	1.49327	0.0168731	1.68731	0.884999
rno-miR-124s	rno-miR-124-5p	MIMAT0004728	CGUGUUCACAGCGGACCUUGAU	CGTGTTCACAGCGGACCTTGAT	0	0	0	0	T	143	3375	202	2224	398.97	3375	381.78	2535.36	780.75	5910.36	2199.87	12020.3	0.354907	35.4907	0.491698	49.1698	0.721799
rno-miR-124s	rno-miR-124-5p	MIMAT0004728	CGUGUUCACAGCGGACCUUGAU	CGTGTTCACAGCGGACCTTGT	0	0	tAT	qT	T	2	159	4	45	5.58	159	7.56	51.3	13.14	210.3	2199.87	12020.3	0.00597308	0.597308	0.0174954	1.74954	0.341409
rno-miR-1249	rno-miR-1249	MIMAT0017892	ACGCCCUUCCCCCCCUUCUUCA	ACGCCCTTCCCCCCCTTCTTCA	0	0	0	0	A	6	36	9	25	16.74	36	17.01	28.5	33.75	64.5	54.27	134.7	0.621891	62.1891	0.478842	47.8842	1.29874
rno-miR-125a-5p	rno-miR-125a-5p	MIMAT0000829	UCCCUGAGACCCUUUAACCUGUGA	TCCCTGAGACCCTTTAACCTGTGG	0	0	tA	qG	G	26	57	83	69	72.54	57	156.87	78.66	229.41	135.66	22601.6	41666.9	0.0101502	1.01502	0.00325582	0.325582	3.11755
rno-miR-125a-5p	rno-miR-125a-5p	MIMAT0000829	UCCCUGAGACCCUUUAACCUGUGA	TCCCTGAGACCCTTTAACCTGG	0	0	tTGA	qG	G	6	22	29	21	16.74	22	54.81	23.94	71.55	45.94	22601.6	41666.9	0.0031657	0.31657	0.00110255	0.110255	2.87125
rno-miR-125a-5p	rno-miR-125a-5p	MIMAT0000829	UCCCUGAGACCCUUUAACCUGUGA	TCCCTGAGACCCTTTAACCTG	0	0	tTGA	0	G	90	155	139	264	251.1	155	262.71	300.96	513.81	455.96	22601.6	41666.9	0.0227333	2.27333	0.010943	1.0943	2.07744
rno-miR-125a-5p	rno-miR-125a-5p	MIMAT0000829	UCCCUGAGACCCUUUAACCUGUGA	TCCCTGAGACCCTTTAACCTGCG	0	0	tTGA	qCG	G	5	15	4	5	13.95	15	7.56	5.7	21.51	20.7	22601.6	41666.9	0.000951702	0.0951702	0.000496797	0.0496797	1.91568
rno-miR-125a-5p	rno-miR-125a-5p	MIMAT0000829	UCCCUGAGACCCUUUAACCUGUGA	TCCCTGAGACCCTTTAACCTGTAT	0	0	tGA	qAT	T	2	14	7	6	5.58	14	13.23	6.84	18.81	20.84	22601.6	41666.9	0.000832242	0.0832242	0.000500157	0.0500157	1.66396
rno-miR-125a-5p	rno-miR-125a-5p	MIMAT0000829	UCCCUGAGACCCUUUAACCUGUGA	TCCCTGAGACCCTTTAACCTGTG	0	0	tA	0	G	893	1948	1404	3376	2491.47	1948	2653.56	3848.64	5145.03	5796.64	22601.6	41666.9	0.22764	22.764	0.139118	13.9118	1.6363
rno-miR-125a-5p	rno-miR-125a-5p	MIMAT0000829	UCCCUGAGACCCUUUAACCUGUGA	TCCCTGAGACCCTTTAACCTGTAA	0	0	tGA	qAA	A	9	22	4	18	25.11	22	7.56	20.52	32.67	42.52	22601.6	41666.9	0.00144547	0.144547	0.00102047	0.102047	1.41647
rno-miR-125a-5p	rno-miR-125a-5p	MIMAT0000829	UCCCUGAGACCCUUUAACCUGUGA	TCCCTGAGACCCTTTAACCTGCGA	0	0	tTGA	qCGA	A	3	14	6	12	8.37	14	11.34	13.68	19.71	27.68	22601.6	41666.9	0.000872062	0.0872062	0.000664316	0.0664316	1.31272
rno-miR-125a-5p	rno-miR-125a-5p	MIMAT0000829	UCCCUGAGACCCUUUAACCUGUGA	TCCCTGAGACCCTTTAACCTGTGTT	0	0	tA	qTT	T	3	22	12	29	8.37	22	22.68	33.06	31.05	55.06	22601.6	41666.9	0.0013738	0.13738	0.00132143	0.132143	1.03963
rno-miR-125a-5p	rno-miR-125a-5p	MIMAT0000829	UCCCUGAGACCCUUUAACCUGUGA	TCCCTGAGACCCTTTAACCTGT	0	0	tGA	0	T	615	3196	1224	4146	1715.85	3196	2313.36	4726.44	4029.21	7922.44	22601.6	41666.9	0.178271	17.8271	0.190137	19.0137	0.93759
rno-miR-125a-5p	rno-miR-125a-5p	MIMAT0000829	UCCCUGAGACCCUUUAACCUGUGA	TCCCTGAGACCCTTTAACCTGTGA	0	0	0	0	A	1742	6783	2200	10062	4860.18	6783	4158	11470.7	9018.18	18253.7	22601.6	41666.9	0.399006	39.9006	0.438085	43.8085	0.910795
rno-miR-125a-5p	rno-miR-125a-5p	MIMAT0000829	UCCCUGAGACCCUUUAACCUGUGA	TCCCTGAGACCCTTTAACCTGC	0	0	tTGA	qC	C	16	100	28	105	44.64	100	52.92	119.7	97.56	219.7	22601.6	41666.9	0.00431651	0.431651	0.00527277	0.527277	0.818642
rno-miR-125a-5p	rno-miR-125a-5p	MIMAT0000829	UCCCUGAGACCCUUUAACCUGUGA	TCCCTGAGACCCTTTAACCTGTGT	0	0	tA	qT	T	297	1622	538	2240	828.63	1622	1016.82	2553.6	1845.45	4175.6	22601.6	41666.9	0.0816513	8.16513	0.100214	10.0214	0.814771
rno-miR-125a-5p	rno-miR-125a-5p	MIMAT0000829	UCCCUGAGACCCUUUAACCUGUGA	TCCCTGAGACCCTTTAACCTGTGC	0	0	tA	qC	C	7	52	13	48	19.53	52	24.57	54.72	44.1	106.72	22601.6	41666.9	0.00195119	0.195119	0.00256126	0.256126	0.761807
rno-miR-125a-5p	rno-miR-125a-5p	MIMAT0000829	UCCCUGAGACCCUUUAACCUGUGA	TCCCTGAGACCCTTTAACCTGTGAA	0	0	0	qA	A	41	218	59	300	114.39	218	111.51	342	225.9	560	22601.6	41666.9	0.00999486	0.999486	0.0134399	1.34399	0.74367
rno-miR-125a-5p	rno-miR-125a-5p	MIMAT0000829	UCCCUGAGACCCUUUAACCUGUGA	TCCCTGAGACCCTTTAACCTGTGAT	0	0	0	qT	T	26	200	39	197	72.54	200	73.71	224.58	146.25	424.58	22601.6	41666.9	0.00647078	0.647078	0.0101899	1.01899	0.635022
rno-miR-125a-5p	rno-miR-125a-5p	MIMAT0000829	UCCCUGAGACCCUUUAACCUGUGA	TCCCTGAGACCCTTTAACCTGTGAAT	0	0	0	qAT	T	5	42	10	47	13.95	42	18.9	53.58	32.85	95.58	22601.6	41666.9	0.00145344	0.145344	0.0022939	0.22939	0.633608
rno-miR-125a-5p	rno-miR-125a-5p	MIMAT0000829	UCCCUGAGACCCUUUAACCUGUGA	CCCTGAGACCCTTTAACCTGTGA	0	tC	0	0	A	13	91	21	125	36.27	91	39.69	142.5	75.96	233.5	22601.6	41666.9	0.00336082	0.336082	0.00560396	0.560396	0.599722
rno-miR-125a-5p	rno-miR-125a-5p	MIMAT0000829	UCCCUGAGACCCUUUAACCUGUGA	TCCCTGAGACCCTTTAACCTGA	0	0	tTGA	qA	A	5	50	12	55	13.95	50	22.68	62.7	36.63	112.7	22601.6	41666.9	0.00162068	0.162068	0.00270478	0.270478	0.599191
rno-miR-125a-5p	rno-miR-125a-5p	MIMAT0000829	UCCCUGAGACCCUUUAACCUGUGA	TCCCTGAGACCCTTTAACCTGTT	0	0	tGA	qT	T	4	37	10	56	11.16	37	18.9	63.84	30.06	100.84	22601.6	41666.9	0.00132999	0.132999	0.00242014	0.242014	0.549551
rno-miR-125a-5p	rno-miR-125a-5p	MIMAT0000829	UCCCUGAGACCCUUUAACCUGUGA	TCCCTGAGACCCTTTAACCTGTGAAA	0	0	0	qAA	A	4	29	5	37	11.16	29	9.45	42.18	20.61	71.18	22601.6	41666.9	0.000911882	0.0911882	0.00170831	0.170831	0.533792
rno-miR-125a-5p	rno-miR-125a-5p	MIMAT0000829	UCCCUGAGACCCUUUAACCUGUGA	TCCCTGAGACCCTTTAACCTGTA	0	0	tGA	qA	A	30	360	54	403	83.7	360	102.06	459.42	185.76	819.42	22601.6	41666.9	0.00821888	0.821888	0.019666	1.9666	0.417925
rno-miR-125b-3p	rno-miR-125b-1-3p	MIMAT0004730	ACGGGUUAGGCUCUUGGGAGCU	TCCACGGGTTAGGCTCTTGGGAG	0	qTCC	tCT	0	G	6	5	8	9	16.74	5	15.12	10.26	31.86	15.26	1240.2	5854.12	0.0256894	2.56894	0.00260671	0.260671	9.8551
rno-miR-125b-3p	rno-miR-125b-1-3p	MIMAT0004730	ACGGGUUAGGCUCUUGGGAGCU	CACGGGTTAGGCTCTTGGGAG	0	qC	tCT	0	G	3	17	10	34	8.37	17	18.9	38.76	27.27	55.76	1240.2	5854.12	0.0219884	2.19884	0.00952492	0.952492	2.30851
rno-miR-125b-3p	rno-miR-125b-1-3p	MIMAT0004730	ACGGGUUAGGCUCUUGGGAGCU	ACGGGTTAGGCTCTTGGGAGCTTT	0	0	0	qTT	T	12	54	22	97	33.48	54	41.58	110.58	75.06	164.58	1240.2	5854.12	0.0605225	6.05225	0.0281135	2.81135	2.15279
rno-miR-125b-3p	rno-miR-125b-1-3p	MIMAT0004730	ACGGGUUAGGCUCUUGGGAGCU	ACGGGTTAGGCTCTTGGGAGCTT	0	0	0	qT	T	5	34	7	42	13.95	34	13.23	47.88	27.18	81.88	1240.2	5854.12	0.0219158	2.19158	0.0139867	1.39867	1.5669
rno-miR-125b-3p	rno-miR-125b-1-3p	MIMAT0004730	ACGGGUUAGGCUCUUGGGAGCU	ACGGGTTAGGCTCTTGGGA	0	0	tGCT	0	A	4	50	12	50	11.16	50	22.68	57	33.84	107	1240.2	5854.12	0.0272859	2.72859	0.0182777	1.82777	1.49285
rno-miR-125b-3p	rno-miR-125b-1-3p	MIMAT0004730	ACGGGUUAGGCUCUUGGGAGCU	ACGGGTTAGGCTCTTGGGAGCTTTT	0	0	0	qTTT	T	3	43	8	31	8.37	43	15.12	35.34	23.49	78.34	1240.2	5854.12	0.0189405	1.89405	0.013382	1.3382	1.41537
rno-miR-125b-3p	rno-miR-125b-1-3p	MIMAT0004730	ACGGGUUAGGCUCUUGGGAGCU	ACGGGTTAGGCTCTTGGGAGCTA	0	0	0	qA	A	4	23	2	25	11.16	23	3.78	28.5	14.94	51.5	1240.2	5854.12	0.0120464	1.20464	0.00879722	0.879722	1.36935
rno-miR-125b-3p	rno-miR-125b-1-3p	MIMAT0004730	ACGGGUUAGGCUCUUGGGAGCU	ACGGGTTAGGCTCTTGGGAG	0	0	tCT	0	G	11	129	45	242	30.69	129	85.05	275.88	115.74	404.88	1240.2	5854.12	0.0933237	9.33237	0.0691615	6.91615	1.34936
rno-miR-125b-3p	rno-miR-125b-1-3p	MIMAT0004730	ACGGGUUAGGCUCUUGGGAGCU	ACGGGTTAGGCTCTTGGGAGCTAT	0	0	0	qAT	T	4	43	9	58	11.16	43	17.01	66.12	28.17	109.12	1240.2	5854.12	0.0227141	2.27141	0.0186399	1.86399	1.21858
rno-miR-125b-3p	rno-miR-125b-1-3p	MIMAT0004730	ACGGGUUAGGCUCUUGGGAGCU	ACGGGTTAGGCTCTTGGGAGC	0	0	tT	0	C	22	195	27	235	61.38	195	51.03	267.9	112.41	462.9	1240.2	5854.12	0.0906386	9.06386	0.0790725	7.90725	1.14627
rno-miR-125b-3p	rno-miR-125b-1-3p	MIMAT0004730	ACGGGUUAGGCUCUUGGGAGCU	TCCACGGGTTAGGCTCTTGGGA	0	qTCC	tGCT	0	A	4	101	17	77	11.16	101	32.13	87.78	43.29	188.78	1240.2	5854.12	0.0349057	3.49057	0.0322474	3.22474	1.08243
rno-miR-125b-3p	rno-miR-125b-1-3p	MIMAT0004730	ACGGGUUAGGCUCUUGGGAGCU	CACGGGTTAGGCTCTTGGGAGT	0	qC	tCT	qT	T	6	75	17	126	16.74	75	32.13	143.64	48.87	218.64	1240.2	5854.12	0.0394049	3.94049	0.0373481	3.73481	1.05507
rno-miR-125b-3p	rno-miR-125b-1-3p	MIMAT0004730	ACGGGUUAGGCUCUUGGGAGCU	ACGGGTTAGGCTCTTGGGAGTT	0	0	tCT	qTT	T	5	56	8	69	13.95	56	15.12	78.66	29.07	134.66	1240.2	5854.12	0.0234398	2.34398	0.0230026	2.30026	1.01901
rno-miR-125b-3p	rno-miR-125b-1-3p	MIMAT0004730	ACGGGUUAGGCUCUUGGGAGCU	ACGGGTTAGGCTCTTGGGAGCT	0	0	0	0	T	36	383	54	534	100.44	383	102.06	608.76	202.5	991.76	1240.2	5854.12	0.16328	16.328	0.169412	16.9412	0.963803
rno-miR-125b-3p	rno-miR-125b-1-3p	MIMAT0004730	ACGGGUUAGGCUCUUGGGAGCU	ACGGGTTAGGCTCTTGGGAGA	0	0	tCT	qA	A	6	54	7	88	16.74	54	13.23	100.32	29.97	154.32	1240.2	5854.12	0.0241655	2.41655	0.0263609	2.63609	0.916715
rno-miR-125b-3p	rno-miR-125b-1-3p	MIMAT0004730	ACGGGUUAGGCUCUUGGGAGCU	ACGGGTTAGGCTCTTGGGAGCA	0	0	tT	qA	A	2	40	6	44	5.58	40	11.34	50.16	16.92	90.16	1240.2	5854.12	0.013643	1.3643	0.0154011	1.54011	0.885842
rno-miR-125b-3p	rno-miR-125b-1-3p	MIMAT0004730	ACGGGUUAGGCUCUUGGGAGCU	ACGGGTTAGGCTCTTGGGAGT	0	0	tCT	qT	T	38	626	82	867	106.02	626	154.98	988.38	261	1614.38	1240.2	5854.12	0.21045	21.045	0.275768	27.5768	0.763141
#N/A	rno-miR-125b-2-3p	MIMAT0026467	ACAAGUCAGGCUCUUGGGACCU	ACAAGTCAGGCTCTTGGGACCTG	0	0	0	qG	G	3	4	6	3	8.37	4	11.34	3.42	19.71	7.42	4029.39	17896.9	0.00489156	0.489156	0.000414596	0.0414596	11.7984
#N/A	rno-miR-125b-2-3p	MIMAT0026467	ACAAGUCAGGCUCUUGGGACCU	ACAAGTCAGGCTCTTGGGACCTAG	0	0	qAG	0	G	4	8	6	7	11.16	8	11.34	7.98	22.5	15.98	4029.39	17896.9	0.00558397	0.558397	0.000892891	0.0892891	6.25381
#N/A	rno-miR-125b-2-3p	MIMAT0026467	ACAAGUCAGGCUCUUGGGACCU	TCACAAGTCAGGCTCTTGGGAAT	0	qTC	tCCT	qAT	T	5	18	2	15	13.95	18	3.78	17.1	17.73	35.1	4029.39	17896.9	0.00440017	0.440017	0.00196123	0.196123	2.24358
#N/A	rno-miR-125b-2-3p	MIMAT0026467	ACAAGUCAGGCUCUUGGGACCU	TCACAAGTCAGGCTCTTGGGACT	0	qTC	tCT	qT	T	10	101	14	38	27.9	101	26.46	43.32	54.36	144.32	4029.39	17896.9	0.0134909	1.34909	0.00806396	0.806396	1.67298
#N/A	rno-miR-125b-2-3p	MIMAT0026467	ACAAGUCAGGCUCUUGGGACCU	ACAAGTCAGGCTCTTGGGACCTTC	0	0	0	qTC	C	3	21	2	10	8.37	21	3.78	11.4	12.15	32.4	4029.39	17896.9	0.00301534	0.301534	0.00181037	0.181037	1.6656
#N/A	rno-miR-125b-2-3p	MIMAT0026467	ACAAGUCAGGCUCUUGGGACCU	TCACAAGTCAGGCTCTTGGGACA	0	qTC	tCT	qA	A	4	44	9	28	11.16	44	17.01	31.92	28.17	75.92	4029.39	17896.9	0.00699113	0.699113	0.00424207	0.424207	1.64805
#N/A	rno-miR-125b-2-3p	MIMAT0026467	ACAAGUCAGGCUCUUGGGACCU	ACAAGTCAGGCTCTTGGGACCTT	0	0	0	qT	T	50	587	100	360	139.5	587	189	410.4	328.5	997.4	4029.39	17896.9	0.081526	8.1526	0.0557303	5.57303	1.46287
#N/A	rno-miR-125b-2-3p	MIMAT0026467	ACAAGUCAGGCUCUUGGGACCU	ACAAGTCAGGCTCTTGGGACC	0	0	tT	0	C	41	408	56	245	114.39	408	105.84	279.3	220.23	687.3	4029.39	17896.9	0.0546559	5.46559	0.0384033	3.84033	1.42321
#N/A	rno-miR-125b-2-3p	MIMAT0026467	ACAAGUCAGGCUCUUGGGACCU	ATCACAAGTCAGGCTCTTGGGAC	0	qATC	tCT	0	C	31	357	59	230	86.49	357	111.51	262.2	198	619.2	4029.39	17896.9	0.049139	4.9139	0.0345981	3.45981	1.42028
#N/A	rno-miR-125b-2-3p	MIMAT0026467	ACAAGUCAGGCUCUUGGGACCU	ATCACAAGTCAGGCTCTTGGGACT	0	qATC	tCT	qT	T	3	45	7	21	8.37	45	13.23	23.94	21.6	68.94	4029.39	17896.9	0.00536061	0.536061	0.00385206	0.385206	1.39162
#N/A	rno-miR-125b-2-3p	MIMAT0026467	ACAAGUCAGGCUCUUGGGACCU	ACAAGTCAGGCTCTTGGGAC	0	0	tCT	0	C	41	405	56	280	114.39	405	105.84	319.2	220.23	724.2	4029.39	17896.9	0.0546559	5.46559	0.0404651	4.04651	1.35069
#N/A	rno-miR-125b-2-3p	MIMAT0026467	ACAAGUCAGGCUCUUGGGACCU	ACAAGTCAGGCTCTTGGGACCTTT	0	0	0	qTT	T	68	795	103	570	189.72	795	194.67	649.8	384.39	1444.8	4029.39	17896.9	0.0953966	9.53966	0.080729	8.0729	1.18169
#N/A	rno-miR-125b-2-3p	MIMAT0026467	ACAAGUCAGGCUCUUGGGACCU	TCACAAGTCAGGCTCTTGGGAA	0	qTC	tCCT	qA	A	5	46	4	35	13.95	46	7.56	39.9	21.51	85.9	4029.39	17896.9	0.00533828	0.533828	0.00479971	0.479971	1.11221
#N/A	rno-miR-125b-2-3p	MIMAT0026467	ACAAGUCAGGCUCUUGGGACCU	TCACAAGTCAGGCTCTTGGGAT	0	qTC	tCCT	qT	T	3	52	5	17	8.37	52	9.45	19.38	17.82	71.38	4029.39	17896.9	0.00442251	0.442251	0.0039884	0.39884	1.10884
#N/A	rno-miR-125b-2-3p	MIMAT0026467	ACAAGUCAGGCUCUUGGGACCU	ACAAGTCAGGCTCTTGGGACCTATT	0	0	qA	qTT	T	12	170	18	90	33.48	170	34.02	102.6	67.5	272.6	4029.39	17896.9	0.0167519	1.67519	0.0152317	1.52317	1.09981
#N/A	rno-miR-125b-2-3p	MIMAT0026467	ACAAGUCAGGCUCUUGGGACCU	ACAAGTCAGGCTCTTGGGACCTTTT	0	0	0	qTTT	T	27	433	56	272	75.33	433	105.84	310.08	181.17	743.08	4029.39	17896.9	0.0449621	4.49621	0.04152	4.152	1.0829
#N/A	rno-miR-125b-2-3p	MIMAT0026467	ACAAGUCAGGCUCUUGGGACCU	ACAAGTCAGGCTCTTGGGACCTAT	0	0	qA	qT	T	43	566	67	417	119.97	566	126.63	475.38	246.6	1041.38	4029.39	17896.9	0.0612003	6.12003	0.0581877	5.81877	1.05177
#N/A	rno-miR-125b-2-3p	MIMAT0026467	ACAAGUCAGGCUCUUGGGACCU	ATCACAAGTCAGGCTCTTGGGAT	0	qATC	tCCT	qT	T	2	23	2	16	5.58	23	3.78	18.24	9.36	41.24	4029.39	17896.9	0.00232293	0.232293	0.00230431	0.230431	1.00808
#N/A	rno-miR-125b-2-3p	MIMAT0026467	ACAAGUCAGGCUCUUGGGACCU	TCACAAGTCAGGCTCTTGGGAC	0	qTC	tCT	0	C	16	265	31	169	44.64	265	58.59	192.66	103.23	457.66	4029.39	17896.9	0.0256193	2.56193	0.025572	2.5572	1.00185
#N/A	rno-miR-125b-2-3p	MIMAT0026467	ACAAGUCAGGCUCUUGGGACCU	ACAAGTCAGGCTCTTGGGACCTATTT	0	0	qA	qTTT	T	3	37	3	23	8.37	37	5.67	26.22	14.04	63.22	4029.39	17896.9	0.0034844	0.34844	0.00353245	0.353245	0.986397
#N/A	rno-miR-125b-2-3p	MIMAT0026467	ACAAGUCAGGCUCUUGGGACCU	ACAAGTCAGGCTCTTGGGACCT	0	0	0	0	T	142	2272	246	1429	396.18	2272	464.94	1629.06	861.12	3901.06	4029.39	17896.9	0.21371	21.371	0.217974	21.7974	0.980438
#N/A	rno-miR-125b-2-3p	MIMAT0026467	ACAAGUCAGGCUCUUGGGACCU	ACAAGTCAGGCTCTTGGGACCTA	0	0	qA	0	A	12	146	14	125	33.48	146	26.46	142.5	59.94	288.5	4029.39	17896.9	0.0148757	1.48757	0.0161201	1.61201	0.922805
#N/A	rno-miR-125b-2-3p	MIMAT0026467	ACAAGUCAGGCUCUUGGGACCU	ACAAGTCAGGCTCTTGGGACCTAA	0	0	qA	qA	A	7	108	11	76	19.53	108	20.79	86.64	40.32	194.64	4029.39	17896.9	0.0100065	1.00065	0.0108756	1.08756	0.920084
#N/A	rno-miR-125b-2-3p	MIMAT0026467	ACAAGUCAGGCUCUUGGGACCU	ACAAGTCAGGCTCTTGGGACT	0	0	tCT	qT	T	18	537	53	217	50.22	537	100.17	247.38	150.39	784.38	4029.39	17896.9	0.0373233	3.73233	0.0438277	4.38277	0.851592
#N/A	rno-miR-125b-2-3p	MIMAT0026467	ACAAGUCAGGCUCUUGGGACCU	ACAAGTCAGGCTCTTGGGACCTTAT	0	0	0	qTAT	T	11	223	20	138	30.69	223	37.8	157.32	68.49	380.32	4029.39	17896.9	0.0169976	1.69976	0.0212506	2.12506	0.799866
#N/A	rno-miR-125b-2-3p	MIMAT0026467	ACAAGUCAGGCUCUUGGGACCU	ACAAGTCAGGCTCTTGGGACCTAAT	0	0	qA	qAT	T	6	151	13	80	16.74	151	24.57	91.2	41.31	242.2	4029.39	17896.9	0.0102522	1.02522	0.0135331	1.35331	0.757565
#N/A	rno-miR-125b-2-3p	MIMAT0026467	ACAAGUCAGGCUCUUGGGACCU	ATCACAAGTCAGGCTCTTGGGAA	0	qATC	tCCT	qA	A	2	24	2	29	5.58	24	3.78	33.06	9.36	57.06	4029.39	17896.9	0.00232293	0.232293	0.00318826	0.318826	0.72859
#N/A	rno-miR-125b-2-3p	MIMAT0026467	ACAAGUCAGGCUCUUGGGACCU	ACAAGTCAGGCTCTTGGGAT	0	0	tCCT	qT	T	3	59	5	45	8.37	59	9.45	51.3	17.82	110.3	4029.39	17896.9	0.00442251	0.442251	0.00616307	0.616307	0.717581
#N/A	rno-miR-125b-2-3p	MIMAT0026467	ACAAGUCAGGCUCUUGGGACCU	ATCACAAGTCAGGCTCTTGGGA	0	qATC	tCCT	0	A	3	70	9	81	8.37	70	17.01	92.34	25.38	162.34	4029.39	17896.9	0.00629872	0.629872	0.00907083	0.907083	0.694393
#N/A	rno-miR-125b-2-3p	MIMAT0026467	ACAAGUCAGGCUCUUGGGACCU	ACAAGTCAGGCTCTTGGGACCC	0	0	tT	qC	C	4	99	7	57	11.16	99	13.23	64.98	24.39	163.98	4029.39	17896.9	0.00605303	0.605303	0.00916247	0.916247	0.660632
#N/A	rno-miR-125b-2-3p	MIMAT0026467	ACAAGUCAGGCUCUUGGGACCU	ACAAGTCAGGCTCTTGGGACA	0	0	tCT	qA	A	9	199	10	137	25.11	199	18.9	156.18	44.01	355.18	4029.39	17896.9	0.0109222	1.09222	0.0198459	1.98459	0.550354
#N/A	rno-miR-125b-2-3p	MIMAT0026467	ACAAGUCAGGCUCUUGGGACCU	ACAAGTCAGGCTCTTGGGACCA	0	0	tT	qA	A	13	428	27	271	36.27	428	51.03	308.94	87.3	736.94	4029.39	17896.9	0.0216658	2.16658	0.0411769	4.11769	0.526164
#N/A	rno-miR-125b-2-3p	MIMAT0026467	ACAAGUCAGGCUCUUGGGACCU	ACAAGTCAGGCTCTTGGGACCTTA	0	0	0	qTA	A	3	112	6	73	8.37	112	11.34	83.22	19.71	195.22	4029.39	17896.9	0.00489156	0.489156	0.010908	1.0908	0.448437
rno-miR-125b-5p	rno-miR-125b-5p	MIMAT0000830	UCCCUGAGACCCUAACUUGUGA	TCCCTGAGACCCTAACTTGTGATG	0	0	qTG	0	G	9	11	21	7	25.11	11	39.69	7.98	64.8	18.98	225289	554007	0.000287631	0.0287631	3.42595e-05	0.00342595	8.39565
rno-miR-125b-5p	rno-miR-125b-5p	MIMAT0000830	UCCCUGAGACCCUAACUUGUGA	TCCCTGAGACCCTAACTTGTGG	0	0	tA	qG	G	322	928	987	803	898.38	928	1865.43	915.42	2763.81	1843.42	225289	554007	0.0122678	1.22678	0.00332743	0.332743	3.68688
rno-miR-125b-5p	rno-miR-125b-5p	MIMAT0000830	UCCCUGAGACCCUAACUUGUGA	TCCCTGAGACCCTAACTTGAGA	0	0	tTGA	qAGA	A	19	38	49	57	53.01	38	92.61	64.98	145.62	102.98	225289	554007	0.00064637	0.064637	0.000185882	0.0185882	3.47731
rno-miR-125b-5p	rno-miR-125b-5p	MIMAT0000830	UCCCUGAGACCCUAACUUGUGA	TCCCTGAGACCCTAACTTGTGAG	0	0	qG	0	G	156	534	372	443	435.24	534	703.08	505.02	1138.32	1039.02	225289	554007	0.00505271	0.505271	0.00187546	0.187546	2.69411
rno-miR-125b-5p	rno-miR-125b-5p	MIMAT0000830	UCCCUGAGACCCUAACUUGUGA	TCCCTGAGACCCTAACTTG	0	0	tTGA	0	G	655	1251	549	1976	1827.45	1251	1037.61	2252.64	2865.06	3503.64	225289	554007	0.0127173	1.27173	0.00632418	0.632418	2.0109
rno-miR-125b-5p	rno-miR-125b-5p	MIMAT0000830	UCCCUGAGACCCUAACUUGUGA	TCCCTGAGACCCTAACTTGTGAAG	0	0	0	qAG	G	34	153	66	129	94.86	153	124.74	147.06	219.6	300.06	225289	554007	0.000974748	0.0974748	0.000541618	0.0541618	1.7997
rno-miR-125b-5p	rno-miR-125b-5p	MIMAT0000830	UCCCUGAGACCCUAACUUGUGA	CCTGAGACCCTAACTTGTGATC	0	tCC	qT	qC	C	3	21	14	26	8.37	21	26.46	29.64	34.83	50.64	225289	554007	0.000154601	0.0154601	9.14068e-05	0.00914068	1.69136
rno-miR-125b-5p	rno-miR-125b-5p	MIMAT0000830	UCCCUGAGACCCUAACUUGUGA	TCCCTGAGACCCTAACTTGTGAAGA	0	0	0	qAGA	A	3	6	2	11	8.37	6	3.78	12.54	12.15	18.54	225289	554007	5.39308e-05	0.00539308	3.34653e-05	0.00334653	1.61154
rno-miR-125b-5p	rno-miR-125b-5p	MIMAT0000830	UCCCUGAGACCCUAACUUGUGA	TCCCTGAGACCCTAACTTGTG	0	0	tA	0	G	3569	12004	5521	17796	9957.51	12004	10434.7	20287.4	20392.2	32291.4	225289	554007	0.0905158	9.05158	0.0582871	5.82871	1.55293
rno-miR-125b-5p	rno-miR-125b-5p	MIMAT0000830	UCCCUGAGACCCUAACUUGUGA	CTGAGACCCTAACTTGT	0	tCCC	tGA	0	T	2	18	4	6	5.58	18	7.56	6.84	13.14	24.84	225289	554007	5.83251e-05	0.00583251	4.4837e-05	0.0044837	1.30083
rno-miR-125b-5p	rno-miR-125b-5p	MIMAT0000830	UCCCUGAGACCCUAACUUGUGA	TCCCTGAGACCCTAACTTGTGAC	0	0	0	qC	C	67	388	104	337	186.93	388	196.56	384.18	383.49	772.18	225289	554007	0.00170221	0.170221	0.00139381	0.139381	1.22127
rno-miR-125b-5p	rno-miR-125b-5p	MIMAT0000830	UCCCUGAGACCCUAACUUGUGA	TCCCTGAGACCCTAACTTGTGATT	0	0	qT	qT	T	55	328	76	293	153.45	328	143.64	334.02	297.09	662.02	225289	554007	0.00131871	0.131871	0.00119497	0.119497	1.10355
rno-miR-125b-5p	rno-miR-125b-5p	MIMAT0000830	UCCCUGAGACCCUAACUUGUGA	TCCCTGAGACCCTAACTTGCGA	0	0	tTGA	qCGA	A	48	214	46	246	133.92	214	86.94	280.44	220.86	494.44	225289	554007	0.000980341	0.0980341	0.00089248	0.089248	1.09845
rno-miR-125b-5p	rno-miR-125b-5p	MIMAT0000830	UCCCUGAGACCCUAACUUGUGA	TCCCTGAGACCCTAACTTGTGATTT	0	0	qT	qTT	T	6	36	8	33	16.74	36	15.12	37.62	31.86	73.62	225289	554007	0.000141418	0.0141418	0.000132886	0.0132886	1.0642
rno-miR-125b-5p	rno-miR-125b-5p	MIMAT0000830	UCCCUGAGACCCUAACUUGUGA	TCCCTGAGACCCTAACTTGGGA	0	0	tTGA	qGGA	A	18	128	33	120	50.22	128	62.37	136.8	112.59	264.8	225289	554007	0.000499758	0.0499758	0.000477972	0.0477972	1.04558
rno-miR-125b-5p	rno-miR-125b-5p	MIMAT0000830	UCCCUGAGACCCUAACUUGUGA	TCCCTGAGACCCTAACTTGTGAAGT	0	0	0	qAGT	T	2	15	4	14	5.58	15	7.56	15.96	13.14	30.96	225289	554007	5.83251e-05	0.00583251	5.58838e-05	0.00558838	1.04369
rno-miR-125b-5p	rno-miR-125b-5p	MIMAT0000830	UCCCUGAGACCCUAACUUGUGA	TCCCTGAGACCCTAACTTGTGGA	0	0	tA	qGA	A	23	209	39	105	64.17	209	73.71	119.7	137.88	328.7	225289	554007	0.000612014	0.0612014	0.000593314	0.0593314	1.03152
rno-miR-125b-5p	rno-miR-125b-5p	MIMAT0000830	UCCCUGAGACCCUAACUUGUGA	TCCCTGAGACCCTAACTTGTGC	0	0	tA	qC	C	45	261	47	224	125.55	261	88.83	255.36	214.38	516.36	225289	554007	0.000951578	0.0951578	0.000932046	0.0932046	1.02096
rno-miR-125b-5p	rno-miR-125b-5p	MIMAT0000830	UCCCUGAGACCCUAACUUGUGA	CCCTGAGACCCTAACTTGTG	0	tC	tA	0	G	5	14	3	30	13.95	14	5.67	34.2	19.62	48.2	225289	554007	8.70882e-05	0.00870882	8.70025e-05	0.00870025	1.00098
rno-miR-125b-5p	rno-miR-125b-5p	MIMAT0000830	UCCCUGAGACCCUAACUUGUGA	TCCCTGAGACCCTAACTTGTGTT	0	0	tA	qTT	T	8	41	11	58	22.32	41	20.79	66.12	43.11	107.12	225289	554007	0.000191354	0.0191354	0.000193355	0.0193355	0.989653
rno-miR-125b-5p	rno-miR-125b-5p	MIMAT0000830	UCCCUGAGACCCUAACUUGUGA	TCCCTGAGACCCTAACTTGTGA	0	0	0	0	A	21771	124183	32840	159432	60741.1	124183	62067.6	181752	122809	305935	225289	554007	0.545116	54.5116	0.552223	55.2223	0.98713
rno-miR-125b-5p	rno-miR-125b-5p	MIMAT0000830	UCCCUGAGACCCUAACUUGUGA	TCCCTGAGACCCTAACTTGTGAT	0	0	qT	0	T	738	5794	1273	4855	2059.02	5794	2405.97	5534.7	4464.99	11328.7	225289	554007	0.019819	1.9819	0.0204487	2.04487	0.969205
rno-miR-125b-5p	rno-miR-125b-5p	MIMAT0000830	UCCCUGAGACCCUAACUUGUGA	TCCCTGAGACCCTAACTTGTGAACA	0	0	0	qACA	A	2	14	4	17	5.58	14	7.56	19.38	13.14	33.38	225289	554007	5.83251e-05	0.00583251	6.0252e-05	0.0060252	0.96802
rno-miR-125b-5p	rno-miR-125b-5p	MIMAT0000830	UCCCUGAGACCCUAACUUGUGA	TCCCTGAGACCCTAACTTGGG	0	0	tTGA	qGG	G	4	31	6	23	11.16	31	11.34	26.22	22.5	57.22	225289	554007	9.98718e-05	0.00998718	0.000103284	0.0103284	0.966963
rno-miR-125b-5p	rno-miR-125b-5p	MIMAT0000830	UCCCUGAGACCCUAACUUGUGA	TCCCTGAGACCCTAACTTGTGAA	0	0	0	qA	A	6719	54807	10543	40136	18746	54807	19926.3	45755	38672.3	100562	225289	554007	0.171656	17.1656	0.181518	18.1518	0.945673
rno-miR-125b-5p	rno-miR-125b-5p	MIMAT0000830	UCCCUGAGACCCUAACUUGUGA	TCCCTGAGACCCTAACTTGTGATC	0	0	qT	qC	C	2	21	4	12	5.58	21	7.56	13.68	13.14	34.68	225289	554007	5.83251e-05	0.00583251	6.25985e-05	0.00625985	0.931733
rno-miR-125b-5p	rno-miR-125b-5p	MIMAT0000830	UCCCUGAGACCCUAACUUGUGA	CTGAGACCCTAACTTGTGAT	0	tCCC	qT	0	T	2	8	2	15	5.58	8	3.78	17.1	9.36	25.1	225289	554007	4.15467e-05	0.00415467	4.53063e-05	0.00453063	0.917017
rno-miR-125b-5p	rno-miR-125b-5p	MIMAT0000830	UCCCUGAGACCCUAACUUGUGA	TCCCTGAGACCCTAACTTGCG	0	0	tTGA	qCG	G	11	91	14	60	30.69	91	26.46	68.4	57.15	159.4	225289	554007	0.000253674	0.0253674	0.000287722	0.0287722	0.881664
rno-miR-125b-5p	rno-miR-125b-5p	MIMAT0000830	UCCCUGAGACCCUAACUUGUGA	TCCCTGAGACCCTAACTTGTGTA	0	0	tA	qTA	A	16	160	28	104	44.64	160	52.92	118.56	97.56	278.56	225289	554007	0.000433044	0.0433044	0.00050281	0.050281	0.861248
rno-miR-125b-5p	rno-miR-125b-5p	MIMAT0000830	UCCCUGAGACCCUAACUUGUGA	CTGAGACCCTAACTTGTGAA	0	tCCC	0	qA	A	7	56	11	56	19.53	56	20.79	63.84	40.32	119.84	225289	554007	0.00017897	0.017897	0.000216315	0.0216315	0.827359
rno-miR-125b-5p	rno-miR-125b-5p	MIMAT0000830	UCCCUGAGACCCUAACUUGUGA	TCCCTGAGACCCTAACTTGTGAAA	0	0	0	qAA	A	1184	10887	1759	7819	3303.36	10887	3324.51	8913.66	6627.87	19800.7	225289	554007	0.0294194	2.94194	0.0357408	3.57408	0.823132
rno-miR-125b-5p	rno-miR-125b-5p	MIMAT0000830	UCCCUGAGACCCUAACUUGUGA	TCCCTGAGACCCTAACTTGTGAAAT	0	0	0	qAAT	T	15	114	12	76	41.85	114	22.68	86.64	64.53	200.64	225289	554007	0.000286432	0.0286432	0.000362162	0.0362162	0.790896
rno-miR-125b-5p	rno-miR-125b-5p	MIMAT0000830	UCCCUGAGACCCUAACUUGUGA	CTGAGACCCTAACTTGTGA	0	tCCC	0	0	A	101	794	150	855	281.79	794	283.5	974.7	565.29	1768.7	225289	554007	0.00250918	0.250918	0.00319256	0.319256	0.785945
rno-miR-125b-5p	rno-miR-125b-5p	MIMAT0000830	UCCCUGAGACCCUAACUUGUGA	TCCCTGAGACCCTAACTTGTGAATT	0	0	0	qATT	T	4	44	6	24	11.16	44	11.34	27.36	22.5	71.36	225289	554007	9.98718e-05	0.00998718	0.000128807	0.0128807	0.775359
rno-miR-125b-5p	rno-miR-125b-5p	MIMAT0000830	UCCCUGAGACCCUAACUUGUGA	TCCCTGAGACCCTAACTTGTGTAA	0	0	tA	qTAA	A	4	29	5	32	11.16	29	9.45	36.48	20.61	65.48	225289	554007	9.14825e-05	0.00914825	0.000118193	0.0118193	0.774006
rno-miR-125b-5p	rno-miR-125b-5p	MIMAT0000830	UCCCUGAGACCCUAACUUGUGA	TCCCTGAGACCCTAACTTGTGAGT	0	0	qG	qT	T	10	125	23	90	27.9	125	43.47	102.6	71.37	227.6	225289	554007	0.000316793	0.0316793	0.000410825	0.0410825	0.771114
rno-miR-125b-5p	rno-miR-125b-5p	MIMAT0000830	UCCCUGAGACCCUAACUUGUGA	TCCCTGAGACCCTAACTTGT	0	0	tGA	0	T	1004	9574	1907	9671	2801.16	9574	3604.23	11024.9	6405.39	20598.9	225289	554007	0.0284319	2.84319	0.0371817	3.71817	0.764673
rno-miR-125b-5p	rno-miR-125b-5p	MIMAT0000830	UCCCUGAGACCCUAACUUGUGA	TCCCTGAGACCCTAACTTGTGAGC	0	0	qG	qC	C	4	31	4	26	11.16	31	7.56	29.64	18.72	60.64	225289	554007	8.30933e-05	0.00830933	0.000109457	0.0109457	0.75914
rno-miR-125b-5p	rno-miR-125b-5p	MIMAT0000830	UCCCUGAGACCCUAACUUGUGA	TCCCTGAGACCCTAACTTGTGGT	0	0	tA	qGT	T	3	73	16	49	8.37	73	30.24	55.86	38.61	128.86	225289	554007	0.00017138	0.017138	0.000232596	0.0232596	0.736812
rno-miR-125b-5p	rno-miR-125b-5p	MIMAT0000830	UCCCUGAGACCCUAACUUGUGA	CCTGAGACCCTAACTTGTGAAA	0	tCC	0	qAA	A	3	26	4	24	8.37	26	7.56	27.36	15.93	53.36	225289	554007	7.07092e-05	0.00707092	9.63165e-05	0.00963165	0.734134
rno-miR-125b-5p	rno-miR-125b-5p	MIMAT0000830	UCCCUGAGACCCUAACUUGUGA	CCCTGAGACCCTAACTTGTGAT	0	tC	qT	0	T	2	19	3	17	5.58	19	5.67	19.38	11.25	38.38	225289	554007	4.99359e-05	0.00499359	6.92771e-05	0.00692771	0.720813
rno-miR-125b-5p	rno-miR-125b-5p	MIMAT0000830	UCCCUGAGACCCUAACUUGUGA	TCCCTGAGACCCTAACTTGTGAAT	0	0	0	qAT	T	170	2477	368	1332	474.3	2477	695.52	1518.48	1169.82	3995.48	225289	554007	0.00519253	0.519253	0.00721197	0.721197	0.719988
rno-miR-125b-5p	rno-miR-125b-5p	MIMAT0000830	UCCCUGAGACCCUAACUUGUGA	TCCCTGAGACCCTAACTTGC	0	0	tTGA	qC	C	22	188	22	151	61.38	188	41.58	172.14	102.96	360.14	225289	554007	0.000457013	0.0457013	0.000650064	0.0650064	0.703028
rno-miR-125b-5p	rno-miR-125b-5p	MIMAT0000830	UCCCUGAGACCCUAACUUGUGA	TCCCTGAGACCCTAACTTGTGT	0	0	tA	qT	T	757	8256	1464	7739	2112.03	8256	2766.96	8822.46	4878.99	17078.5	225289	554007	0.0216566	2.16566	0.0308272	3.08272	0.702516
rno-miR-125b-5p	rno-miR-125b-5p	MIMAT0000830	UCCCUGAGACCCUAACUUGUGA	CTGAGACCCTAACTTGTG	0	tCCC	tA	0	G	3	25	7	45	8.37	25	13.23	51.3	21.6	76.3	225289	554007	9.58769e-05	0.00958769	0.000137724	0.0137724	0.696153
rno-miR-125b-5p	rno-miR-125b-5p	MIMAT0000830	UCCCUGAGACCCUAACUUGUGA	TCCCTGAGACCCTAACTTGTCA	0	0	tGA	qCA	A	7	107	18	74	19.53	107	34.02	84.36	53.55	191.36	225289	554007	0.000237695	0.0237695	0.000345411	0.0345411	0.688151
rno-miR-125b-5p	rno-miR-125b-5p	MIMAT0000830	UCCCUGAGACCCUAACUUGUGA	TCCCTGAGACCCTAACTTGTGAGA	0	0	qG	qA	A	11	150	23	104	30.69	150	43.47	118.56	74.16	268.56	225289	554007	0.000329177	0.0329177	0.000484759	0.0484759	0.679053
rno-miR-125b-5p	rno-miR-125b-5p	MIMAT0000830	UCCCUGAGACCCUAACUUGUGA	TCCCTGAGACCCTAACTTGTGAAAA	0	0	0	qAAA	A	17	144	20	147	47.43	144	37.8	167.58	85.23	311.58	225289	554007	0.000378314	0.0378314	0.000562412	0.0562412	0.672664
rno-miR-125b-5p	rno-miR-125b-5p	MIMAT0000830	UCCCUGAGACCCUAACUUGUGA	TCCCTGAGACCCTAACTTGTAAA	0	0	tGA	qAAA	A	3	32	3	17	8.37	32	5.67	19.38	14.04	51.38	225289	554007	6.232e-05	0.006232	9.27425e-05	0.00927425	0.671968
rno-miR-125b-5p	rno-miR-125b-5p	MIMAT0000830	UCCCUGAGACCCUAACUUGUGA	CCTGAGACCCTAACTTGTGAA	0	tCC	0	qA	A	16	155	23	148	44.64	155	43.47	168.72	88.11	323.72	225289	554007	0.000391098	0.0391098	0.000584325	0.0584325	0.669316
rno-miR-125b-5p	rno-miR-125b-5p	MIMAT0000830	UCCCUGAGACCCUAACUUGUGA	TCCCTGAGACCCTAACTTGTGATGT	0	0	qTGT	0	T	3	21	4	33	8.37	21	7.56	37.62	15.93	58.62	225289	554007	7.07092e-05	0.00707092	0.000105811	0.0105811	0.66826
rno-miR-125b-5p	rno-miR-125b-5p	MIMAT0000830	UCCCUGAGACCCUAACUUGUGA	TCCCTGAGACCCTAACTTGTAA	0	0	tGA	qAA	A	19	380	72	285	53.01	380	136.08	324.9	189.09	704.9	225289	554007	0.000839322	0.0839322	0.00127237	0.127237	0.659654
rno-miR-125b-5p	rno-miR-125b-5p	MIMAT0000830	UCCCUGAGACCCUAACUUGUGA	CCTGAGACCCTAACTTGTG	0	tCC	tA	0	G	23	95	11	197	64.17	95	20.79	224.58	84.96	319.58	225289	554007	0.000377116	0.0377116	0.000576852	0.0576852	0.653748
rno-miR-125b-5p	rno-miR-125b-5p	MIMAT0000830	UCCCUGAGACCCUAACUUGUGA	TCCCTGAGACCCTAACTTGTGATA	0	0	qT	qA	A	17	244	34	184	47.43	244	64.26	209.76	111.69	453.76	225289	554007	0.000495763	0.0495763	0.000819051	0.0819051	0.60529
rno-miR-125b-5p	rno-miR-125b-5p	MIMAT0000830	UCCCUGAGACCCUAACUUGUGA	TCCCTGAGACCCTAACTTGTGATTA	0	0	qT	qTA	A	2	23	2	14	5.58	23	3.78	15.96	9.36	38.96	225289	554007	4.15467e-05	0.00415467	7.0324e-05	0.0070324	0.590789
rno-miR-125b-5p	rno-miR-125b-5p	MIMAT0000830	UCCCUGAGACCCUAACUUGUGA	TCCCTGAGACCCTAACTTGTGAAC	0	0	0	qAC	C	18	294	34	161	50.22	294	64.26	183.54	114.48	477.54	225289	554007	0.000508148	0.0508148	0.000861975	0.0861975	0.589515
rno-miR-125b-5p	rno-miR-125b-5p	MIMAT0000830	UCCCUGAGACCCUAACUUGUGA	TCCCTGAGACCCTAACTTGTT	0	0	tGA	qT	T	6	71	6	60	16.74	71	11.34	68.4	28.08	139.4	225289	554007	0.00012464	0.012464	0.000251621	0.0251621	0.495347
rno-miR-125b-5p	rno-miR-125b-5p	MIMAT0000830	UCCCUGAGACCCUAACUUGUGA	CTGAGACCCTAACTTGTGT	0	tCCC	tA	qT	T	3	38	3	30	8.37	38	5.67	34.2	14.04	72.2	225289	554007	6.232e-05	0.006232	0.000130323	0.0130323	0.478195
rno-miR-125b-5p	rno-miR-125b-5p	MIMAT0000830	UCCCUGAGACCCUAACUUGUGA	TCCCTGAGACCCTAACTTGTGACT	0	0	0	qCT	T	5	124	11	51	13.95	124	20.79	58.14	34.74	182.14	225289	554007	0.000154202	0.0154202	0.000328769	0.0328769	0.469029
rno-miR-125b-5p	rno-miR-125b-5p	MIMAT0000830	UCCCUGAGACCCUAACUUGUGA	TCCCTGAGACCCTAACTTGA	0	0	tTGA	qA	A	8	83	6	83	22.32	83	11.34	94.62	33.66	177.62	225289	554007	0.000149408	0.0149408	0.00032061	0.032061	0.466012
rno-miR-125b-5p	rno-miR-125b-5p	MIMAT0000830	UCCCUGAGACCCUAACUUGUGA	CCCTGAGACCCTAACTTGTGA	0	tC	0	0	A	43	405	58	713	119.97	405	109.62	812.82	229.59	1217.82	225289	554007	0.00101909	0.101909	0.0021982	0.21982	0.463602
rno-miR-125b-5p	rno-miR-125b-5p	MIMAT0000830	UCCCUGAGACCCUAACUUGUGA	CCTGAGACCCTAACTTGT	0	tCC	tGA	0	T	6	52	5	77	16.74	52	9.45	87.78	26.19	139.78	225289	554007	0.000116251	0.0116251	0.000252307	0.0252307	0.46075
rno-miR-125b-5p	rno-miR-125b-5p	MIMAT0000830	UCCCUGAGACCCUAACUUGUGA	TCCCTGAGACCCTAACTTGTC	0	0	tGA	qC	C	6	96	10	84	16.74	96	18.9	95.76	35.64	191.76	225289	554007	0.000158197	0.0158197	0.000346133	0.0346133	0.457041
rno-miR-125b-5p	rno-miR-125b-5p	MIMAT0000830	UCCCUGAGACCCUAACUUGUGA	TCCCTGAGACCCTAACTTGTGACA	0	0	0	qCA	A	11	217	21	155	30.69	217	39.69	176.7	70.38	393.7	225289	554007	0.000312399	0.0312399	0.000710641	0.0710641	0.439601
rno-miR-125b-5p	rno-miR-125b-5p	MIMAT0000830	UCCCUGAGACCCUAACUUGUGA	TCCCTGAGACCCTAACTTGTGAGCT	0	0	qG	qCT	T	2	31	3	29	5.58	31	5.67	33.06	11.25	64.06	225289	554007	4.99359e-05	0.00499359	0.00011563	0.011563	0.431858
rno-miR-125b-5p	rno-miR-125b-5p	MIMAT0000830	UCCCUGAGACCCUAACUUGUGA	CCTGAGACCCTAACTTGTGAT	0	tCC	qT	0	T	3	41	3	36	8.37	41	5.67	41.04	14.04	82.04	225289	554007	6.232e-05	0.006232	0.000148085	0.0148085	0.42084
rno-miR-125b-5p	rno-miR-125b-5p	MIMAT0000830	UCCCUGAGACCCUAACUUGUGA	CCTGAGACCCTAACTTGTGA	0	tCC	0	0	A	124	1154	92	1950	345.96	1154	173.88	2223	519.84	3377	225289	554007	0.00230744	0.230744	0.00609559	0.609559	0.378542
rno-miR-125b-5p	rno-miR-125b-5p	MIMAT0000830	UCCCUGAGACCCUAACUUGUGA	TCCCTGAGACCCTAACTTGTGCA	0	0	tA	qCA	A	2	50	3	26	5.58	50	5.67	29.64	11.25	79.64	225289	554007	4.99359e-05	0.00499359	0.000143753	0.0143753	0.347373
rno-miR-125b-5p	rno-miR-125b-5p	MIMAT0000830	UCCCUGAGACCCUAACUUGUGA	TCCCTGAGACCCTAACTTGTGACCA	0	0	0	qCCA	A	4	76	5	83	11.16	76	9.45	94.62	20.61	170.62	225289	554007	9.14825e-05	0.00914825	0.000307975	0.0307975	0.297046
rno-miR-125b-5p	rno-miR-125b-5p	MIMAT0000830	UCCCUGAGACCCUAACUUGUGA	TCCCTGAGACCCTAACTTGTA	0	0	tGA	qA	A	54	1875	125	1570	150.66	1875	236.25	1789.8	386.91	3664.8	225289	554007	0.00171739	0.171739	0.00661508	0.661508	0.259618
rno-miR-125b-5p	rno-miR-125b-5p	MIMAT0000830	UCCCUGAGACCCUAACUUGUGA	CCTGAGACCCTAACTTGTGT	0	tCC	tA	qT	T	3	68	3	68	8.37	68	5.67	77.52	14.04	145.52	225289	554007	6.232e-05	0.006232	0.000262668	0.0262668	0.237257
rno-miR-125b-5p	rno-miR-125b-5p	MIMAT0000830	UCCCUGAGACCCUAACUUGUGA	TCCCTGAGACCCTAACTTGTTA	0	0	tGA	qTA	A	14	891	30	330	39.06	891	56.7	376.2	95.76	1267.2	225289	554007	0.000425054	0.0425054	0.00228734	0.228734	0.185829
rno-miR-126	rno-miR-126a-3p	MIMAT0000832	UCGUACCGUGAGUAAUAAUGCG	TCGTACCGTGAGTAATAATGCG	0	0	0	0	G	38	85	91	148	106.02	85	171.99	168.72	278.01	253.72	578.88	818.9	0.480255	48.0255	0.30983	30.983	1.55006
rno-miR-126	rno-miR-126a-3p	MIMAT0000832	UCGUACCGUGAGUAAUAAUGCG	CGTACCGTGAGTAATAATGCGA	0	tC	0	qA	A	7	23	13	21	19.53	23	24.57	23.94	44.1	46.94	578.88	818.9	0.0761816	7.61816	0.0573208	5.73208	1.32904
rno-miR-126	rno-miR-126a-3p	MIMAT0000832	UCGUACCGUGAGUAAUAAUGCG	TCGTACCGTGAGTAATAATG	0	0	tCG	0	G	2	12	10	15	5.58	12	18.9	17.1	24.48	29.1	578.88	818.9	0.0422886	4.22886	0.0355355	3.55355	1.19004
rno-miR-126	rno-miR-126a-3p	MIMAT0000832	UCGUACCGUGAGUAAUAAUGCG	CTCGTACCGTGAGTAATAATGCG	0	qC	0	0	G	2	7	4	11	5.58	7	7.56	12.54	13.14	19.54	578.88	818.9	0.022699	2.2699	0.0238613	2.38613	0.95129
rno-miR-126	rno-miR-126a-3p	MIMAT0000832	UCGUACCGUGAGUAAUAAUGCG	CGTACCGTGAGTAATAATGCG	0	tC	0	0	G	2	18	9	16	5.58	18	17.01	18.24	22.59	36.24	578.88	818.9	0.0390236	3.90236	0.0442545	4.42545	0.881801
rno-miR-126	rno-miR-126a-3p	MIMAT0000832	UCGUACCGUGAGUAAUAAUGCG	TCGTACCGTGAGTAATAATGC	0	0	tG	0	C	21	119	35	84	58.59	119	66.15	95.76	124.74	214.76	578.88	818.9	0.215485	21.5485	0.262254	26.2254	0.821665
rno-miR-126s	rno-miR-126a-5p	MIMAT0000831	CAUUAUUACUUUUGGUACGCG	CATTATTACTTTTGGTACGCG	0	0	0	0	G	23	19	120	16	64.17	19	226.8	18.24	290.97	37.24	484.83	134.72	0.600149	60.0149	0.276425	27.6425	2.17111
rno-miR-126s	rno-miR-126a-5p	MIMAT0000831	CAUUAUUACUUUUGGUACGCG	CATTATTACTTTTGGTACGCGA	0	0	0	qA	A	4	4	7	3	11.16	4	13.23	3.42	24.39	7.42	484.83	134.72	0.0503063	5.03063	0.0550772	5.50772	0.913378
rno-miR-126s	rno-miR-126a-5p	MIMAT0000831	CAUUAUUACUUUUGGUACGCG	CATTATTACTTTTGGTACGC	0	0	tG	0	C	8	16	19	7	22.32	16	35.91	7.98	58.23	23.98	484.83	134.72	0.120104	12.0104	0.177999	17.7999	0.674746
rno-miR-126s	rno-miR-126a-5p	MIMAT0000831	CAUUAUUACUUUUGGUACGCG	CATTATTACTTTTGGTACGCGT	0	0	0	qT	T	6	21	27	11	16.74	21	51.03	12.54	67.77	33.54	484.83	134.72	0.139781	13.9781	0.248961	24.8961	0.561458
rno-miR-127	rno-miR-127-3p	MIMAT0000833	UCGGAUCCGUCUGAGCUUGGCU	TCGGATCCGTCTGAGCTTGGCTG	0	0	qG	0	G	13	45	52	39	36.27	45	98.28	44.46	134.55	89.46	23327.6	124702	0.00576784	0.576784	0.000717391	0.0717391	8.04001
rno-miR-127	rno-miR-127-3p	MIMAT0000833	UCGGAUCCGUCUGAGCUUGGCU	TCGGATCCGTCTGAGCTTGGCG	0	0	tT	qG	G	43	279	200	199	119.97	279	378	226.86	497.97	505.86	23327.6	124702	0.0213468	2.13468	0.00405656	0.405656	5.26229
rno-miR-127	rno-miR-127-3p	MIMAT0000833	UCGGAUCCGUCUGAGCUUGGCU	TCGGATCCGTCTGAGCTTGGCAG	0	0	tT	qAG	G	2	6	4	10	5.58	6	7.56	11.4	13.14	17.4	23327.6	124702	0.00056328	0.056328	0.000139533	0.0139533	4.0369
rno-miR-127	rno-miR-127-3p	MIMAT0000833	UCGGAUCCGUCUGAGCUUGGCU	TCGGATCCGTCTGAGCTTGGCTAG	0	0	0	qAG	G	5	21	10	23	13.95	21	18.9	26.22	32.85	47.22	23327.6	124702	0.0014082	0.14082	0.000378663	0.0378663	3.71887
rno-miR-127	rno-miR-127-3p	MIMAT0000833	UCGGAUCCGUCUGAGCUUGGCU	TCGGATCCGTCTGAGCTTGACT	0	0	tGCT	qACT	T	3	45	14	24	8.37	45	26.46	27.36	34.83	72.36	23327.6	124702	0.00149308	0.149308	0.000580264	0.0580264	2.5731
rno-miR-127	rno-miR-127-3p	MIMAT0000833	UCGGAUCCGUCUGAGCUUGGCU	TCGGATCCGTCTGAGCTTGGCTAAT	0	0	0	qAAT	T	13	100	25	120	36.27	100	47.25	136.8	83.52	236.8	23327.6	124702	0.0035803	0.35803	0.00189893	0.189893	1.88543
rno-miR-127	rno-miR-127-3p	MIMAT0000833	UCGGAUCCGUCUGAGCUUGGCU	TCGGATCCGTCTGAGCTTGGCTCT	0	0	0	qCT	T	3	68	14	36	8.37	68	26.46	41.04	34.83	109.04	23327.6	124702	0.00149308	0.149308	0.000874406	0.0874406	1.70753
rno-miR-127	rno-miR-127-3p	MIMAT0000833	UCGGAUCCGUCUGAGCUUGGCU	CATCGGATCCGTCTGAGCTTGGA	0	qCA	tCT	qA	A	9	63	6	46	25.11	63	11.34	52.44	36.45	115.44	23327.6	124702	0.00156252	0.156252	0.000925728	0.0925728	1.68789
rno-miR-127	rno-miR-127-3p	MIMAT0000833	UCGGAUCCGUCUGAGCUUGGCU	TCGGATCCGTCTGAGCTTGGCTTAA	0	0	0	qTAA	A	3	21	5	32	8.37	21	9.45	36.48	17.82	57.48	23327.6	124702	0.000763901	0.0763901	0.00046094	0.046094	1.65727
rno-miR-127	rno-miR-127-3p	MIMAT0000833	UCGGAUCCGUCUGAGCUUGGCU	TCGGATCCGTCTGAGCTTGGCTAGA	0	0	0	qAGA	A	3	20	4	28	8.37	20	7.56	31.92	15.93	51.92	23327.6	124702	0.000682881	0.0682881	0.000416353	0.0416353	1.64015
rno-miR-127	rno-miR-127-3p	MIMAT0000833	UCGGAUCCGUCUGAGCUUGGCU	TCGGATCCGTCTGAGCTTGGCTTT	0	0	0	qTT	T	65	774	176	846	181.35	774	332.64	964.44	513.99	1738.44	23327.6	124702	0.0220335	2.20335	0.0139408	1.39408	1.58051
rno-miR-127	rno-miR-127-3p	MIMAT0000833	UCGGAUCCGUCUGAGCUUGGCU	TCGGATCCGTCTGAGCTTGGCTC	0	0	0	qC	C	9	76	11	73	25.11	76	20.79	83.22	45.9	159.22	23327.6	124702	0.00196762	0.196762	0.00127681	0.127681	1.54105
rno-miR-127	rno-miR-127-3p	MIMAT0000833	UCGGAUCCGUCUGAGCUUGGCU	TCGGATCCGTCTGAGCTTGGCTAAA	0	0	0	qAAA	A	8	56	7	60	22.32	56	13.23	68.4	35.55	124.4	23327.6	124702	0.00152394	0.152394	0.00099758	0.099758	1.52764
rno-miR-127	rno-miR-127-3p	MIMAT0000833	UCGGAUCCGUCUGAGCUUGGCU	TCGGATCCGTCTGAGCTTGGAAT	0	0	tCT	qAAT	T	4	56	7	26	11.16	56	13.23	29.64	24.39	85.64	23327.6	124702	0.00104554	0.104554	0.000686758	0.0686758	1.52243
rno-miR-127	rno-miR-127-3p	MIMAT0000833	UCGGAUCCGUCUGAGCUUGGCU	TCGGATCCGTCTGAGCTTGGCTGA	0	0	qG	qA	A	3	36	5	26	8.37	36	9.45	29.64	17.82	65.64	23327.6	124702	0.000763901	0.0763901	0.000526376	0.0526376	1.45125
rno-miR-127	rno-miR-127-3p	MIMAT0000833	UCGGAUCCGUCUGAGCUUGGCU	TCGGATCCGTCTGAGCTTGGCTA	0	0	0	qA	A	64	784	169	958	178.56	784	319.41	1092.12	497.97	1876.12	23327.6	124702	0.0213468	2.13468	0.0150449	1.50449	1.41888
rno-miR-127	rno-miR-127-3p	MIMAT0000833	UCGGAUCCGUCUGAGCUUGGCU	TCGGATCCGTCTGAGCTTGGCAAA	0	0	tT	qAAA	A	3	35	6	37	8.37	35	11.34	42.18	19.71	77.18	23327.6	124702	0.00084492	0.084492	0.000618916	0.0618916	1.36516
rno-miR-127	rno-miR-127-3p	MIMAT0000833	UCGGAUCCGUCUGAGCUUGGCU	TCGGATCCGTCTGAGCTTGGCTT	0	0	0	qT	T	185	2266	421	2580	516.15	2266	795.69	2941.2	1311.84	5207.2	23327.6	124702	0.0562354	5.62354	0.0417572	4.17572	1.34672
rno-miR-127	rno-miR-127-3p	MIMAT0000833	UCGGAUCCGUCUGAGCUUGGCU	TCGGATCCGTCTGAGCTTGGCTAT	0	0	0	qAT	T	104	1212	223	1450	290.16	1212	421.47	1653	711.63	2865	23327.6	124702	0.0305059	3.05059	0.0229748	2.29748	1.3278
rno-miR-127	rno-miR-127-3p	MIMAT0000833	UCGGAUCCGUCUGAGCUUGGCU	TCGGATCCGTCTGAGCTTGGCTTTT	0	0	0	qTTT	T	64	671	115	836	178.56	671	217.35	953.04	395.91	1624.04	23327.6	124702	0.0169717	1.69717	0.0130234	1.30234	1.30317
rno-miR-127	rno-miR-127-3p	MIMAT0000833	UCGGAUCCGUCUGAGCUUGGCU	TCGGATCCGTCTGAGCTTGGCATT	0	0	tT	qATT	T	6	81	10	59	16.74	81	18.9	67.26	35.64	148.26	23327.6	124702	0.0015278	0.15278	0.00118892	0.118892	1.28504
rno-miR-127	rno-miR-127-3p	MIMAT0000833	UCGGAUCCGUCUGAGCUUGGCU	TCGGATCCGTCTGAGCTTGGAA	0	0	tCT	qAA	A	13	213	28	151	36.27	213	52.92	172.14	89.19	385.14	23327.6	124702	0.00382336	0.382336	0.00308849	0.308849	1.23794
rno-miR-127	rno-miR-127-3p	MIMAT0000833	UCGGAUCCGUCUGAGCUUGGCU	TCGGATCCGTCTGAGCTTGGCAA	0	0	tT	qAA	A	17	242	33	215	47.43	242	62.37	245.1	109.8	487.1	23327.6	124702	0.00470686	0.470686	0.00390612	0.390612	1.205
rno-miR-127	rno-miR-127-3p	MIMAT0000833	UCGGAUCCGUCUGAGCUUGGCU	TCGGATCCGTCTGAGCTTGGCTTTA	0	0	0	qTTA	A	5	52	6	56	13.95	52	11.34	63.84	25.29	115.84	23327.6	124702	0.00108412	0.108412	0.000928936	0.0928936	1.16706
rno-miR-127	rno-miR-127-3p	MIMAT0000833	UCGGAUCCGUCUGAGCUUGGCU	TCGGATCCGTCTGAGCTTGGTTT	0	0	tCT	qTTT	T	14	170	18	147	39.06	170	34.02	167.58	73.08	337.58	23327.6	124702	0.00313276	0.313276	0.0027071	0.27071	1.15724
rno-miR-127	rno-miR-127-3p	MIMAT0000833	UCGGAUCCGUCUGAGCUUGGCU	TCGGATCCGTCTGAGCTTGGCT	0	0	0	0	T	1058	20642	3240	19198	2951.82	20642	6123.6	21885.7	9075.42	42527.7	23327.6	124702	0.389041	38.9041	0.341035	34.1035	1.14077
rno-miR-127	rno-miR-127-3p	MIMAT0000833	UCGGAUCCGUCUGAGCUUGGCU	TCGGATCCGTCTGAGCTTGGCTTC	0	0	0	qTC	C	2	35	4	24	5.58	35	7.56	27.36	13.14	62.36	23327.6	124702	0.00056328	0.056328	0.000500073	0.0500073	1.1264
rno-miR-127	rno-miR-127-3p	MIMAT0000833	UCGGAUCCGUCUGAGCUUGGCU	TCGGATCCGTCTGAGCTTGGCTTA	0	0	0	qTA	A	11	153	19	157	30.69	153	35.91	178.98	66.6	331.98	23327.6	124702	0.00285498	0.285498	0.00266219	0.266219	1.07242
rno-miR-127	rno-miR-127-3p	MIMAT0000833	UCGGAUCCGUCUGAGCUUGGCU	TCGGATCCGTCTGAGCTTGGCAAT	0	0	tT	qAAT	T	6	144	20	113	16.74	144	37.8	128.82	54.54	272.82	23327.6	124702	0.002338	0.2338	0.00218778	0.218778	1.06866
rno-miR-127	rno-miR-127-3p	MIMAT0000833	UCGGAUCCGUCUGAGCUUGGCU	TCGGATCCGTCTGAGCTTGGCTAA	0	0	0	qAA	A	19	228	37	344	53.01	228	69.93	392.16	122.94	620.16	23327.6	124702	0.00527014	0.527014	0.00497314	0.497314	1.05972
rno-miR-127	rno-miR-127-3p	MIMAT0000833	UCGGAUCCGUCUGAGCUUGGCU	TCGGATCCGTCTGAGCTTGGAT	0	0	tCT	qAT	T	9	206	21	108	25.11	206	39.69	123.12	64.8	329.12	23327.6	124702	0.00277782	0.277782	0.00263926	0.263926	1.0525
rno-miR-127	rno-miR-127-3p	MIMAT0000833	UCGGAUCCGUCUGAGCUUGGCU	ATCGGATCCGTCTGAGCTTGGAA	0	qA	tCT	qAA	A	2	30	2	16	5.58	30	3.78	18.24	9.36	48.24	23327.6	124702	0.000401241	0.0401241	0.000386843	0.0386843	1.03722
rno-miR-127	rno-miR-127-3p	MIMAT0000833	UCGGAUCCGUCUGAGCUUGGCU	TCGGATCCGTCTGAGCTTGGCAT	0	0	tT	qAT	T	27	610	84	528	75.33	610	158.76	601.92	234.09	1211.92	23327.6	124702	0.0100349	1.00349	0.00971854	0.971854	1.03255
rno-miR-127	rno-miR-127-3p	MIMAT0000833	UCGGAUCCGUCUGAGCUUGGCU	TCGGATCCGTCTGAGCTTGGCC	0	0	tT	qC	C	38	1168	157	833	106.02	1168	296.73	949.62	402.75	2117.62	23327.6	124702	0.0172649	1.72649	0.0169815	1.69815	1.01669
rno-miR-127	rno-miR-127-3p	MIMAT0000833	UCGGAUCCGUCUGAGCUUGGCU	TCGGATCCGTCTGAGCTTGG	0	0	tCT	0	G	269	5653	788	5409	750.51	5653	1489.32	6166.26	2239.83	11819.3	23327.6	124702	0.0960161	9.60161	0.0947802	9.47802	1.01304
rno-miR-127	rno-miR-127-3p	MIMAT0000833	UCGGAUCCGUCUGAGCUUGGCU	CATCGGATCCGTCTGAGCTTGG	0	qCA	tCT	0	G	7	235	30	155	19.53	235	56.7	176.7	76.23	411.7	23327.6	124702	0.0032678	0.32678	0.00330148	0.330148	0.989799
rno-miR-127	rno-miR-127-3p	MIMAT0000833	UCGGAUCCGUCUGAGCUUGGCU	TCGGATCCGTCTGAGCTTGGCTTAT	0	0	0	qTAT	T	14	197	27	261	39.06	197	51.03	297.54	90.09	494.54	23327.6	124702	0.00386194	0.386194	0.00396578	0.396578	0.973816
rno-miR-127	rno-miR-127-3p	MIMAT0000833	UCGGAUCCGUCUGAGCUUGGCU	TCGGATCCGTCTGAGCTTGGTT	0	0	tCT	qTT	T	28	635	70	476	78.12	635	132.3	542.64	210.42	1177.64	23327.6	124702	0.0090202	0.90202	0.00944365	0.944365	0.955161
rno-miR-127	rno-miR-127-3p	MIMAT0000833	UCGGAUCCGUCUGAGCUUGGCU	ATCGGATCCGTCTGAGCTTGGTTT	0	qA	tCT	qTTT	T	3	58	5	39	8.37	58	9.45	44.46	17.82	102.46	23327.6	124702	0.000763901	0.0763901	0.00082164	0.082164	0.929727
rno-miR-127	rno-miR-127-3p	MIMAT0000833	UCGGAUCCGUCUGAGCUUGGCU	TCGGATCCGTCTGAGCTTGGTAT	0	0	tCT	qTAT	T	6	144	22	172	16.74	144	41.58	196.08	58.32	340.08	23327.6	124702	0.00250004	0.250004	0.00272715	0.272715	0.916723
rno-miR-127	rno-miR-127-3p	MIMAT0000833	UCGGAUCCGUCUGAGCUUGGCU	ATCGGATCCGTCTGAGCTTGGTAA	0	qA	tCT	qTAA	A	3	61	6	51	8.37	61	11.34	58.14	19.71	119.14	23327.6	124702	0.00084492	0.084492	0.000955399	0.0955399	0.884364
rno-miR-127	rno-miR-127-3p	MIMAT0000833	UCGGAUCCGUCUGAGCUUGGCU	TCGGATCCGTCTGAGCTTGGA	0	0	tCT	qA	A	45	1194	119	923	125.55	1194	224.91	1052.22	350.46	2246.22	23327.6	124702	0.0150234	1.50234	0.0180127	1.80127	0.834042
rno-miR-127	rno-miR-127-3p	MIMAT0000833	UCGGAUCCGUCUGAGCUUGGCU	ATCGGATCCGTCTGAGCTTGG	0	qA	tCT	0	G	12	364	36	256	33.48	364	68.04	291.84	101.52	655.84	23327.6	124702	0.00435192	0.435192	0.00525927	0.525927	0.827476
rno-miR-127	rno-miR-127-3p	MIMAT0000833	UCGGAUCCGUCUGAGCUUGGCU	ATCGGATCCGTCTGAGCTTGGT	0	qA	tCT	qT	T	106	2854	280	2172	295.74	2854	529.2	2476.08	824.94	5330.08	23327.6	124702	0.0353632	3.53632	0.0427426	4.27426	0.827352
rno-miR-127	rno-miR-127-3p	MIMAT0000833	UCGGAUCCGUCUGAGCUUGGCU	TCGGATCCGTCTGAGCTTGGTAA	0	0	tCT	qTAA	A	4	109	13	110	11.16	109	24.57	125.4	35.73	234.4	23327.6	124702	0.00153166	0.153166	0.00187968	0.187968	0.814849
rno-miR-127	rno-miR-127-3p	MIMAT0000833	UCGGAUCCGUCUGAGCUUGGCU	TCGGATCCGTCTGAGCTTGGCTATT	0	0	0	qATT	T	10	223	25	244	27.9	223	47.25	278.16	75.15	501.16	23327.6	124702	0.0032215	0.32215	0.00401887	0.401887	0.801594
rno-miR-127	rno-miR-127-3p	MIMAT0000833	UCGGAUCCGUCUGAGCUUGGCU	TCGGATCCGTCTGAGCTTGGT	0	0	tCT	qT	T	101	3356	342	2595	281.79	3356	646.38	2958.3	928.17	6314.3	23327.6	124702	0.0397884	3.97884	0.0506352	5.06352	0.785786
rno-miR-127	rno-miR-127-3p	MIMAT0000833	UCGGAUCCGUCUGAGCUUGGCU	TCGGATCCGTCTGAGCTTGGCTAC	0	0	0	qAC	C	3	46	3	47	8.37	46	5.67	53.58	14.04	99.58	23327.6	124702	0.000601861	0.0601861	0.000798545	0.0798545	0.753697
rno-miR-127	rno-miR-127-3p	MIMAT0000833	UCGGAUCCGUCUGAGCUUGGCU	ATCGGATCCGTCTGAGCTTGGTT	0	qA	tCT	qTT	T	6	218	20	154	16.74	218	37.8	175.56	54.54	393.56	23327.6	124702	0.002338	0.2338	0.00315601	0.315601	0.740809
rno-miR-127	rno-miR-127-3p	MIMAT0000833	UCGGAUCCGUCUGAGCUUGGCU	CGGATCCGTCTGAGCTTGGCT	0	tC	0	0	T	2	43	2	22	5.58	43	3.78	25.08	9.36	68.08	23327.6	124702	0.000401241	0.0401241	0.000545942	0.0545942	0.734951
rno-miR-127	rno-miR-127-3p	MIMAT0000833	UCGGAUCCGUCUGAGCUUGGCU	TCGGATCCGTCTGAGCTTGGC	0	0	tT	0	C	185	7050	594	4441	516.15	7050	1122.66	5062.74	1638.81	12112.7	23327.6	124702	0.0702519	7.02519	0.0971336	9.71336	0.723249
rno-miR-127	rno-miR-127-3p	MIMAT0000833	UCGGAUCCGUCUGAGCUUGGCU	ATCGGATCCGTCTGAGCTTGGA	0	qA	tCT	qA	A	4	230	19	127	11.16	230	35.91	144.78	47.07	374.78	23327.6	124702	0.00201778	0.201778	0.00300541	0.300541	0.671382
rno-miR-127	rno-miR-127-3p	MIMAT0000833	UCGGAUCCGUCUGAGCUUGGCU	TCGGATCCGTCTGAGCTTGGCA	0	0	tT	qA	A	72	2538	203	2113	200.88	2538	383.67	2408.82	584.55	4946.82	23327.6	124702	0.0250583	2.50583	0.0396692	3.96692	0.631681
rno-miR-127	rno-miR-127-3p	MIMAT0000833	UCGGAUCCGUCUGAGCUUGGCU	TCGGATCCGTCTGAGCTTGGTA	0	0	tCT	qTA	A	5	216	17	176	13.95	216	32.13	200.64	46.08	416.64	23327.6	124702	0.00197534	0.197534	0.00334109	0.334109	0.591226
rno-miR-127	rno-miR-127-3p	MIMAT0000833	UCGGAUCCGUCUGAGCUUGGCU	ATCGGATCCGTCTGAGCTTGGTA	0	qA	tCT	qTA	A	3	139	8	70	8.37	139	15.12	79.8	23.49	218.8	23327.6	124702	0.00100696	0.100696	0.00175459	0.175459	0.573902
rno-miR-127	rno-miR-127-3p	MIMAT0000833	UCGGAUCCGUCUGAGCUUGGCU	ATCGGATCCGTCTGAGCTTGGC	0	qA	tT	0	C	4	147	5	64	11.16	147	9.45	72.96	20.61	219.96	23327.6	124702	0.000883501	0.0883501	0.00176389	0.176389	0.500883
rno-miR-127	rno-miR-127-3p	MIMAT0000833	UCGGAUCCGUCUGAGCUUGGCU	ATCGGATCCGTCTGAGCTTGGTAT	0	qA	tCT	qTAT	T	2	92	5	75	5.58	92	9.45	85.5	15.03	177.5	23327.6	124702	0.0006443	0.06443	0.0014234	0.14234	0.45265
rno-miR-127	rno-miR-127-3p	MIMAT0000833	UCGGAUCCGUCUGAGCUUGGCU	TCGGATCCGTCTGAGCTTGA	0	0	tGCT	qA	A	4	694	23	430	11.16	694	43.47	490.2	54.63	1184.2	23327.6	124702	0.00234186	0.234186	0.00949625	0.949625	0.246609
rno-miR-127s	rno-miR-127-5p	MIMAT0017117	CUGAAGCUCAGAGGGCUCUGAUU	CTGAAGCTCAGAGGGCTCTGAG	0	0	tTT	qG	G	4	47	13	15	11.16	47	24.57	17.1	35.73	64.1	22856.9	172848	0.0015632	0.15632	0.000370845	0.0370845	4.21524
rno-miR-127s	rno-miR-127-5p	MIMAT0017117	CUGAAGCUCAGAGGGCUCUGAUU	CTGAAGCTCAGAGGGCTCTGATAG	0	0	tT	qAG	G	2	13	2	10	5.58	13	3.78	11.4	9.36	24.4	22856.9	172848	0.000409504	0.0409504	0.000141164	0.0141164	2.9009
rno-miR-127s	rno-miR-127-5p	MIMAT0017117	CUGAAGCUCAGAGGGCUCUGAUU	TGCTGAAGCTCAGAGGGCTCTGAA	0	qTG	tTT	qA	A	4	39	3	9	11.16	39	5.67	10.26	16.83	49.26	22856.9	172848	0.000736319	0.0736319	0.00028499	0.028499	2.58367
rno-miR-127s	rno-miR-127-5p	MIMAT0017117	CUGAAGCUCAGAGGGCUCUGAUU	GAAGCTCAGAGGGCTCTGGTT	0	tTG	tATT	qGTT	T	2	22	2	5	5.58	22	3.78	5.7	9.36	27.7	22856.9	172848	0.000409504	0.0409504	0.000160256	0.0160256	2.55531
rno-miR-127s	rno-miR-127-5p	MIMAT0017117	CUGAAGCUCAGAGGGCUCUGAUU	CTGAAGCTCAGAGGGCTCTGATTC	0	0	qC	0	C	5	60	8	41	13.95	60	15.12	46.74	29.07	106.74	22856.9	172848	0.00127182	0.127182	0.000617535	0.0617535	2.05952
rno-miR-127s	rno-miR-127-5p	MIMAT0017117	CUGAAGCUCAGAGGGCUCUGAUU	TGCTGAAGCTCAGAGGGCTCTGATT	0	qTG	0	0	T	4	53	5	26	11.16	53	9.45	29.64	20.61	82.64	22856.9	172848	0.000901696	0.0901696	0.000478107	0.0478107	1.88597
rno-miR-127s	rno-miR-127-5p	MIMAT0017117	CUGAAGCUCAGAGGGCUCUGAUU	CTGAAGCTCAGAGGGCTCTGATAAA	0	0	tT	qAAA	A	4	44	4	29	11.16	44	7.56	33.06	18.72	77.06	22856.9	172848	0.000819007	0.0819007	0.000445824	0.0445824	1.83706
rno-miR-127s	rno-miR-127-5p	MIMAT0017117	CUGAAGCUCAGAGGGCUCUGAUU	GAAGCTCAGAGGGCTCTGA	0	tTG	tTT	0	A	8	104	9	53	22.32	104	17.01	60.42	39.33	164.42	22856.9	172848	0.0017207	0.17207	0.000951238	0.0951238	1.80891
rno-miR-127s	rno-miR-127-5p	MIMAT0017117	CUGAAGCUCAGAGGGCUCUGAUU	GAAGCTCAGAGGGCTCTGATTAA	0	tTG	0	qAA	A	4	49	4	37	11.16	49	7.56	42.18	18.72	91.18	22856.9	172848	0.000819007	0.0819007	0.000527514	0.0527514	1.55258
rno-miR-127s	rno-miR-127-5p	MIMAT0017117	CUGAAGCUCAGAGGGCUCUGAUU	CTGAAGCTCAGAGGGCTCTGATTAAT	0	0	0	qAAT	T	4	56	4	32	11.16	56	7.56	36.48	18.72	92.48	22856.9	172848	0.000819007	0.0819007	0.000535035	0.0535035	1.53075
rno-miR-127s	rno-miR-127-5p	MIMAT0017117	CUGAAGCUCAGAGGGCUCUGAUU	TGAAGCTCAGAGGGCTCTGATTA	0	tT	0	qA	A	2	67	7	26	5.58	67	13.23	29.64	18.81	96.64	22856.9	172848	0.000822945	0.0822945	0.000559103	0.0559103	1.4719
rno-miR-127s	rno-miR-127-5p	MIMAT0017117	CUGAAGCUCAGAGGGCUCUGAUU	GAAGCTCAGAGGGCTCTGATTCA	0	tTG	qCA	0	A	24	503	46	278	66.96	503	86.94	316.92	153.9	819.92	22856.9	172848	0.00673318	0.673318	0.00474358	0.474358	1.41943
rno-miR-127s	rno-miR-127-5p	MIMAT0017117	CUGAAGCUCAGAGGGCUCUGAUU	GAAGCTCAGAGGGCTCTGATTAT	0	tTG	0	qAT	T	3	67	5	25	8.37	67	9.45	28.5	17.82	95.5	22856.9	172848	0.000779632	0.0779632	0.000552507	0.0552507	1.41108
rno-miR-127s	rno-miR-127-5p	MIMAT0017117	CUGAAGCUCAGAGGGCUCUGAUU	GAAGCTCAGAGGGCTCTGATTC	0	tTG	qC	0	C	430	7894	617	4499	1199.7	7894	1166.13	5128.86	2365.83	13022.9	22856.9	172848	0.103506	10.3506	0.0753427	7.53427	1.3738
rno-miR-127s	rno-miR-127-5p	MIMAT0017117	CUGAAGCUCAGAGGGCUCUGAUU	CTGAAGCTCAGAGGGCTCTGATTTT	0	0	0	qTT	T	33	643	49	352	92.07	643	92.61	401.28	184.68	1044.28	22856.9	172848	0.00807982	0.807982	0.00604159	0.604159	1.33737
rno-miR-127s	rno-miR-127-5p	MIMAT0017117	CUGAAGCUCAGAGGGCUCUGAUU	CTGAAGCTCAGAGGGCTCTGAAA	0	0	tTT	qAA	A	13	223	10	79	36.27	223	18.9	90.06	55.17	313.06	22856.9	172848	0.00241371	0.241371	0.00181118	0.181118	1.33267
rno-miR-127s	rno-miR-127-5p	MIMAT0017117	CUGAAGCUCAGAGGGCUCUGAUU	CTGAAGCTCAGAGGGCTCTGAAT	0	0	tTT	qAT	T	7	164	9	43	19.53	164	17.01	49.02	36.54	213.02	22856.9	172848	0.00159864	0.159864	0.00123241	0.123241	1.29717
rno-miR-127s	rno-miR-127-5p	MIMAT0017117	CUGAAGCUCAGAGGGCUCUGAUU	TGAAGCTCAGAGGGCTCTGATTCT	0	tT	qC	qT	T	4	60	3	35	11.16	60	5.67	39.9	16.83	99.9	22856.9	172848	0.000736319	0.0736319	0.000577963	0.0577963	1.27399
rno-miR-127s	rno-miR-127-5p	MIMAT0017117	CUGAAGCUCAGAGGGCUCUGAUU	CTGAAGCTCAGAGGGCTCTGATTT	0	0	0	qT	T	178	4381	357	2269	496.62	4381	674.73	2586.66	1171.35	6967.66	22856.9	172848	0.051247	5.1247	0.0403108	4.03108	1.2713
rno-miR-127s	rno-miR-127-5p	MIMAT0017117	CUGAAGCUCAGAGGGCUCUGAUU	CTGAAGCTCAGAGGGCTCTGATTAA	0	0	0	qAA	A	10	187	14	121	27.9	187	26.46	137.94	54.36	324.94	22856.9	172848	0.00237827	0.237827	0.00187991	0.187991	1.2651
rno-miR-127s	rno-miR-127-5p	MIMAT0017117	CUGAAGCUCAGAGGGCUCUGAUU	CTGAAGCTCAGAGGGCTCTGAA	0	0	tTT	qA	A	8	324	26	100	22.32	324	49.14	114	71.46	438	22856.9	172848	0.0031264	0.31264	0.00253401	0.253401	1.23378
rno-miR-127s	rno-miR-127-5p	MIMAT0017117	CUGAAGCUCAGAGGGCUCUGAUU	CTGAAGCTCAGAGGGCTCTGATTA	0	0	0	qA	A	38	869	69	524	106.02	869	130.41	597.36	236.43	1466.36	22856.9	172848	0.0103439	1.03439	0.0084835	0.84835	1.2193
rno-miR-127s	rno-miR-127-5p	MIMAT0017117	CUGAAGCUCAGAGGGCUCUGAUU	CTGAAGCTCAGAGGGCTCTGATAA	0	0	tT	qAA	A	11	319	36	262	30.69	319	68.04	298.68	98.73	617.68	22856.9	172848	0.00431948	0.431948	0.00357354	0.357354	1.20874
rno-miR-127s	rno-miR-127-5p	MIMAT0017117	CUGAAGCUCAGAGGGCUCUGAUU	CTGAAGCTCAGAGGGCTCTGATAT	0	0	tT	qAT	T	34	797	55	401	94.86	797	103.95	457.14	198.81	1254.14	22856.9	172848	0.00869801	0.869801	0.00725572	0.725572	1.19878
rno-miR-127s	rno-miR-127-5p	MIMAT0017117	CUGAAGCUCAGAGGGCUCUGAUU	TGCTGAAGCTCAGAGGGCTCTGAT	0	qTG	tT	0	T	6	274	25	138	16.74	274	47.25	157.32	63.99	431.32	22856.9	172848	0.00279959	0.279959	0.00249537	0.249537	1.12191
rno-miR-127s	rno-miR-127-5p	MIMAT0017117	CUGAAGCUCAGAGGGCUCUGAUU	CTGAAGCTCAGAGGGCTCTGATTTA	0	0	0	qTA	A	3	77	6	50	8.37	77	11.34	57	19.71	134	22856.9	172848	0.00086232	0.086232	0.000775246	0.0775246	1.11232
rno-miR-127s	rno-miR-127-5p	MIMAT0017117	CUGAAGCUCAGAGGGCUCUGAUU	CTGAAGCTCAGAGGGCTCTGATT	0	0	0	0	T	1048	36049	2524	15596	2923.92	36049	4770.36	17779.4	7694.28	53828.4	22856.9	172848	0.336628	33.6628	0.31142	31.142	1.08094
rno-miR-127s	rno-miR-127-5p	MIMAT0017117	CUGAAGCUCAGAGGGCUCUGAUU	CTGAAGCTCAGAGGGCTCTGT	0	0	tATT	qT	T	3	112	6	25	8.37	112	11.34	28.5	19.71	140.5	22856.9	172848	0.00086232	0.086232	0.000812851	0.0812851	1.06086
rno-miR-127s	rno-miR-127-5p	MIMAT0017117	CUGAAGCUCAGAGGGCUCUGAUU	GCTGAAGCTCAGAGGGCTCTGAT	0	qG	tT	0	T	6	233	19	130	16.74	233	35.91	148.2	52.65	381.2	22856.9	172848	0.00230346	0.230346	0.0022054	0.22054	1.04446
rno-miR-127s	rno-miR-127-5p	MIMAT0017117	CUGAAGCUCAGAGGGCUCUGAUU	CTGAAGCTCAGAGGGCTCTGA	0	0	tTT	0	A	98	2606	139	1149	273.42	2606	262.71	1309.86	536.13	3915.86	22856.9	172848	0.0234559	2.34559	0.0226549	2.26549	1.03536
rno-miR-127s	rno-miR-127-5p	MIMAT0017117	CUGAAGCUCAGAGGGCUCUGAUU	CTGAAGCTCAGAGGGCTCTGATA	0	0	tT	qA	A	69	2874	196	1281	192.51	2874	370.44	1460.34	562.95	4334.34	22856.9	172848	0.0246293	2.46293	0.025076	2.5076	0.982187
rno-miR-127s	rno-miR-127-5p	MIMAT0017117	CUGAAGCUCAGAGGGCUCUGAUU	CTGAAGCTCAGAGGGCTCTGATC	0	0	tT	qC	C	23	723	35	271	64.17	723	66.15	308.94	130.32	1031.94	22856.9	172848	0.00570155	0.570155	0.0059702	0.59702	0.955001
rno-miR-127s	rno-miR-127-5p	MIMAT0017117	CUGAAGCUCAGAGGGCUCUGAUU	GAAGCTCAGAGGGCTCTGATTCT	0	tTG	qC	qT	T	32	1178	64	432	89.28	1178	120.96	492.48	210.24	1670.48	22856.9	172848	0.00919808	0.919808	0.00966442	0.966442	0.951747
rno-miR-127s	rno-miR-127-5p	MIMAT0017117	CUGAAGCUCAGAGGGCUCUGAUU	TGAAGCTCAGAGGGCTCTGATT	0	tT	0	0	T	48	1863	106	721	133.92	1863	200.34	821.94	334.26	2684.94	22856.9	172848	0.014624	1.4624	0.0155335	1.55335	0.94145
rno-miR-127s	rno-miR-127-5p	MIMAT0017117	CUGAAGCUCAGAGGGCUCUGAUU	CTGAAGCTCAGAGGGCTCTGATTTAT	0	0	0	qTAT	T	4	94	5	64	11.16	94	9.45	72.96	20.61	166.96	22856.9	172848	0.000901696	0.0901696	0.000965933	0.0965933	0.933497
rno-miR-127s	rno-miR-127-5p	MIMAT0017117	CUGAAGCUCAGAGGGCUCUGAUU	CTGAAGCTCAGAGGGCTCTGATTAT	0	0	0	qAT	T	25	982	57	412	69.75	982	107.73	469.68	177.48	1451.68	22856.9	172848	0.00776482	0.776482	0.00839857	0.839857	0.92454
rno-miR-127s	rno-miR-127-5p	MIMAT0017117	CUGAAGCUCAGAGGGCUCUGAUU	TGCTGAAGCTCAGAGGGCTCTGA	0	qTG	tTT	0	A	16	373	18	242	44.64	373	34.02	275.88	78.66	648.88	22856.9	172848	0.00344141	0.344141	0.00375404	0.375404	0.91672
rno-miR-127s	rno-miR-127-5p	MIMAT0017117	CUGAAGCUCAGAGGGCUCUGAUU	TGAAGCTCAGAGGGCTCTGATTT	0	tT	0	qT	T	5	193	10	81	13.95	193	18.9	92.34	32.85	285.34	22856.9	172848	0.0014372	0.14372	0.00165081	0.165081	0.870603
rno-miR-127s	rno-miR-127-5p	MIMAT0017117	CUGAAGCUCAGAGGGCUCUGAUU	CTGAAGCTCAGAGGGCTCTGAT	0	0	tT	0	T	649	30588	1711	11922	1810.71	30588	3233.79	13591.1	5044.5	44179.1	22856.9	172848	0.220699	22.0699	0.255594	25.5594	0.863473
rno-miR-127s	rno-miR-127-5p	MIMAT0017117	CUGAAGCUCAGAGGGCUCUGAUU	TGAAGCTCAGAGGGCTCTGATTC	0	tT	qC	0	C	5	213	13	116	13.95	213	24.57	132.24	38.52	345.24	22856.9	172848	0.00168526	0.168526	0.00199736	0.199736	0.843747
rno-miR-127s	rno-miR-127-5p	MIMAT0017117	CUGAAGCUCAGAGGGCUCUGAUU	GCTGAAGCTCAGAGGGCTCTGATT	0	qG	0	0	T	2	77	4	37	5.58	77	7.56	42.18	13.14	119.18	22856.9	172848	0.00057488	0.057488	0.000689506	0.0689506	0.833757
rno-miR-127s	rno-miR-127-5p	MIMAT0017117	CUGAAGCUCAGAGGGCUCUGAUU	CTGAAGCTCAGAGGGCTCTGATAAT	0	0	tT	qAAT	T	3	139	6	43	8.37	139	11.34	49.02	19.71	188.02	22856.9	172848	0.00086232	0.086232	0.00108777	0.108777	0.792738
rno-miR-127s	rno-miR-127-5p	MIMAT0017117	CUGAAGCUCAGAGGGCUCUGAUU	GAAGCTCAGAGGGCTCTGATT	0	tTG	0	0	T	195	10444	532	4097	544.05	10444	1005.48	4670.58	1549.53	15114.6	22856.9	172848	0.0677925	6.77925	0.0874441	8.74441	0.775267
rno-miR-127s	rno-miR-127-5p	MIMAT0017117	CUGAAGCUCAGAGGGCUCUGAUU	GAAGCTCAGAGGGCTCTGATC	0	tTG	tT	qC	C	3	186	9	62	8.37	186	17.01	70.68	25.38	256.68	22856.9	172848	0.00111038	0.111038	0.001485	0.1485	0.747734
rno-miR-127s	rno-miR-127-5p	MIMAT0017117	CUGAAGCUCAGAGGGCUCUGAUU	GAAGCTCAGAGGGCTCTGAT	0	tTG	tT	0	T	27	1087	41	462	75.33	1087	77.49	526.68	152.82	1613.68	22856.9	172848	0.00668593	0.668593	0.00933581	0.933581	0.71616
rno-miR-127s	rno-miR-127-5p	MIMAT0017117	CUGAAGCUCAGAGGGCUCUGAUU	CTGAAGCTCAGAGGGCTCTGATGT	0	0	tT	qGT	T	4	121	3	50	11.16	121	5.67	57	16.83	178	22856.9	172848	0.000736319	0.0736319	0.0010298	0.10298	0.715009
rno-miR-127s	rno-miR-127-5p	MIMAT0017117	CUGAAGCUCAGAGGGCUCUGAUU	CTGAAGCTCAGAGGGCTCTGATTTTT	0	0	0	qTTT	T	3	248	14	108	8.37	248	26.46	123.12	34.83	371.12	22856.9	172848	0.00152383	0.152383	0.00214708	0.214708	0.709719
rno-miR-127s	rno-miR-127-5p	MIMAT0017117	CUGAAGCUCAGAGGGCUCUGAUU	GAAGCTCAGAGGGCTCTGATTA	0	tTG	0	qA	A	12	540	19	227	33.48	540	35.91	258.78	69.39	798.78	22856.9	172848	0.00303584	0.303584	0.00462127	0.462127	0.656927
rno-miR-127s	rno-miR-127-5p	MIMAT0017117	CUGAAGCUCAGAGGGCUCUGAUU	TGAAGCTCAGAGGGCTCTGAT	0	tT	tT	0	T	8	274	7	119	22.32	274	13.23	135.66	35.55	409.66	22856.9	172848	0.00155533	0.155533	0.00237005	0.237005	0.656241
rno-miR-127s	rno-miR-127-5p	MIMAT0017117	CUGAAGCUCAGAGGGCUCUGAUU	CTGAAGCTCAGAGGGCTCTGAC	0	0	tTT	qC	C	4	401	14	120	11.16	401	26.46	136.8	37.62	537.8	22856.9	172848	0.00164589	0.164589	0.0031114	0.31114	0.528987
rno-miR-127s	rno-miR-127-5p	MIMAT0017117	CUGAAGCUCAGAGGGCUCUGAUU	AAGCTCAGAGGGCTCTGATT	0	tTGA	0	0	T	2	269	8	102	5.58	269	15.12	116.28	20.7	385.28	22856.9	172848	0.000905633	0.0905633	0.00222901	0.222901	0.406295
rno-miR-127s	rno-miR-127-5p	MIMAT0017117	CUGAAGCUCAGAGGGCUCUGAUU	GAAGCTCAGAGGGCTCTGATA	0	tTG	tT	qA	A	2	291	6	82	5.58	291	11.34	93.48	16.92	384.48	22856.9	172848	0.000740257	0.0740257	0.00222438	0.222438	0.332793
rno-miR-128-2s	rno-miR-128-2-5p	MIMAT0017119	GGGGGCCGAUGCACUGUAAGA	GGGGGCCGATGCACTGTAAGA	0	0	0	0	A	5	48	3	57	13.95	48	5.67	64.98	19.62	112.98	40.23	375.6	0.487696	48.7696	0.300799	30.0799	1.62134
rno-miR-128-2s	rno-miR-128-2-5p	MIMAT0017119	GGGGGCCGAUGCACUGUAAGA	GGGGGCCGATGCACTGTAAGAGA	0	0	qGA	0	A	4	84	3	91	11.16	84	5.67	103.74	16.83	187.74	40.23	375.6	0.418345	41.8345	0.49984	49.984	0.836956
rno-miR-128	rno-miR-128-3p	MIMAT0000834	UCACAGUGAACCGGUCUCUUU	TCACAGTGAACCGGTCTCTG	0	0	tTT	qG	G	7	14	16	12	19.53	14	30.24	13.68	49.77	27.68	103102	462959	0.000482726	0.0482726	5.97893e-05	0.00597893	8.07378
rno-miR-128	rno-miR-128-3p	MIMAT0000834	UCACAGUGAACCGGUCUCUUU	TCACAGTGAACCGGTCTCG	0	0	tTTT	qG	G	8	17	13	13	22.32	17	24.57	14.82	46.89	31.82	103102	462959	0.000454792	0.0454792	6.87318e-05	0.00687318	6.61691
rno-miR-128	rno-miR-128-3p	MIMAT0000834	UCACAGUGAACCGGUCUCUUU	TCACAGTGAACCGGTCTCTTTTAGA	0	0	qT	qAGA	A	4	7	3	10	11.16	7	5.67	11.4	16.83	18.4	103102	462959	0.000163236	0.0163236	3.97444e-05	0.00397444	4.10716
rno-miR-128	rno-miR-128-3p	MIMAT0000834	UCACAGUGAACCGGUCUCUUU	TCACAGTGAACCGGTCTCTTTCG	0	0	qC	qG	G	7	43	38	54	19.53	43	71.82	61.56	91.35	104.56	103102	462959	0.000886016	0.0886016	0.000225852	0.0225852	3.923
rno-miR-128	rno-miR-128-3p	MIMAT0000834	UCACAGUGAACCGGUCUCUUU	TCACAGTGAACCGGTCTCTTTTG	0	0	qT	qG	G	22	64	53	110	61.38	64	100.17	125.4	161.55	189.4	103102	462959	0.00156689	0.156689	0.000409108	0.0409108	3.83003
rno-miR-128	rno-miR-128-3p	MIMAT0000834	UCACAGUGAACCGGUCUCUUU	TCACAGTGAACCGGTCTCTTTG	0	0	0	qG	G	52	207	131	241	145.08	207	247.59	274.74	392.67	481.74	103102	462959	0.00380856	0.380856	0.00104057	0.104057	3.66008
rno-miR-128	rno-miR-128-3p	MIMAT0000834	UCACAGUGAACCGGUCUCUUU	TCACAGTGAACCGGTCTCTTTAAG	0	0	0	qAAG	G	5	23	16	28	13.95	23	30.24	31.92	44.19	54.92	103102	462959	0.000428605	0.0428605	0.000118628	0.0118628	3.61301
rno-miR-128	rno-miR-128-3p	MIMAT0000834	UCACAGUGAACCGGUCUCUUU	TCACAGTGAACCGGTCTCTTTTAG	0	0	qT	qAG	G	7	16	10	29	19.53	16	18.9	33.06	38.43	49.06	103102	462959	0.000372738	0.0372738	0.000105971	0.0105971	3.51737
rno-miR-128	rno-miR-128-3p	MIMAT0000834	UCACAGUGAACCGGUCUCUUU	TCACAGTGAACCGGTCTCTTG	0	0	tT	qG	G	28	204	107	155	78.12	204	202.23	176.7	280.35	380.7	103102	462959	0.00271915	0.271915	0.000822319	0.0822319	3.30669
rno-miR-128	rno-miR-128-3p	MIMAT0000834	UCACAGUGAACCGGUCUCUUU	TCACAGTGAACCGGTCTCTTTAG	0	0	0	qAG	G	45	173	104	256	125.55	173	196.56	291.84	322.11	464.84	103102	462959	0.00312419	0.312419	0.00100406	0.100406	3.11154
rno-miR-128	rno-miR-128-3p	MIMAT0000834	UCACAGUGAACCGGUCUCUUU	CTCACAGTGAACCGGTCTCTT	0	qC	tT	0	T	5	17	3	13	13.95	17	5.67	14.82	19.62	31.82	103102	462959	0.000190297	0.0190297	6.87318e-05	0.00687318	2.76869
rno-miR-128	rno-miR-128-3p	MIMAT0000834	UCACAGUGAACCGGUCUCUUU	TCACAGTGAACCGGTCTCTTTTTAA	0	0	qTT	qAA	A	3	8	2	12	8.37	8	3.78	13.68	12.15	21.68	103102	462959	0.000117844	0.0117844	4.68292e-05	0.00468292	2.51647
rno-miR-128	rno-miR-128-3p	MIMAT0000834	UCACAGUGAACCGGUCUCUUU	TCACAGTGAACCGGTCTCTTTAAA	0	0	0	qAAA	A	39	113	44	219	108.81	113	83.16	249.66	191.97	362.66	103102	462959	0.00186194	0.186194	0.000783353	0.0783353	2.37689
rno-miR-128	rno-miR-128-3p	MIMAT0000834	UCACAGUGAACCGGUCUCUUU	TCACAGTGAACCGGTCTCTTTCTA	0	0	qC	qTA	A	5	20	2	12	13.95	20	3.78	13.68	17.73	33.68	103102	462959	0.000171966	0.0171966	7.27494e-05	0.00727494	2.36381
rno-miR-128	rno-miR-128-3p	MIMAT0000834	UCACAGUGAACCGGUCUCUUU	TCACAGTGAACCGGTCTCTTTAGT	0	0	0	qAGT	T	7	39	8	26	19.53	39	15.12	29.64	34.65	68.64	103102	462959	0.000336075	0.0336075	0.000148264	0.0148264	2.26674
rno-miR-128	rno-miR-128-3p	MIMAT0000834	UCACAGUGAACCGGUCUCUUU	TCACAGTGAACCGGTCTCTTTACA	0	0	0	qACA	A	2	20	9	22	5.58	20	17.01	25.08	22.59	45.08	103102	462959	0.000219103	0.0219103	9.73737e-05	0.00973737	2.25013
rno-miR-128	rno-miR-128-3p	MIMAT0000834	UCACAGUGAACCGGUCUCUUU	TCACAGTGAACCGGTCTCTTTGA	0	0	0	qGA	A	22	86	38	161	61.38	86	71.82	183.54	133.2	269.54	103102	462959	0.00129192	0.129192	0.000582212	0.0582212	2.21899
rno-miR-128	rno-miR-128-3p	MIMAT0000834	UCACAGUGAACCGGUCUCUUU	TCACAGTGAACCGGTCTCTTAAA	0	0	tT	qAAA	A	9	27	5	40	25.11	27	9.45	45.6	34.56	72.6	103102	462959	0.000335202	0.0335202	0.000156817	0.0156817	2.13753
rno-miR-128	rno-miR-128-3p	MIMAT0000834	UCACAGUGAACCGGUCUCUUU	TCACAGTGAACCGGTCTCTTTTAC	0	0	qT	qAC	C	3	26	7	19	8.37	26	13.23	21.66	21.6	47.66	103102	462959	0.000209501	0.0209501	0.000102947	0.0102947	2.03505
rno-miR-128	rno-miR-128-3p	MIMAT0000834	UCACAGUGAACCGGUCUCUUU	TCACAGTGAACCGGTCTCTTTAA	0	0	0	qAA	A	544	2261	605	3574	1517.76	2261	1143.45	4074.36	2661.21	6335.36	103102	462959	0.0258114	2.58114	0.0136845	1.36845	1.88618
rno-miR-128	rno-miR-128-3p	MIMAT0000834	UCACAGUGAACCGGUCUCUUU	CAGTGAACCGGTCTCTTTT	0	tCAC	qT	0	T	2	21	9	29	5.58	21	17.01	33.06	22.59	54.06	103102	462959	0.000219103	0.0219103	0.000116771	0.0116771	1.87636
rno-miR-128	rno-miR-128-3p	MIMAT0000834	UCACAGUGAACCGGUCUCUUU	TCACAGTGAACCGGTCTC	0	0	tTTT	0	C	118	509	131	898	329.22	509	247.59	1023.72	576.81	1532.72	103102	462959	0.00559456	0.559456	0.0033107	0.33107	1.68984
rno-miR-128	rno-miR-128-3p	MIMAT0000834	UCACAGUGAACCGGUCUCUUU	TCACAGTGAACCGGTCTCTTTCAA	0	0	qC	qAA	A	8	33	9	64	22.32	33	17.01	72.96	39.33	105.96	103102	462959	0.000381467	0.0381467	0.000228876	0.0228876	1.6667
rno-miR-128	rno-miR-128-3p	MIMAT0000834	UCACAGUGAACCGGUCUCUUU	TCACAGTGAACCGGTCTCTTTAGA	0	0	0	qAGA	A	28	178	35	187	78.12	178	66.15	213.18	144.27	391.18	103102	462959	0.00139929	0.139929	0.000844956	0.0844956	1.65605
rno-miR-128	rno-miR-128-3p	MIMAT0000834	UCACAGUGAACCGGUCUCUUU	TCACAGTGAACCGGTCTCTTTTAA	0	0	qT	qAA	A	57	262	48	368	159.03	262	90.72	419.52	249.75	681.52	103102	462959	0.00242236	0.242236	0.0014721	0.14721	1.64552
rno-miR-128	rno-miR-128-3p	MIMAT0000834	UCACAGUGAACCGGUCUCUUU	TCACAGTGAACCGGTCTCTTTTTAT	0	0	qTT	qAT	T	6	29	4	33	16.74	29	7.56	37.62	24.3	66.62	103102	462959	0.000235689	0.0235689	0.0001439	0.01439	1.63786
rno-miR-128	rno-miR-128-3p	MIMAT0000834	UCACAGUGAACCGGUCUCUUU	TCACAGTGAACCGGTCTCTTTCTT	0	0	qC	qTT	T	21	125	34	189	58.59	125	64.26	215.46	122.85	340.46	103102	462959	0.00119154	0.119154	0.0007354	0.07354	1.62026
rno-miR-128	rno-miR-128-3p	MIMAT0000834	UCACAGUGAACCGGUCUCUUU	TCACAGTGAACCGGTCTCTTTAAC	0	0	0	qAAC	C	6	36	4	28	16.74	36	7.56	31.92	24.3	67.92	103102	462959	0.000235689	0.0235689	0.000146708	0.0146708	1.60651
rno-miR-128	rno-miR-128-3p	MIMAT0000834	UCACAGUGAACCGGUCUCUUU	TCACAGTGAACCGGTCTCTTTTTC	0	0	qTTC	0	C	7	48	5	29	19.53	48	9.45	33.06	28.98	81.06	103102	462959	0.000281081	0.0281081	0.000175091	0.0175091	1.60534
rno-miR-128	rno-miR-128-3p	MIMAT0000834	UCACAGUGAACCGGUCUCUUU	TCACAGTGAACCGGTCTCTTTTGA	0	0	qT	qGA	A	6	20	3	38	16.74	20	5.67	43.32	22.41	63.32	103102	462959	0.000217358	0.0217358	0.000136772	0.0136772	1.58919
rno-miR-128	rno-miR-128-3p	MIMAT0000834	UCACAGUGAACCGGUCUCUUU	TCACAGTGAACCGGTCTCTTTTAAT	0	0	qT	qAAT	T	5	26	3	27	13.95	26	5.67	30.78	19.62	56.78	103102	462959	0.000190297	0.0190297	0.000122646	0.0122646	1.5516
rno-miR-128	rno-miR-128-3p	MIMAT0000834	UCACAGUGAACCGGUCUCUUU	TCACAGTGAACCGGTCTCTTTAC	0	0	0	qAC	C	20	171	30	136	55.8	171	56.7	155.04	112.5	326.04	103102	462959	0.00109115	0.109115	0.000704253	0.0704253	1.54938
rno-miR-128	rno-miR-128-3p	MIMAT0000834	UCACAGUGAACCGGUCUCUUU	CACAGTGAACCGGTCTCTTTC	0	tC	qC	0	C	3	29	9	40	8.37	29	17.01	45.6	25.38	74.6	103102	462959	0.000246164	0.0246164	0.000161137	0.0161137	1.52766
rno-miR-128	rno-miR-128-3p	MIMAT0000834	UCACAGUGAACCGGUCUCUUU	TCACAGTGAACCGGTCTCTTAA	0	0	tT	qAA	A	25	144	27	189	69.75	144	51.03	215.46	120.78	359.46	103102	462959	0.00117146	0.117146	0.00077644	0.077644	1.50876
rno-miR-128	rno-miR-128-3p	MIMAT0000834	UCACAGUGAACCGGUCUCUUU	TCACAGTGAACCGGTCTCT	0	0	tTT	0	T	258	1732	374	2251	719.82	1732	706.86	2566.14	1426.68	4298.14	103102	462959	0.0138376	1.38376	0.00928406	0.928406	1.49046
rno-miR-128	rno-miR-128-3p	MIMAT0000834	UCACAGUGAACCGGUCUCUUU	TCACAGTGAACCGGTCTCTTTTTTT	0	0	qTT	qTT	T	18	140	30	161	50.22	140	56.7	183.54	106.92	323.54	103102	462959	0.00103703	0.103703	0.000698853	0.0698853	1.48391
rno-miR-128	rno-miR-128-3p	MIMAT0000834	UCACAGUGAACCGGUCUCUUU	TCACAGTGAACCGGTCTCTTTAAT	0	0	0	qAAT	T	26	215	40	205	72.54	215	75.6	233.7	148.14	448.7	103102	462959	0.00143683	0.143683	0.000969201	0.0969201	1.48249
rno-miR-128	rno-miR-128-3p	MIMAT0000834	UCACAGUGAACCGGUCUCUUU	TCACAGTGAACCGGTCTCTTTTCT	0	0	qT	qCT	T	10	73	9	57	27.9	73	17.01	64.98	44.91	137.98	103102	462959	0.000435588	0.0435588	0.000298039	0.0298039	1.46151
rno-miR-128	rno-miR-128-3p	MIMAT0000834	UCACAGUGAACCGGUCUCUUU	TCACAGTGAACCGGTCTCTC	0	0	tTT	qC	C	11	79	15	91	30.69	79	28.35	103.74	59.04	182.74	103102	462959	0.000572637	0.0572637	0.000394722	0.0394722	1.45073
rno-miR-128	rno-miR-128-3p	MIMAT0000834	UCACAGUGAACCGGUCUCUUU	TCACAGTGAACCGGTCTCTTTTTA	0	0	qTT	qA	A	21	151	25	174	58.59	151	47.25	198.36	105.84	349.36	103102	462959	0.00102656	0.102656	0.000754624	0.0754624	1.36035
rno-miR-128	rno-miR-128-3p	MIMAT0000834	UCACAGUGAACCGGUCUCUUU	TCACAGTGAACCGGTCTCTTTCAT	0	0	qC	qAT	T	6	59	11	65	16.74	59	20.79	74.1	37.53	133.1	103102	462959	0.000364008	0.0364008	0.000287499	0.0287499	1.26612
rno-miR-128	rno-miR-128-3p	MIMAT0000834	UCACAGUGAACCGGUCUCUUU	TCACAGTGAACCGGTCTCTTTC	0	0	qC	0	C	1018	8504	1812	12075	2840.22	8504	3424.68	13765.5	6264.9	22269.5	103102	462959	0.0607641	6.07641	0.0481025	4.81025	1.26322
rno-miR-128	rno-miR-128-3p	MIMAT0000834	UCACAGUGAACCGGUCUCUUU	TCACAGTGAACCGGTCTCTTTCA	0	0	qC	qA	A	151	1500	285	1747	421.29	1500	538.65	1991.58	959.94	3491.58	103102	462959	0.00931058	0.931058	0.00754188	0.754188	1.23452
rno-miR-128	rno-miR-128-3p	MIMAT0000834	UCACAGUGAACCGGUCUCUUU	TCACAGTGAACCGGTCTCTTTTTTTT	0	0	qTT	qTTT	T	5	41	5	39	13.95	41	9.45	44.46	23.4	85.46	103102	462959	0.00022696	0.022696	0.000184595	0.0184595	1.2295
rno-miR-128	rno-miR-128-3p	MIMAT0000834	UCACAGUGAACCGGUCUCUUU	TCACAGTGAACCGGTCTCTTTTATT	0	0	qT	qATT	T	2	23	2	10	5.58	23	3.78	11.4	9.36	34.4	103102	462959	9.07839e-05	0.00907839	7.43047e-05	0.00743047	1.22178
rno-miR-128	rno-miR-128-3p	MIMAT0000834	UCACAGUGAACCGGUCUCUUU	TCACAGTGAACCGGTCTCTTTTT	0	0	qTT	0	T	828	7337	1309	8999	2310.12	7337	2474.01	10258.9	4784.13	17595.9	103102	462959	0.0464019	4.64019	0.0380074	3.80074	1.22087
rno-miR-128	rno-miR-128-3p	MIMAT0000834	UCACAGUGAACCGGUCUCUUU	TCACAGTGAACCGGTCTCTTTTA	0	0	qT	qA	A	289	2562	469	3239	806.31	2562	886.41	3692.46	1692.72	6254.46	103102	462959	0.0164179	1.64179	0.0135098	1.35098	1.21526
rno-miR-128	rno-miR-128-3p	MIMAT0000834	UCACAGUGAACCGGUCUCUUU	TCACAGTGAACCGGTCTCTTTTTT	0	0	qTT	qT	T	166	1713	253	1666	463.14	1713	478.17	1899.24	941.31	3612.24	103102	462959	0.00912989	0.912989	0.00780251	0.780251	1.17012
rno-miR-128	rno-miR-128-3p	MIMAT0000834	UCACAGUGAACCGGUCUCUUU	TCACAGTGAACCGGTCTCTTTTAT	0	0	qT	qAT	T	52	394	66	577	145.08	394	124.74	657.78	269.82	1051.78	103102	462959	0.00261702	0.261702	0.00227186	0.227186	1.15193
rno-miR-128	rno-miR-128-3p	MIMAT0000834	UCACAGUGAACCGGUCUCUUU	TCACAGTGAACCGGTCTCTTTATT	0	0	0	qATT	T	4	67	13	67	11.16	67	24.57	76.38	35.73	143.38	103102	462959	0.00034655	0.034655	0.000309704	0.0309704	1.11897
rno-miR-128	rno-miR-128-3p	MIMAT0000834	UCACAGUGAACCGGUCUCUUU	TCACAGTGAACCGGTCTCTTTAT	0	0	0	qAT	T	203	1840	301	2402	566.37	1840	568.89	2738.28	1135.26	4578.28	103102	462959	0.011011	1.1011	0.00988917	0.988917	1.11344
rno-miR-128	rno-miR-128-3p	MIMAT0000834	UCACAGUGAACCGGUCUCUUU	CACAGTGAACCGGTCTCTTTTT	0	tC	qTT	0	T	6	51	9	77	16.74	51	17.01	87.78	33.75	138.78	103102	462959	0.000327346	0.0327346	0.000299767	0.0299767	1.092
rno-miR-128	rno-miR-128-3p	MIMAT0000834	UCACAGUGAACCGGUCUCUUU	TCACAGTGAACCGGTCTCC	0	0	tTTT	qC	C	12	119	11	92	33.48	119	20.79	104.88	54.27	223.88	103102	462959	0.000526372	0.0526372	0.000483585	0.0483585	1.08848
rno-miR-128	rno-miR-128-3p	MIMAT0000834	UCACAGUGAACCGGUCUCUUU	TCACAGTGAACCGGTCTCTTTATA	0	0	0	qATA	A	2	15	2	21	5.58	15	3.78	23.94	9.36	38.94	103102	462959	9.07839e-05	0.00907839	8.41111e-05	0.00841111	1.07933
rno-miR-128	rno-miR-128-3p	MIMAT0000834	UCACAGUGAACCGGUCUCUUU	TCACAGTGAACCGGTCTCTTTTC	0	0	qT	qC	C	11	180	30	169	30.69	180	56.7	192.66	87.39	372.66	103102	462959	0.000847607	0.0847607	0.000804953	0.0804953	1.05299
rno-miR-128	rno-miR-128-3p	MIMAT0000834	UCACAGUGAACCGGUCUCUUU	CACAGTGAACCGGTCTCTTTCC	0	tC	qCC	0	C	2	16	3	29	5.58	16	5.67	33.06	11.25	49.06	103102	462959	0.000109115	0.0109115	0.000105971	0.0105971	1.02968
rno-miR-128	rno-miR-128-3p	MIMAT0000834	UCACAGUGAACCGGUCUCUUU	TCACAGTGAACCGGTCTCTTTCT	0	0	qC	qT	T	160	2709	491	2922	446.4	2709	927.99	3331.08	1374.39	6040.08	103102	462959	0.0133304	1.33304	0.0130467	1.30467	1.02175
rno-miR-128	rno-miR-128-3p	MIMAT0000834	UCACAGUGAACCGGUCUCUUU	TCACAGTGAACCGGTCTCTTTA	0	0	0	qA	A	713	8777	1320	9709	1989.27	8777	2494.8	11068.3	4484.07	19845.3	103102	462959	0.0434916	4.34916	0.0428661	4.28661	1.01459
rno-miR-128	rno-miR-128-3p	MIMAT0000834	UCACAGUGAACCGGUCUCUUU	TCACAGTGAACCGGTCTCTTTCC	0	0	qCC	0	C	11	129	19	147	30.69	129	35.91	167.58	66.6	296.58	103102	462959	0.000645962	0.0645962	0.000640618	0.0640618	1.00834
rno-miR-128	rno-miR-128-3p	MIMAT0000834	UCACAGUGAACCGGUCUCUUU	CTCACAGTGAACCGGTCTCTTTTT	0	qC	qTT	0	T	2	30	3	18	5.58	30	5.67	20.52	11.25	50.52	103102	462959	0.000109115	0.0109115	0.000109124	0.0109124	0.999918
rno-miR-128	rno-miR-128-3p	MIMAT0000834	UCACAGUGAACCGGUCUCUUU	TCACAGTGAACCGGTCTCTTTGC	0	0	0	qGC	C	2	29	2	12	5.58	29	3.78	13.68	9.36	42.68	103102	462959	9.07839e-05	0.00907839	9.21896e-05	0.00921896	0.984752
rno-miR-128	rno-miR-128-3p	MIMAT0000834	UCACAGUGAACCGGUCUCUUU	TCACAGTGAACCGGTCTCTT	0	0	tT	0	T	369	4013	576	5272	1029.51	4013	1088.64	6010.08	2118.15	10023.1	103102	462959	0.0205442	2.05442	0.02165	2.165	0.948923
rno-miR-128	rno-miR-128-3p	MIMAT0000834	UCACAGUGAACCGGUCUCUUU	TCACAGTGAACCGGTCTCTTT	0	0	0	0	T	6659	79997	11814	100530	18578.6	79997	22328.5	114604	40907.1	194601	103102	462959	0.396763	39.6763	0.420342	42.0342	0.943905
rno-miR-128	rno-miR-128-3p	MIMAT0000834	UCACAGUGAACCGGUCUCUUU	TCACAGTGAACCGGTCTCTTTT	0	0	qT	0	T	3842	47792	6711	56830	10719.2	47792	12683.8	64786.2	23403	112578	103102	462959	0.226988	22.6988	0.243171	24.3171	0.933452
rno-miR-128	rno-miR-128-3p	MIMAT0000834	UCACAGUGAACCGGUCUCUUU	TCACAGTGAACCGGTCTCA	0	0	tTTT	qA	A	7	99	13	101	19.53	99	24.57	115.14	44.1	214.14	103102	462959	0.000427732	0.0427732	0.000462546	0.0462546	0.924732
rno-miR-128	rno-miR-128-3p	MIMAT0000834	UCACAGUGAACCGGUCUCUUU	TCACAGTGAACCGGTCTCTTAT	0	0	tT	qAT	T	9	64	4	92	25.11	64	7.56	104.88	32.67	168.88	103102	462959	0.000316871	0.0316871	0.000364784	0.0364784	0.868653
rno-miR-128	rno-miR-128-3p	MIMAT0000834	UCACAGUGAACCGGUCUCUUU	CACAGTGAACCGGTCTCTTT	0	tC	0	0	T	11	95	11	157	30.69	95	20.79	178.98	51.48	273.98	103102	462959	0.000499311	0.0499311	0.000591802	0.0591802	0.843713
rno-miR-128	rno-miR-128-3p	MIMAT0000834	UCACAGUGAACCGGUCUCUUU	CACAGTGAACCGGTCTCTTTT	0	tC	qT	0	T	9	83	8	135	25.11	83	15.12	153.9	40.23	236.9	103102	462959	0.000390196	0.0390196	0.000511709	0.0511709	0.762536
rno-miR-128	rno-miR-128-3p	MIMAT0000834	UCACAGUGAACCGGUCUCUUU	CTCACAGTGAACCGGTCTCTTT	0	qC	0	0	T	12	244	30	261	33.48	244	56.7	297.54	90.18	541.54	103102	462959	0.000874668	0.0874668	0.00116974	0.116974	0.747747
rno-miR-128	rno-miR-128-3p	MIMAT0000834	UCACAGUGAACCGGUCUCUUU	ACAGTGAACCGGTCTCTTT	0	tCA	0	0	T	35	226	16	488	97.65	226	30.24	556.32	127.89	782.32	103102	462959	0.00124042	0.124042	0.00168983	0.168983	0.734053
rno-miR-128	rno-miR-128-3p	MIMAT0000834	UCACAGUGAACCGGUCUCUUU	TCACAGTGAACCGGTCTCTTC	0	0	tT	qC	C	83	1594	145	1374	231.57	1594	274.05	1566.36	505.62	3160.36	103102	462959	0.00490407	0.490407	0.00682644	0.682644	0.718394
rno-miR-128	rno-miR-128-3p	MIMAT0000834	UCACAGUGAACCGGUCUCUUU	CTCACAGTGAACCGGTCTCTTTT	0	qC	qT	0	T	12	211	23	243	33.48	211	43.47	277.02	76.95	488.02	103102	462959	0.000746348	0.0746348	0.00105413	0.105413	0.708021
rno-miR-128	rno-miR-128-3p	MIMAT0000834	UCACAGUGAACCGGUCUCUUU	ACAGTGAACCGGTCTCTTTTT	0	tCA	qTT	0	T	2	25	3	41	5.58	25	5.67	46.74	11.25	71.74	103102	462959	0.000109115	0.0109115	0.00015496	0.015496	0.704152
rno-miR-128	rno-miR-128-3p	MIMAT0000834	UCACAGUGAACCGGUCUCUUU	TCACAGTGAACCGGTCTCTTTTGT	0	0	qT	qGT	T	3	108	11	72	8.37	108	20.79	82.08	29.16	190.08	103102	462959	0.000282827	0.0282827	0.000410576	0.0410576	0.688853
rno-miR-128	rno-miR-128-3p	MIMAT0000834	UCACAGUGAACCGGUCUCUUU	ACAGTGAACCGGTCTCTTTT	0	tCA	qT	0	T	13	131	12	246	36.27	131	22.68	280.44	58.95	411.44	103102	462959	0.000571764	0.0571764	0.000888718	0.0888718	0.643358
rno-miR-128	rno-miR-128-3p	MIMAT0000834	UCACAGUGAACCGGUCUCUUU	TCACAGTGAACCGGTCTCCTT	0	0	tTTT	qCTT	T	13	397	30	341	36.27	397	56.7	388.74	92.97	785.74	103102	462959	0.000901728	0.0901728	0.00169721	0.169721	0.531299
rno-miR-128	rno-miR-128-3p	MIMAT0000834	UCACAGUGAACCGGUCUCUUU	TCACAGTGAACCGGTCTCTCT	0	0	tTT	qCT	T	12	426	27	254	33.48	426	51.03	289.56	84.51	715.56	103102	462959	0.000819674	0.0819674	0.00154562	0.154562	0.530319
rno-miR-128	rno-miR-128-3p	MIMAT0000834	UCACAGUGAACCGGUCUCUUU	TCACAGTGAACCGGTCTCTTTCTTT	0	0	qC	qTTT	T	2	57	4	58	5.58	57	7.56	66.12	13.14	123.12	103102	462959	0.000127447	0.0127447	0.000265942	0.0265942	0.479228
rno-miR-128	rno-miR-128-3p	MIMAT0000834	UCACAGUGAACCGGUCUCUUU	TCACAGTGAACCGGTCTCTA	0	0	tTT	qA	A	6	225	10	192	16.74	225	18.9	218.88	35.64	443.88	103102	462959	0.000345677	0.0345677	0.000958789	0.0958789	0.360535
rno-miR-128	rno-miR-128-3p	MIMAT0000834	UCACAGUGAACCGGUCUCUUU	TCACAGTGAACCGGTCTCTTCT	0	0	tT	qCT	T	6	326	12	147	16.74	326	22.68	167.58	39.42	493.58	103102	462959	0.00038234	0.038234	0.00106614	0.106614	0.35862
rno-miR-128	rno-miR-128-3p	MIMAT0000834	UCACAGUGAACCGGUCUCUUU	TCACAGTGAACCGGTCTCTTA	0	0	tT	qA	A	58	3245	125	2042	161.82	3245	236.25	2327.88	398.07	5572.88	103102	462959	0.00386093	0.386093	0.0120375	1.20375	0.320741
rno-miR-128	rno-miR-128-3p	MIMAT0000834	UCACAGUGAACCGGUCUCUUU	TCACAGTGAACCGGTCTCTTTGT	0	0	0	qGT	T	5	611	22	300	13.95	611	41.58	342	55.53	953	103102	462959	0.000538593	0.0538593	0.0020585	0.20585	0.261644
rno-miR-128	rno-miR-128-3p	MIMAT0000834	UCACAGUGAACCGGUCUCUUU	TCACAGTGAACCGGTCTCTGT	0	0	tTT	qGT	T	13	1785	25	1112	36.27	1785	47.25	1267.68	83.52	3052.68	103102	462959	0.000810071	0.0810071	0.00659385	0.659385	0.122853
rno-miR-129-1s	rno-miR-129-1-3p	MIMAT0017120	AAGCCCUUACCCCAAAAAG	AAGCCCTTACCCCAAAAAGTATT	0	0	qTAT	qT	T	2	16	2	10	5.58	16	3.78	11.4	9.36	27.4	304.83	1275.16	0.0307056	3.07056	0.0214875	2.14875	1.429
rno-miR-129-1s	rno-miR-129-1-3p	MIMAT0017120	AAGCCCUUACCCCAAAAAG	AAGCCCTTACCCCAAAAAGTAT	0	0	qTAT	0	T	43	486	80	453	119.97	486	151.2	516.42	271.17	1002.42	304.83	1275.16	0.889578	88.9578	0.786113	78.6113	1.13162
rno-miR-129-2s	rno-miR-129-2-3p	MIMAT0000601	AAGCCCUUACCCCAAAAAGCAU	AAGCCCTTACCCCAAAAAGCAG	0	0	tT	qG	G	3	16	11	18	8.37	16	20.79	20.52	29.16	36.52	5499.45	18959.6	0.00530235	0.530235	0.0019262	0.19262	2.75275
rno-miR-129-2s	rno-miR-129-2-3p	MIMAT0000601	AAGCCCUUACCCCAAAAAGCAU	AGCCCTTACCCCAAAAAGCAT	0	tA	0	0	T	5	21	7	22	13.95	21	13.23	25.08	27.18	46.08	5499.45	18959.6	0.00494231	0.494231	0.00243043	0.243043	2.03351
rno-miR-129-2s	rno-miR-129-2-3p	MIMAT0000601	AAGCCCUUACCCCAAAAAGCAU	AGCCCTTACCCCAAAAAGCATT	0	tA	qT	0	T	5	41	9	23	13.95	41	17.01	26.22	30.96	67.22	5499.45	18959.6	0.00562965	0.562965	0.00354543	0.354543	1.58786
rno-miR-129-2s	rno-miR-129-2-3p	MIMAT0000601	AAGCCCUUACCCCAAAAAGCAU	AAGCCCTTACCCCAAAAAGCATT	0	0	qT	0	T	25	311	55	229	69.75	311	103.95	261.06	173.7	572.06	5499.45	18959.6	0.031585	3.1585	0.0301725	3.01725	1.04681
rno-miR-129-2s	rno-miR-129-2-3p	MIMAT0000601	AAGCCCUUACCCCAAAAAGCAU	AAGCCCTTACCCCAAAAAGCAT	0	0	0	0	T	732	8418	1442	6877	2042.28	8418	2725.38	7839.78	4767.66	16257.8	5499.45	18959.6	0.866934	86.6934	0.857495	85.7495	1.01101
rno-miR-129-2s	rno-miR-129-2-3p	MIMAT0000601	AAGCCCUUACCCCAAAAAGCAU	AAGCCCTTACCCCAAAAAGCAA	0	0	tT	qA	A	8	50	5	55	22.32	50	9.45	62.7	31.77	112.7	5499.45	18959.6	0.00577694	0.577694	0.00594421	0.594421	0.97186
rno-miR-129-2s	rno-miR-129-2-3p	MIMAT0000601	AAGCCCUUACCCCAAAAAGCAU	AAGCCCTTACCCCAAAAAGC	0	0	tAT	0	C	17	116	10	113	47.43	116	18.9	128.82	66.33	244.82	5499.45	18959.6	0.0120612	1.20612	0.0129127	1.29127	0.934057
rno-miR-129-2s	rno-miR-129-2-3p	MIMAT0000601	AAGCCCUUACCCCAAAAAGCAU	AAGCCCTTACCCCAAAAAGCA	0	0	tT	0	A	31	342	53	315	86.49	342	100.17	359.1	186.66	701.1	5499.45	18959.6	0.0339416	3.39416	0.0369786	3.69786	0.917871
rno-miR-129-2s	rno-miR-129-2-3p	MIMAT0000601	AAGCCCUUACCCCAAAAAGCAU	AAGCCCTTACCCCAAAAAGCAC	0	0	tT	qC	C	4	89	8	67	11.16	89	15.12	76.38	26.28	165.38	5499.45	18959.6	0.00477866	0.477866	0.00872275	0.872275	0.547839
rno-miR-129-2s	rno-miR-129-2-3p	MIMAT0000601	AAGCCCUUACCCCAAAAAGCAU	AAGCCCTTACCCCAAAAAGCGT	0	0	tAT	qGT	T	2	94	3	49	5.58	94	5.67	55.86	11.25	149.86	5499.45	18959.6	0.00204566	0.204566	0.00790417	0.790417	0.258808
rno-miR-129	rno-miR-129-5p	MIMAT0000600	CUUUUUGCGGUCUGGGCUUGC	CTTTTTGCGGTCTGGGCTTGCATT	0	0	0	qATT	T	5	27	4	15	13.95	27	7.56	17.1	21.51	44.1	2382.12	12434	0.00902977	0.902977	0.00354673	0.354673	2.54595
rno-miR-129	rno-miR-129-5p	MIMAT0000600	CUUUUUGCGGUCUGGGCUUGC	CTTTTTGCGGTCTGGGCTTG	0	0	tC	0	G	8	175	49	192	22.32	175	92.61	218.88	114.93	393.88	2382.12	12434	0.0482469	4.82469	0.0316777	3.16777	1.52306
rno-miR-129	rno-miR-129-5p	MIMAT0000600	CUUUUUGCGGUCUGGGCUUGC	CTTTTTGCGGTCTGGGCTTGCAAT	0	0	0	qAAT	T	8	116	16	64	22.32	116	30.24	72.96	52.56	188.96	2382.12	12434	0.0220644	2.20644	0.015197	1.5197	1.45189
rno-miR-129	rno-miR-129-5p	MIMAT0000600	CUUUUUGCGGUCUGGGCUUGC	CTTTTTGCGGTCTGGGCTTGCAA	0	0	0	qAA	A	9	114	19	98	25.11	114	35.91	111.72	61.02	225.72	2382.12	12434	0.0256158	2.56158	0.0181535	1.81535	1.41107
rno-miR-129	rno-miR-129-5p	MIMAT0000600	CUUUUUGCGGUCUGGGCUUGC	CTTTTTGCGGTCTGGGCTTGCAT	0	0	0	qAT	T	9	156	29	132	25.11	156	54.81	150.48	79.92	306.48	2382.12	12434	0.0335499	3.35499	0.0246485	2.46485	1.36113
rno-miR-129	rno-miR-129-5p	MIMAT0000600	CUUUUUGCGGUCUGGGCUUGC	CTTTTTGCGGTCTGGGCTTGCA	0	0	0	qA	A	16	243	42	248	44.64	243	79.38	282.72	124.02	525.72	2382.12	12434	0.0520629	5.20629	0.0422808	4.22808	1.23136
rno-miR-129	rno-miR-129-5p	MIMAT0000600	CUUUUUGCGGUCUGGGCUUGC	CTTTTTGCGGTCTGGGCTTGC	0	0	0	0	C	223	3322	416	2560	622.17	3322	786.24	2918.4	1408.41	6240.4	2382.12	12434	0.591242	59.1242	0.501882	50.1882	1.17805
rno-miR-129	rno-miR-129-5p	MIMAT0000600	CUUUUUGCGGUCUGGGCUUGC	CTTTTTGCGGTCTGGGCTTGCT	0	0	qT	0	T	6	135	24	137	16.74	135	45.36	156.18	62.1	291.18	2382.12	12434	0.0260692	2.60692	0.023418	2.3418	1.11321
rno-miR-129	rno-miR-129-5p	MIMAT0000600	CUUUUUGCGGUCUGGGCUUGC	CTTTTTGCGGTCTGGGCTTGA	0	0	tC	qA	A	5	315	27	227	13.95	315	51.03	258.78	64.98	573.78	2382.12	12434	0.0272782	2.72782	0.0461461	4.61461	0.591128
rno-miR-129	rno-miR-129-5p	MIMAT0000600	CUUUUUGCGGUCUGGGCUUGC	CTTTTTGCGGTCTGGGCTTGT	0	0	tC	qT	T	21	1255	82	658	58.59	1255	154.98	750.12	213.57	2005.12	2382.12	12434	0.0896554	8.96554	0.161261	16.1261	0.555965
#N/A	rno-miR-1298	MIMAT0025060	UUCAUUCGGCUGUCCAGAUGUA	TTCATTCGGCTGTCCAGATGT	0	0	tA	0	T	2	52	9	14	5.58	52	17.01	15.96	22.59	67.96	63	561.52	0.358571	35.8571	0.121029	12.1029	2.9627
#N/A	rno-miR-1298	MIMAT0025060	UUCAUUCGGCUGUCCAGAUGUA	TTCATTCGGCTGTCCAGATGTA	0	0	0	0	A	3	286	12	121	8.37	286	22.68	137.94	31.05	423.94	63	561.52	0.492857	49.2857	0.754986	75.4986	0.652803
#N/A	rno-miR-1306-5p	MIMAT0024851	CCACCUCCCCUGCAAACGUCCA	CCACCTCCCCTGCAAACGTCCA	0	0	0	0	A	5	19	2	22	13.95	19	3.78	25.08	17.73	44.08	37.26	114.54	0.475845	47.5845	0.384844	38.4844	1.23646
rno-miR-130a	rno-miR-130a-3p	MIMAT0000836	CAGUGCAAUGUUAAAAGGGCAU	CAGTGCAATGTTAAAAGGGTAT	0	0	tCAT	qTAT	T	4	5	2	8	11.16	5	3.78	9.12	14.94	14.12	6439.05	26382.6	0.00232022	0.232022	0.000535202	0.0535202	4.33522
rno-miR-130a	rno-miR-130a-3p	MIMAT0000836	CAGUGCAAUGUUAAAAGGGCAU	CAGTGCAATGTTAAAAGGG	0	0	tCAT	0	G	5	15	9	20	13.95	15	17.01	22.8	30.96	37.8	6439.05	26382.6	0.00480816	0.480816	0.00143276	0.143276	3.35587
rno-miR-130a	rno-miR-130a-3p	MIMAT0000836	CAGUGCAAUGUUAAAAGGGCAU	CAGTGCAATGTTAAAAGGGCATTT	0	0	0	qTT	T	16	64	30	61	44.64	64	56.7	69.54	101.34	133.54	6439.05	26382.6	0.0157383	1.57383	0.00506167	0.506167	3.10932
rno-miR-130a	rno-miR-130a-3p	MIMAT0000836	CAGUGCAAUGUUAAAAGGGCAU	CAGTGCAATGTTAAAAGGGCATG	0	0	0	qG	G	2	6	4	10	5.58	6	7.56	11.4	13.14	17.4	6439.05	26382.6	0.00204067	0.204067	0.000659526	0.0659526	3.09415
rno-miR-130a	rno-miR-130a-3p	MIMAT0000836	CAGUGCAAUGUUAAAAGGGCAU	CAGTGCAATGTTAAAAGGGCAG	0	0	tT	qG	G	3	22	12	17	8.37	22	22.68	19.38	31.05	41.38	6439.05	26382.6	0.00482214	0.482214	0.00156846	0.156846	3.07444
rno-miR-130a	rno-miR-130a-3p	MIMAT0000836	CAGUGCAAUGUUAAAAGGGCAU	CAGTGCAATGTTAAAAGGGC	0	0	tAT	0	C	45	121	45	155	125.55	121	85.05	176.7	210.6	297.7	6439.05	26382.6	0.0327067	3.27067	0.011284	1.1284	2.89851
rno-miR-130a	rno-miR-130a-3p	MIMAT0000836	CAGUGCAAUGUUAAAAGGGCAU	CAGTGCAATGTTAAAAGGGCAAT	0	0	tT	qAT	T	5	24	8	18	13.95	24	15.12	20.52	29.07	44.52	6439.05	26382.6	0.00451464	0.451464	0.00168748	0.168748	2.67538
rno-miR-130a	rno-miR-130a-3p	MIMAT0000836	CAGUGCAAUGUUAAAAGGGCAU	CAGTGCAATGTTAAAAGGGCATTAT	0	0	0	qTAT	T	7	25	8	30	19.53	25	15.12	34.2	34.65	59.2	6439.05	26382.6	0.00538123	0.538123	0.0022439	0.22439	2.39815
rno-miR-130a	rno-miR-130a-3p	MIMAT0000836	CAGUGCAAUGUUAAAAGGGCAU	CAGTGCAATGTTAAAAGGGCATAAT	0	0	0	qAAT	T	4	20	5	20	11.16	20	9.45	22.8	20.61	42.8	6439.05	26382.6	0.00320078	0.320078	0.00162228	0.162228	1.97301
rno-miR-130a	rno-miR-130a-3p	MIMAT0000836	CAGUGCAAUGUUAAAAGGGCAU	CAGTGCAATGTTAAAAGGGCATTGT	0	0	0	qTGT	T	2	11	2	8	5.58	11	3.78	9.12	9.36	20.12	6439.05	26382.6	0.00145363	0.145363	0.000762624	0.0762624	1.90609
rno-miR-130a	rno-miR-130a-3p	MIMAT0000836	CAGUGCAAUGUUAAAAGGGCAU	CAGTGCAATGTTAAAAGGGCATAA	0	0	0	qAA	A	7	30	8	43	19.53	30	15.12	49.02	34.65	79.02	6439.05	26382.6	0.00538123	0.538123	0.00299516	0.299516	1.79664
rno-miR-130a	rno-miR-130a-3p	MIMAT0000836	CAGUGCAAUGUUAAAAGGGCAU	CAGTGCAATGTTAAAAGGGCATAT	0	0	0	qAT	T	13	65	17	84	36.27	65	32.13	95.76	68.4	160.76	6439.05	26382.6	0.0106227	1.06227	0.00609341	0.609341	1.74331
rno-miR-130a	rno-miR-130a-3p	MIMAT0000836	CAGUGCAAUGUUAAAAGGGCAU	CAGTGCAATGTTAAAAGGGCATATT	0	0	0	qATT	T	2	12	2	12	5.58	12	3.78	13.68	9.36	25.68	6439.05	26382.6	0.00145363	0.145363	0.00097337	0.097337	1.4934
rno-miR-130a	rno-miR-130a-3p	MIMAT0000836	CAGUGCAAUGUUAAAAGGGCAU	CAGTGCAATGTTAAAAGGGCA	0	0	tT	0	A	82	561	109	611	228.78	561	206.01	696.54	434.79	1257.54	6439.05	26382.6	0.0675239	6.75239	0.0476655	4.76655	1.41662
rno-miR-130a	rno-miR-130a-3p	MIMAT0000836	CAGUGCAAUGUUAAAAGGGCAU	CAGTGCAATGTTAAAAGGGCATTTT	0	0	0	qTTT	T	2	16	2	11	5.58	16	3.78	12.54	9.36	28.54	6439.05	26382.6	0.00145363	0.145363	0.00108177	0.108177	1.34375
rno-miR-130a	rno-miR-130a-3p	MIMAT0000836	CAGUGCAAUGUUAAAAGGGCAU	CAGTGCAATGTTAAAAGGGCATTA	0	0	0	qTA	A	10	91	17	90	27.9	91	32.13	102.6	60.03	193.6	6439.05	26382.6	0.0093228	0.93228	0.00733818	0.733818	1.27045
rno-miR-130a	rno-miR-130a-3p	MIMAT0000836	CAGUGCAAUGUUAAAAGGGCAU	CAGTGCAATGTTAAAAGGGCAC	0	0	tT	qC	C	34	307	38	302	94.86	307	71.82	344.28	166.68	651.28	6439.05	26382.6	0.0258858	2.58858	0.024686	2.4686	1.0486
rno-miR-130a	rno-miR-130a-3p	MIMAT0000836	CAGUGCAAUGUUAAAAGGGCAU	CAGTGCAATGTTAAAAGGGCAA	0	0	tT	qA	A	12	119	21	157	33.48	119	39.69	178.98	73.17	297.98	6439.05	26382.6	0.0113635	1.13635	0.0112946	1.12946	1.0061
rno-miR-130a	rno-miR-130a-3p	MIMAT0000836	CAGUGCAAUGUUAAAAGGGCAU	CAGTGCAATGTTAAAAGGGCATA	0	0	0	qA	A	27	324	37	259	75.33	324	69.93	295.26	145.26	619.26	6439.05	26382.6	0.0225592	2.25592	0.0234723	2.34723	0.9611
rno-miR-130a	rno-miR-130a-3p	MIMAT0000836	CAGUGCAAUGUUAAAAGGGCAU	CAGTGCAATGTTAAAAGGGCAT	0	0	0	0	T	808	7743	1044	9118	2254.32	7743	1973.16	10394.5	4227.48	18137.5	6439.05	26382.6	0.656538	65.6538	0.687481	68.7481	0.954991
rno-miR-130a	rno-miR-130a-3p	MIMAT0000836	CAGUGCAAUGUUAAAAGGGCAU	CAGTGCAATGTTAAAAGGGCATT	0	0	0	qT	T	81	1280	91	931	225.99	1280	171.99	1061.34	397.98	2341.34	6439.05	26382.6	0.0618073	6.18073	0.0887457	8.87457	0.696454
rno-miR-130a	rno-miR-130a-3p	MIMAT0000836	CAGUGCAAUGUUAAAAGGGCAU	AGTGCAATGTTAAAAGGGCAT	0	tA	0	0	T	2	49	4	53	5.58	49	7.56	60.42	13.14	109.42	6439.05	26382.6	0.00204067	0.204067	0.00414743	0.414743	0.492033
rno-miR-130a	rno-miR-130a-3p	MIMAT0000836	CAGUGCAAUGUUAAAAGGGCAU	CAGTGCAATGTTAAAAGGGCGT	0	0	tAT	qGT	T	2	115	6	87	5.58	115	11.34	99.18	16.92	214.18	6439.05	26382.6	0.00262772	0.262772	0.00811824	0.811824	0.323681
rno-miR-130b	rno-miR-130b-3p	MIMAT0000837	CAGUGCAAUGAUGAAAGGGCAU	CAGTGCAATGATGAAAGGGCA	0	0	tT	0	A	4	9	4	17	11.16	9	7.56	19.38	18.72	28.38	276.48	823.82	0.0677083	6.77083	0.0344493	3.44493	1.96545
rno-miR-130b	rno-miR-130b-3p	MIMAT0000837	CAGUGCAAUGAUGAAAGGGCAU	CAGTGCAATGATGAAAGGGCAT	0	0	0	0	T	31	268	58	230	86.49	268	109.62	262.2	196.11	530.2	276.48	823.82	0.70931	70.931	0.643587	64.3587	1.10212
rno-miR-130b	rno-miR-130b-3p	MIMAT0000837	CAGUGCAAUGAUGAAAGGGCAU	CAGTGCAATGATGAAAGGGCATAT	0	0	0	qAT	T	2	14	2	15	5.58	14	3.78	17.1	9.36	31.1	276.48	823.82	0.0338542	3.38542	0.037751	3.7751	0.896776
rno-miR-130b	rno-miR-130b-3p	MIMAT0000837	CAGUGCAAUGAUGAAAGGGCAU	CAGTGCAATGATGAAAGGGCATT	0	0	0	qT	T	2	38	2	20	5.58	38	3.78	22.8	9.36	60.8	276.48	823.82	0.0338542	3.38542	0.0738025	7.38025	0.458713
rno-miR-130bs	rno-miR-130b-5p	MIMAT0017122	ACUCUUUCCCUGUUGCACUACU	ACTCTTTCCCTGTTGCACTACT	0	0	0	0	T	9	114	8	83	25.11	114	15.12	94.62	40.23	208.62	49.59	352.14	0.811252	81.1252	0.592435	59.2435	1.36935
rno-miR-132	rno-miR-132-3p	MIMAT0000838	UAACAGUCUACAGCCAUGGUCG	TAACAGTCTACAGCCATGGTCGG	0	0	0	qG	G	7	3	11	4	19.53	3	20.79	4.56	40.32	7.56	5115.69	6999.74	0.00788163	0.788163	0.00108004	0.108004	7.29754
rno-miR-132	rno-miR-132-3p	MIMAT0000838	UAACAGUCUACAGCCAUGGUCG	TAACAGTCTACAGCCATGGTCGA	0	0	0	qA	A	37	130	118	150	103.23	130	223.02	171	326.25	301	5115.69	6999.74	0.0637744	6.37744	0.0430016	4.30016	1.48307
rno-miR-132	rno-miR-132-3p	MIMAT0000838	UAACAGUCUACAGCCAUGGUCG	TAACAGTCTACAGCCATGGTCG	0	0	0	0	G	469	1389	1142	1882	1308.51	1389	2158.38	2145.48	3466.89	3534.48	5115.69	6999.74	0.677697	67.7697	0.504944	50.4944	1.34212
rno-miR-132	rno-miR-132-3p	MIMAT0000838	UAACAGUCUACAGCCAUGGUCG	TAACAGTCTACAGCCATGG	0	0	tTCG	0	G	22	39	28	69	61.38	39	52.92	78.66	114.3	117.66	5115.69	6999.74	0.022343	2.2343	0.0168092	1.68092	1.32921
rno-miR-132	rno-miR-132-3p	MIMAT0000838	UAACAGUCUACAGCCAUGGUCG	AACAGTCTACAGCCATGGTCG	0	tA	0	0	G	12	51	32	73	33.48	51	60.48	83.22	93.96	134.22	5115.69	6999.74	0.018367	1.8367	0.019175	1.9175	0.957863
rno-miR-132	rno-miR-132-3p	MIMAT0000838	UAACAGUCUACAGCCAUGGUCG	AACAGTCTACAGCCATGGTCGT	0	tA	0	qT	T	3	17	8	15	8.37	17	15.12	17.1	23.49	34.1	5115.69	6999.74	0.00459176	0.459176	0.00487161	0.487161	0.942554
rno-miR-132	rno-miR-132-3p	MIMAT0000838	UAACAGUCUACAGCCAUGGUCG	TAACAGTCTACAGCCATGGTCGTT	0	0	0	qTT	T	3	21	11	22	8.37	21	20.79	25.08	29.16	46.08	5115.69	6999.74	0.00570011	0.570011	0.0065831	0.65831	0.86587
rno-miR-132	rno-miR-132-3p	MIMAT0000838	UAACAGUCUACAGCCAUGGUCG	TAACAGTCTACAGCCATGGTCGT	0	0	0	qT	T	58	336	145	401	161.82	336	274.05	457.14	435.87	793.14	5115.69	6999.74	0.0852026	8.52026	0.11331	11.331	0.751943
rno-miR-132	rno-miR-132-3p	MIMAT0000838	UAACAGUCUACAGCCAUGGUCG	TAACAGTCTACAGCCATGGCCG	0	0	tTCG	qCCG	G	2	14	4	12	5.58	14	7.56	13.68	13.14	27.68	5115.69	6999.74	0.00256857	0.256857	0.00395443	0.395443	0.649542
rno-miR-132	rno-miR-132-3p	MIMAT0000838	UAACAGUCUACAGCCAUGGUCG	TAACAGTCTACAGCCATGGT	0	0	tCG	0	T	4	23	6	25	11.16	23	11.34	28.5	22.5	51.5	5115.69	6999.74	0.00439823	0.439823	0.00735742	0.735742	0.597796
rno-miR-132	rno-miR-132-3p	MIMAT0000838	UAACAGUCUACAGCCAUGGUCG	TAACAGTCTACAGCCATGGTTG	0	0	tCG	qTG	G	3	14	3	16	8.37	14	5.67	18.24	14.04	32.24	5115.69	6999.74	0.0027445	0.27445	0.00460589	0.460589	0.595868
rno-miR-132	rno-miR-132-3p	MIMAT0000838	UAACAGUCUACAGCCAUGGUCG	TAACAGTCTACAGCCATGGTC	0	0	tG	0	C	10	105	21	126	27.9	105	39.69	143.64	67.59	248.64	5115.69	6999.74	0.0132123	1.32123	0.0355213	3.55213	0.371954
rno-miR-132	rno-miR-132-3p	MIMAT0000838	UAACAGUCUACAGCCAUGGUCG	TAACAGTCTACAGCCATGGTCA	0	0	tG	qA	A	31	497	96	432	86.49	497	181.44	492.48	267.93	989.48	5115.69	6999.74	0.0523742	5.23742	0.14136	14.136	0.370503
rno-miR-132s	rno-miR-132-5p	MIMAT0017123	ACCGUGGCUUUCGAUUGUUACU	AACCGTGGCTTTCGATTGTTACT	0	qA	0	0	T	2	16	3	16	5.58	16	5.67	18.24	11.25	34.24	420.93	2041.68	0.0267265	2.67265	0.0167705	1.67705	1.59366
rno-miR-132s	rno-miR-132-5p	MIMAT0017123	ACCGUGGCUUUCGAUUGUUACU	ACCGTGGCTTTCGATTGTTACT	0	0	0	0	T	52	577	85	541	145.08	577	160.65	616.74	305.73	1193.74	420.93	2041.68	0.72632	72.632	0.584685	58.4685	1.24224
rno-miR-132s	rno-miR-132-5p	MIMAT0017123	ACCGUGGCUUUCGAUUGUUACU	ACCGTGGCTTTCGATTGTTACC	0	0	tT	qC	C	2	18	2	17	5.58	18	3.78	19.38	9.36	37.38	420.93	2041.68	0.0222365	2.22365	0.0183085	1.83085	1.21455
rno-miR-132s	rno-miR-132-5p	MIMAT0017123	ACCGUGGCUUUCGAUUGUUACU	AACCGTGGCTTTCGATTGTTAC	0	qA	tT	0	C	3	33	5	39	8.37	33	9.45	44.46	17.82	77.46	420.93	2041.68	0.0423348	4.23348	0.0379393	3.79393	1.11586
rno-miR-132s	rno-miR-132-5p	MIMAT0017123	ACCGUGGCUUUCGAUUGUUACU	ACCGTGGCTTTCGATTGTTAC	0	0	tT	0	C	5	28	3	55	13.95	28	5.67	62.7	19.62	90.7	420.93	2041.68	0.0466111	4.66111	0.0444242	4.44242	1.04923
rno-miR-132s	rno-miR-132-5p	MIMAT0017123	ACCGUGGCUUUCGAUUGUUACU	AACCGTGGCTTTCGATTGTTA	0	qA	tCT	0	A	11	185	12	205	30.69	185	22.68	233.7	53.37	418.7	420.93	2041.68	0.126791	12.6791	0.205076	20.5076	0.618261
rno-miR-134	rno-miR-134-5p	MIMAT0000840	UGUGACUGGUUGACCAGAGGGG	TGTGACTGGTTGACCAGAGGGAAA	0	0	tG	qAAA	A	5	8	5	10	13.95	8	9.45	11.4	23.4	19.4	1765.35	5543.74	0.0132552	1.32552	0.00349944	0.349944	3.78779
rno-miR-134	rno-miR-134-5p	MIMAT0000840	UGUGACUGGUUGACCAGAGGGG	TGTGACTGGTTGACCAGAGGGGAA	0	0	0	qAA	A	6	13	5	21	16.74	13	9.45	23.94	26.19	36.94	1765.35	5543.74	0.0148356	1.48356	0.00666337	0.666337	2.22644
rno-miR-134	rno-miR-134-5p	MIMAT0000840	UGUGACUGGUUGACCAGAGGGG	TGTGACTGGTTGACCAGAGGGAA	0	0	tG	qAA	A	11	37	14	43	30.69	37	26.46	49.02	57.15	86.02	1765.35	5543.74	0.0323732	3.23732	0.0155166	1.55166	2.08636
rno-miR-134	rno-miR-134-5p	MIMAT0000840	UGUGACUGGUUGACCAGAGGGG	TGTGACTGGTTGACCAGAGGGAAT	0	0	tG	qAAT	T	4	24	11	26	11.16	24	20.79	29.64	31.95	53.64	1765.35	5543.74	0.0180984	1.80984	0.00967578	0.967578	1.87048
rno-miR-134	rno-miR-134-5p	MIMAT0000840	UGUGACUGGUUGACCAGAGGGG	TGTGACTGGTTGACCAGAGGTAA	0	0	tGG	qTAA	A	3	8	3	14	8.37	8	5.67	15.96	14.04	23.96	1765.35	5543.74	0.0079531	0.79531	0.00432199	0.432199	1.84015
rno-miR-134	rno-miR-134-5p	MIMAT0000840	UGUGACUGGUUGACCAGAGGGG	TGTGACTGGTTGACCAGAGGGG	0	0	0	0	G	39	208	78	239	108.81	208	147.42	272.46	256.23	480.46	1765.35	5543.74	0.145144	14.5144	0.0866671	8.66671	1.67473
rno-miR-134	rno-miR-134-5p	MIMAT0000840	UGUGACUGGUUGACCAGAGGGG	TGTGACTGGTTGACCAGAGGAAA	0	0	tGG	qAAA	A	2	17	6	16	5.58	17	11.34	18.24	16.92	35.24	1765.35	5543.74	0.0095845	0.95845	0.00635672	0.635672	1.50777
rno-miR-134	rno-miR-134-5p	MIMAT0000840	UGUGACUGGUUGACCAGAGGGG	TGTGACTGGTTGACCAGAGGGGA	0	0	0	qA	A	7	41	8	31	19.53	41	15.12	35.34	34.65	76.34	1765.35	5543.74	0.0196278	1.96278	0.0137705	1.37705	1.42536
rno-miR-134	rno-miR-134-5p	MIMAT0000840	UGUGACUGGUUGACCAGAGGGG	TGTGACTGGTTGACCAGAGGG	0	0	tG	0	G	31	128	43	216	86.49	128	81.27	246.24	167.76	374.24	1765.35	5543.74	0.0950293	9.50293	0.0675068	6.75068	1.4077
rno-miR-134	rno-miR-134-5p	MIMAT0000840	UGUGACUGGUUGACCAGAGGGG	TGTGACTGGTTGACCAGAG	0	0	tGGG	0	G	34	245	59	205	94.86	245	111.51	233.7	206.37	478.7	1765.35	5543.74	0.1169	11.69	0.0863496	8.63496	1.3538
rno-miR-134	rno-miR-134-5p	MIMAT0000840	UGUGACUGGUUGACCAGAGGGG	TGTGACTGGTTGACCAGAGGGT	0	0	tG	qT	T	3	37	14	44	8.37	37	26.46	50.16	34.83	87.16	1765.35	5543.74	0.0197298	1.97298	0.0157222	1.57222	1.2549
rno-miR-134	rno-miR-134-5p	MIMAT0000840	UGUGACUGGUUGACCAGAGGGG	TGTGACTGGTTGACCAGAGGAA	0	0	tGG	qAA	A	4	35	7	27	11.16	35	13.23	30.78	24.39	65.78	1765.35	5543.74	0.013816	1.3816	0.0118656	1.18656	1.16437
rno-miR-134	rno-miR-134-5p	MIMAT0000840	UGUGACUGGUUGACCAGAGGGG	TGTGACTGGTTGACCAGAGGGAT	0	0	tG	qAT	T	2	26	8	32	5.58	26	15.12	36.48	20.7	62.48	1765.35	5543.74	0.0117257	1.17257	0.0112704	1.12704	1.0404
rno-miR-134	rno-miR-134-5p	MIMAT0000840	UGUGACUGGUUGACCAGAGGGG	TGTGACTGGTTGACCAGAGG	0	0	tGG	0	G	57	541	127	673	159.03	541	240.03	767.22	399.06	1308.22	1765.35	5543.74	0.226051	22.6051	0.235981	23.5981	0.95792
rno-miR-134	rno-miR-134-5p	MIMAT0000840	UGUGACUGGUUGACCAGAGGGG	TGTGACTGGTTGACCAGAGGA	0	0	tGG	qA	A	10	70	9	88	27.9	70	17.01	100.32	44.91	170.32	1765.35	5543.74	0.0254397	2.54397	0.0307229	3.07229	0.828036
rno-miR-134	rno-miR-134-5p	MIMAT0000840	UGUGACUGGUUGACCAGAGGGG	TGTGACTGGTTGACCAGAGGGA	0	0	tG	qA	A	14	125	18	134	39.06	125	34.02	152.76	73.08	277.76	1765.35	5543.74	0.0413969	4.13969	0.0501034	5.01034	0.82623
rno-miR-134	rno-miR-134-5p	MIMAT0000840	UGUGACUGGUUGACCAGAGGGG	TGTGACTGGTTGACCAGAGGT	0	0	tGG	qT	T	6	84	13	65	16.74	84	24.57	74.1	41.31	158.1	1765.35	5543.74	0.0234005	2.34005	0.0285187	2.85187	0.820532
rno-miR-134	rno-miR-134-5p	MIMAT0000840	UGUGACUGGUUGACCAGAGGGG	TGTGACTGGTTGACCAGAGT	0	0	tGGG	qT	T	13	263	21	152	36.27	263	39.69	173.28	75.96	436.28	1765.35	5543.74	0.0430283	4.30283	0.0786978	7.86978	0.546754
rno-miR-134	rno-miR-134-5p	MIMAT0000840	UGUGACUGGUUGACCAGAGGGG	TGTGACTGGTTGACCAGAGA	0	0	tGGG	qA	A	17	355	19	197	47.43	355	35.91	224.58	83.34	579.58	1765.35	5543.74	0.0472088	4.72088	0.104547	10.4547	0.451557
rno-miR-135as	rno-miR-135a-3p	MIMAT0004732	UGUAGGGAUGGAAGCCAUGAAA	TGTAGGGATGGAAGCCATGA	0	0	tAA	0	A	2	17	4	19	5.58	17	7.56	21.66	13.14	38.66	58.23	436.3	0.225657	22.5657	0.0886088	8.86088	2.54667
rno-miR-135as	rno-miR-135a-3p	MIMAT0004732	UGUAGGGAUGGAAGCCAUGAAA	TGTAGGGATGGAAGCCATGAAT	0	0	tA	qT	T	2	74	12	61	5.58	74	22.68	69.54	28.26	143.54	58.23	436.3	0.485317	48.5317	0.328994	32.8994	1.47515
rno-miR-135a	rno-miR-135a-5p	MIMAT0000841	UAUGGCUUUUUAUUCCUAUGUGA	TATGGCTTTTTATTCCTATG	0	0	tTGA	0	G	12	15	10	14	33.48	15	18.9	15.96	52.38	30.96	5820.21	7797.58	0.00899968	0.899968	0.00397046	0.397046	2.26666
rno-miR-135a	rno-miR-135a-5p	MIMAT0000841	UAUGGCUUUUUAUUCCUAUGUGA	TATGGCTTTTTATTCCTATGTG	0	0	tA	0	G	94	170	197	288	262.26	170	372.33	328.32	634.59	498.32	5820.21	7797.58	0.109032	10.9032	0.063907	6.3907	1.70611
rno-miR-135a	rno-miR-135a-5p	MIMAT0000841	UAUGGCUUUUUAUUCCUAUGUGA	TATGGCTTTTTATTCCTATGTGAT	0	0	qT	0	T	10	24	17	42	27.9	24	32.13	47.88	60.03	71.88	5820.21	7797.58	0.0103141	1.03141	0.00921824	0.921824	1.11887
rno-miR-135a	rno-miR-135a-5p	MIMAT0000841	UAUGGCUUUUUAUUCCUAUGUGA	TATGGCTTTTTATTCCTATGTGA	0	0	0	0	A	697	2140	1240	3244	1944.63	2140	2343.6	3698.16	4288.23	5838.16	5820.21	7797.58	0.736783	73.6783	0.748714	74.8714	0.984064
rno-miR-135a	rno-miR-135a-5p	MIMAT0000841	UAUGGCUUUUUAUUCCUAUGUGA	TATGGCTTTTTATTCCTATGTGAA	0	0	0	qA	A	29	145	67	176	80.91	145	126.63	200.64	207.54	345.64	5820.21	7797.58	0.0356585	3.56585	0.0443266	4.43266	0.80445
rno-miR-135a	rno-miR-135a-5p	MIMAT0000841	UAUGGCUUUUUAUUCCUAUGUGA	TATGGCTTTTTATTCCTATGT	0	0	tGA	0	T	24	120	46	146	66.96	120	86.94	166.44	153.9	286.44	5820.21	7797.58	0.0264423	2.64423	0.0367345	3.67345	0.719824
rno-miR-135a	rno-miR-135a-5p	MIMAT0000841	UAUGGCUUUUUAUUCCUAUGUGA	TATGGCTTTTTATTCCTATGTGT	0	0	tA	qT	T	16	166	48	139	44.64	166	90.72	158.46	135.36	324.46	5820.21	7797.58	0.0232569	2.32569	0.0416103	4.16103	0.558921
rno-miR-135a	rno-miR-135a-5p	MIMAT0000841	UAUGGCUUUUUAUUCCUAUGUGA	TATGGCTTTTTATTCCTATGTGAAA	0	0	0	qAA	A	2	8	2	14	5.58	8	3.78	15.96	9.36	23.96	5820.21	7797.58	0.00160819	0.160819	0.00307275	0.307275	0.523372
rno-miR-135a	rno-miR-135a-5p	MIMAT0000841	UAUGGCUUUUUAUUCCUAUGUGA	TATGGCTTTTTATTCCTATGTA	0	0	tGA	qA	A	2	32	2	41	5.58	32	3.78	46.74	9.36	78.74	5820.21	7797.58	0.00160819	0.160819	0.010098	1.0098	0.159258
rno-miR-135bs	rno-miR-135b-3p	MIMAT0017043	AUGUAGGGCUAAAAGCCAUGGG	ATGTAGGGCTAAAAGCCATGGG	0	0	0	0	G	2	17	9	14	5.58	17	17.01	15.96	22.59	32.96	187.56	739.16	0.120441	12.0441	0.0445912	4.45912	2.70102
rno-miR-135bs	rno-miR-135b-3p	MIMAT0017043	AUGUAGGGCUAAAAGCCAUGGG	ATGTAGGGCTAAAAGCCATGG	0	0	tG	0	G	5	41	16	61	13.95	41	30.24	69.54	44.19	110.54	187.56	739.16	0.235605	23.5605	0.149548	14.9548	1.57544
rno-miR-135bs	rno-miR-135b-3p	MIMAT0017043	AUGUAGGGCUAAAAGCCAUGGG	ATGTAGGGCTAAAAGCCATGGGC	0	0	qC	0	C	2	13	2	12	5.58	13	3.78	13.68	9.36	26.68	187.56	739.16	0.049904	4.9904	0.036095	3.6095	1.38257
rno-miR-135bs	rno-miR-135b-3p	MIMAT0017043	AUGUAGGGCUAAAAGCCAUGGG	TAGGGCTAAAAGCCATGGGCTT	0	tTGT	qCT	qT	T	2	31	5	19	5.58	31	9.45	21.66	15.03	52.66	187.56	739.16	0.0801344	8.01344	0.071243	7.1243	1.1248
rno-miR-135bs	rno-miR-135b-3p	MIMAT0017043	AUGUAGGGCUAAAAGCCAUGGG	TGTAGGGCTAAAAGCCATGGGC	0	tT	qC	0	C	2	26	3	18	5.58	26	5.67	20.52	11.25	46.52	187.56	739.16	0.0599808	5.99808	0.0629363	6.29363	0.95304
rno-miR-135b	rno-miR-135b-5p	MIMAT0000611	UAUGGCUUUUCAUUCCUAUGUGA	TATGGCTTTTCATTCCTATGTGG	0	0	tA	qG	G	37	60	146	82	103.23	60	275.94	93.48	379.17	153.48	15007.5	29064.4	0.0252654	2.52654	0.00528068	0.528068	4.78449
rno-miR-135b	rno-miR-135b-5p	MIMAT0000611	UAUGGCUUUUCAUUCCUAUGUGA	TATGGCTTTTCATTCCTATGTG	0	0	tA	0	G	208	378	365	733	580.32	378	689.85	835.62	1270.17	1213.62	15007.5	29064.4	0.0846357	8.46357	0.0417562	4.17562	2.0269
rno-miR-135b	rno-miR-135b-5p	MIMAT0000611	UAUGGCUUUUCAUUCCUAUGUGA	TATGGCTTTTCATTCCTATGCGA	0	0	tTGA	qCGA	A	6	22	11	26	16.74	22	20.79	29.64	37.53	51.64	15007.5	29064.4	0.00250075	0.250075	0.00177674	0.177674	1.40749
rno-miR-135b	rno-miR-135b-5p	MIMAT0000611	UAUGGCUUUUCAUUCCUAUGUGA	TATGGCTTTTCATTCCTATGTGAT	0	0	qT	0	T	11	41	15	54	30.69	41	28.35	61.56	59.04	102.56	15007.5	29064.4	0.00393403	0.393403	0.00352871	0.352871	1.11486
rno-miR-135b	rno-miR-135b-5p	MIMAT0000611	UAUGGCUUUUCAUUCCUAUGUGA	CTATGGCTTTTCATTCCTATGTGA	0	qC	0	0	A	5	15	7	34	13.95	15	13.23	38.76	27.18	53.76	15007.5	29064.4	0.00181109	0.181109	0.00184968	0.184968	0.979138
rno-miR-135b	rno-miR-135b-5p	MIMAT0000611	UAUGGCUUUUCAUUCCUAUGUGA	TATGGCTTTTCATTCCTATGTGA	0	0	0	0	A	1895	8723	3419	13194	5287.05	8723	6461.91	15041.2	11749	23764.2	15007.5	29064.4	0.782873	78.2873	0.817637	81.7637	0.957482
rno-miR-135b	rno-miR-135b-5p	MIMAT0000611	UAUGGCUUUUCAUUCCUAUGUGA	TATGGCTTTTCATTCCTATGT	0	0	tGA	0	T	71	406	115	389	198.09	406	217.35	443.46	415.44	849.46	15007.5	29064.4	0.0276822	2.76822	0.0292268	2.92268	0.94715
rno-miR-135b	rno-miR-135b-5p	MIMAT0000611	UAUGGCUUUUCAUUCCUAUGUGA	TATGGCTTTTCATTCCTATGTAA	0	0	tGA	qAA	A	3	21	6	19	8.37	21	11.34	21.66	19.71	42.66	15007.5	29064.4	0.00131334	0.131334	0.00146777	0.146777	0.894786
rno-miR-135b	rno-miR-135b-5p	MIMAT0000611	UAUGGCUUUUCAUUCCUAUGUGA	TATGGCTTTTCATTCCTATG	0	0	tTGA	0	G	13	57	23	106	36.27	57	43.47	120.84	79.74	177.84	15007.5	29064.4	0.00531334	0.531334	0.00611882	0.611882	0.868361
rno-miR-135b	rno-miR-135b-5p	MIMAT0000611	UAUGGCUUUUCAUUCCUAUGUGA	TATGGCTTTTCATTCCTATGTGT	0	0	tA	qT	T	53	553	101	486	147.87	553	190.89	554.04	338.76	1107.04	15007.5	29064.4	0.0225727	2.25727	0.0380892	3.80892	0.592628
rno-miR-135b	rno-miR-135b-5p	MIMAT0000611	UAUGGCUUUUCAUUCCUAUGUGA	TATGGCTTTTCATTCCTATGTGAA	0	0	0	qA	A	18	172	29	167	50.22	172	54.81	190.38	105.03	362.38	15007.5	29064.4	0.0069985	0.69985	0.0124682	1.24682	0.56131
rno-miR-135b	rno-miR-135b-5p	MIMAT0000611	UAUGGCUUUUCAUUCCUAUGUGA	ATGGCTTTTCATTCCTATGTGA	0	tA	0	0	A	3	18	2	25	8.37	18	3.78	28.5	12.15	46.5	15007.5	29064.4	0.000809595	0.0809595	0.00159989	0.159989	0.506031
rno-miR-135b	rno-miR-135b-5p	MIMAT0000611	UAUGGCUUUUCAUUCCUAUGUGA	TATGGCTTTTCATTCCTATGTA	0	0	tGA	qA	A	3	85	12	99	8.37	85	22.68	112.86	31.05	197.86	15007.5	29064.4	0.00206897	0.206897	0.00680763	0.680763	0.303919
rno-miR-135b	rno-miR-135b-5p	MIMAT0000611	UAUGGCUUUUCAUUCCUAUGUGA	TATGGCTTTTCATTCCTATGTTA	0	0	tGA	qTA	A	2	77	3	33	5.58	77	5.67	37.62	11.25	114.62	15007.5	29064.4	0.000749625	0.0749625	0.00394365	0.394365	0.190084
rno-miR-136s	rno-miR-136-3p	MIMAT0004733	CAUCAUCGUCUCAAAUGAGUCU	CATCATCGTCTCAAATGAGTCG	0	0	tT	qG	G	21	139	62	56	58.59	139	117.18	63.84	175.77	202.84	12727	77388	0.0138108	1.38108	0.00262108	0.262108	5.26913
rno-miR-136s	rno-miR-136-3p	MIMAT0004733	CAUCAUCGUCUCAAAUGAGUCU	ATCATCGTCTCAAATGAGTCG	0	tA	tT	qG	G	10	65	27	24	27.9	65	51.03	27.36	78.93	92.36	12727	77388	0.00620178	0.620178	0.00119347	0.119347	5.19644
rno-miR-136s	rno-miR-136-3p	MIMAT0004733	CAUCAUCGUCUCAAAUGAGUCU	CATCATCGTCTCAAATGAG	0	0	tTCT	0	G	43	207	30	174	119.97	207	56.7	198.36	176.67	405.36	12727	77388	0.0138815	1.38815	0.00523802	0.523802	2.65015
rno-miR-136s	rno-miR-136-3p	MIMAT0004733	CAUCAUCGUCUCAAAUGAGUCU	CATCATCGTCTCAAATGAGTCTA	0	0	0	qA	A	3	28	3	11	8.37	28	5.67	12.54	14.04	40.54	12727	77388	0.00110317	0.110317	0.000523854	0.0523854	2.10587
rno-miR-136s	rno-miR-136-3p	MIMAT0004733	CAUCAUCGUCUCAAAUGAGUCU	TCATCGTCTCAAATGAGTCTTCT	0	tAT	qTC	qT	T	18	187	28	102	50.22	187	52.92	116.28	103.14	303.28	12727	77388	0.00810404	0.810404	0.00391895	0.391895	2.06791
rno-miR-136s	rno-miR-136-3p	MIMAT0004733	CAUCAUCGUCUCAAAUGAGUCU	ATCATCGTCTCAAATGAG	0	tA	tTCT	0	G	7	77	10	55	19.53	77	18.9	62.7	38.43	139.7	12727	77388	0.00301957	0.301957	0.00180519	0.180519	1.67271
rno-miR-136s	rno-miR-136-3p	MIMAT0004733	CAUCAUCGUCUCAAAUGAGUCU	CATCATCGTCTCAAATGAGTCTTT	0	0	qT	qT	T	3	50	7	27	8.37	50	13.23	30.78	21.6	80.78	12727	77388	0.00169718	0.169718	0.00104383	0.104383	1.62591
rno-miR-136s	rno-miR-136-3p	MIMAT0004733	CAUCAUCGUCUCAAAUGAGUCU	TCATCGTCTCAAATGAGTCTTT	0	tAT	qT	qT	T	13	132	17	120	36.27	132	32.13	136.8	68.4	268.8	12727	77388	0.00537441	0.537441	0.00347341	0.347341	1.5473
rno-miR-136s	rno-miR-136-3p	MIMAT0004733	CAUCAUCGUCUCAAAUGAGUCU	CATCATCGTCTCAAATGAGT	0	0	tCT	0	T	10	83	5	57	27.9	83	9.45	64.98	37.35	147.98	12727	77388	0.00293471	0.293471	0.00191218	0.191218	1.53474
rno-miR-136s	rno-miR-136-3p	MIMAT0004733	CAUCAUCGUCUCAAAUGAGUCU	CATCATCGTCTCAAATGAGCCT	0	0	tTCT	qCCT	T	2	62	7	15	5.58	62	13.23	17.1	18.81	79.1	12727	77388	0.00147796	0.147796	0.00102212	0.102212	1.44597
rno-miR-136s	rno-miR-136-3p	MIMAT0004733	CAUCAUCGUCUCAAAUGAGUCU	TCATCGTCTCAAATGAGTCT	0	tAT	0	0	T	6	145	20	87	16.74	145	37.8	99.18	54.54	244.18	12727	77388	0.00428538	0.428538	0.00315527	0.315527	1.35817
rno-miR-136s	rno-miR-136-3p	MIMAT0004733	CAUCAUCGUCUCAAAUGAGUCU	CATCGTCTCAAATGAGTCTTC	0	tATC	qTC	0	C	35	534	66	413	97.65	534	124.74	470.82	222.39	1004.82	12727	77388	0.0174739	1.74739	0.0129842	1.29842	1.34578
rno-miR-136s	rno-miR-136-3p	MIMAT0004733	CAUCAUCGUCUCAAAUGAGUCU	ATCATCGTCTCAAATGAGTCTTA	0	tA	qT	qA	A	2	34	3	17	5.58	34	5.67	19.38	11.25	53.38	12727	77388	0.000883948	0.0883948	0.000689771	0.0689771	1.28151
rno-miR-136s	rno-miR-136-3p	MIMAT0004733	CAUCAUCGUCUCAAAUGAGUCU	CATCGTCTCAAATGAGTCTT	0	tATC	qT	0	T	2	40	7	46	5.58	40	13.23	52.44	18.81	92.44	12727	77388	0.00147796	0.147796	0.0011945	0.11945	1.23731
rno-miR-136s	rno-miR-136-3p	MIMAT0004733	CAUCAUCGUCUCAAAUGAGUCU	CATCGTCTCAAATGAGTCT	0	tATC	0	0	T	2	40	3	16	5.58	40	5.67	18.24	11.25	58.24	12727	77388	0.000883948	0.0883948	0.000752571	0.0752571	1.17457
rno-miR-136s	rno-miR-136-3p	MIMAT0004733	CAUCAUCGUCUCAAAUGAGUCU	TCATCGTCTCAAATGAGTCTTC	0	tAT	qTC	0	C	23	375	35	272	64.17	375	66.15	310.08	130.32	685.08	12727	77388	0.0102397	1.02397	0.00885254	0.885254	1.15669
rno-miR-136s	rno-miR-136-3p	MIMAT0004733	CAUCAUCGUCUCAAAUGAGUCU	TCATCGTCTCAAATGAGTCTT	0	tAT	qT	0	T	52	913	90	710	145.08	913	170.1	809.4	315.18	1722.4	12727	77388	0.0247647	2.47647	0.0222567	2.22567	1.11269
rno-miR-136s	rno-miR-136-3p	MIMAT0004733	CAUCAUCGUCUCAAAUGAGUCU	ATCATCGTCTCAAATGAGTCTT	0	tA	qT	0	T	105	1807	173	1405	292.95	1807	326.97	1601.7	619.92	3408.7	12727	77388	0.0487091	4.87091	0.0440469	4.40469	1.10585
rno-miR-136s	rno-miR-136-3p	MIMAT0004733	CAUCAUCGUCUCAAAUGAGUCU	CATCATCGTCTCAAATGAGTC	0	0	tT	0	C	20	273	22	233	55.8	273	41.58	265.62	97.38	538.62	12727	77388	0.00765146	0.765146	0.00695999	0.695999	1.09935
rno-miR-136s	rno-miR-136-3p	MIMAT0004733	CAUCAUCGUCUCAAAUGAGUCU	CATCGTCTCAAATGAGTCTTCA	0	tATC	qTCA	0	A	4	120	14	87	11.16	120	26.46	99.18	37.62	219.18	12727	77388	0.00295592	0.295592	0.00283222	0.283222	1.04368
rno-miR-136s	rno-miR-136-3p	MIMAT0004733	CAUCAUCGUCUCAAAUGAGUCU	CATCATCGTCTCAAATGAGTCT	0	0	0	0	T	1028	27439	2118	12631	2868.12	27439	4003.02	14399.3	6871.14	41838.3	12727	77388	0.539887	53.9887	0.540631	54.0631	0.998625
rno-miR-136s	rno-miR-136-3p	MIMAT0004733	CAUCAUCGUCUCAAAUGAGUCU	CATCGTCTCAAATGAGTCTTT	0	tATC	qT	qT	T	4	88	7	57	11.16	88	13.23	64.98	24.39	152.98	12727	77388	0.0019164	0.19164	0.00197679	0.197679	0.969449
rno-miR-136s	rno-miR-136-3p	MIMAT0004733	CAUCAUCGUCUCAAAUGAGUCU	CATCATCGTCTCAAATGAGTCTT	0	0	qT	0	T	16	365	25	186	44.64	365	47.25	212.04	91.89	577.04	12727	77388	0.00722009	0.722009	0.00745645	0.745645	0.968301
rno-miR-136s	rno-miR-136-3p	MIMAT0004733	CAUCAUCGUCUCAAAUGAGUCU	ATCATCGTCTCAAATGAGTCTTT	0	tA	qT	qT	T	12	332	33	238	33.48	332	62.37	271.32	95.85	603.32	12727	77388	0.00753124	0.753124	0.00779604	0.779604	0.966034
rno-miR-136s	rno-miR-136-3p	MIMAT0004733	CAUCAUCGUCUCAAAUGAGUCU	CATCGTCTCAAATGAGTCTTCT	0	tATC	qTC	qT	T	24	704	51	310	66.96	704	96.39	353.4	163.35	1057.4	12727	77388	0.0128349	1.28349	0.0136636	1.36636	0.939351
rno-miR-136s	rno-miR-136-3p	MIMAT0004733	CAUCAUCGUCUCAAAUGAGUCU	ATCATCGTCTCAAATGAGTCT	0	tA	0	0	T	405	9506	723	6069	1129.95	9506	1366.47	6918.66	2496.42	16424.7	12727	77388	0.196152	19.6152	0.212238	21.2238	0.924207
rno-miR-136s	rno-miR-136-3p	MIMAT0004733	CAUCAUCGUCUCAAAUGAGUCU	ATCATCGTCTCAAATGAGTCC	0	tA	tT	qC	C	11	326	20	149	30.69	326	37.8	169.86	68.49	495.86	12727	77388	0.00538148	0.538148	0.00640745	0.640745	0.839878
rno-miR-136s	rno-miR-136-3p	MIMAT0004733	CAUCAUCGUCUCAAAUGAGUCU	CATCATCGTCTCAAATGAGTCC	0	0	tT	qC	C	18	944	58	313	50.22	944	109.62	356.82	159.84	1300.82	12727	77388	0.0125591	1.25591	0.0168091	1.68091	0.747164
rno-miR-136s	rno-miR-136-3p	MIMAT0004733	CAUCAUCGUCUCAAAUGAGUCU	ATCATCGTCTCAAATGAGTCA	0	tA	tT	qA	A	9	324	11	202	25.11	324	20.79	230.28	45.9	554.28	12727	77388	0.00360651	0.360651	0.00716235	0.716235	0.503537
rno-miR-136s	rno-miR-136-3p	MIMAT0004733	CAUCAUCGUCUCAAAUGAGUCU	CATCATCGTCTCAAATGAGTCA	0	0	tT	qA	A	16	960	30	454	44.64	960	56.7	517.56	101.34	1477.56	12727	77388	0.00796261	0.796261	0.0190929	1.90929	0.417046
rno-miR-136	rno-miR-136-5p	MIMAT0000842	ACUCCAUUUGUUUUGAUGAUGGA	ACTCCATTTGTTTTGATGATG	0	0	tGA	0	G	3	25	6	30	8.37	25	11.34	34.2	19.71	59.2	1433.52	6626.7	0.0137494	1.37494	0.00893356	0.893356	1.53907
rno-miR-136	rno-miR-136-5p	MIMAT0000842	ACUCCAUUUGUUUUGAUGAUGGA	ACTCCATTTGTTTTGATGATGG	0	0	tA	0	G	132	1372	321	1394	368.28	1372	606.69	1589.16	974.97	2961.16	1433.52	6626.7	0.680123	68.0123	0.446853	44.6853	1.52203
rno-miR-136	rno-miR-136-5p	MIMAT0000842	ACUCCAUUUGUUUUGAUGAUGGA	CTCCATTTGTTTTGATGATGGA	0	tC	0	0	A	4	28	6	45	11.16	28	11.34	51.3	22.5	79.3	1433.52	6626.7	0.0156956	1.56956	0.0119667	1.19667	1.3116
rno-miR-136	rno-miR-136-5p	MIMAT0000842	ACUCCAUUUGUUUUGAUGAUGGA	GGACTCCATTTGTTTTGATGAT	0	qGG	tGGA	0	T	7	76	9	93	19.53	76	17.01	106.02	36.54	182.02	1433.52	6626.7	0.0254897	2.54897	0.0274677	2.74677	0.927989
rno-miR-136	rno-miR-136-5p	MIMAT0000842	ACUCCAUUUGUUUUGAUGAUGGA	AGGACTCCATTTGTTTTGATGAT	0	qAGG	tGGA	0	T	43	847	64	573	119.97	847	120.96	653.22	240.93	1500.22	1433.52	6626.7	0.168069	16.8069	0.22639	22.639	0.742386
rno-miR-136	rno-miR-136-5p	MIMAT0000842	ACUCCAUUUGUUUUGAUGAUGGA	ACTCCATTTGTTTTGATGATGGA	0	0	0	0	A	9	360	21	403	25.11	360	39.69	459.42	64.8	819.42	1433.52	6626.7	0.0452034	4.52034	0.123654	12.3654	0.365563
rno-miR-136	rno-miR-136-5p	MIMAT0000842	ACUCCAUUUGUUUUGAUGAUGGA	ACTCCATTTGTTTTGATGATGA	0	0	tGA	qA	A	3	283	12	186	8.37	283	22.68	212.04	31.05	495.04	1433.52	6626.7	0.02166	2.166	0.0747038	7.47038	0.289944
rno-miR-137	rno-miR-137-3p	MIMAT0000843	UUAUUGCUUAAGAAUACGCGUAG	TTATTGCTTAAGAATACGCGTAGG	0	0	0	qG	G	17	53	46	30	47.43	53	86.94	34.2	134.37	87.2	69414.7	154132	0.00193576	0.193576	0.00056575	0.056575	3.42158
rno-miR-137	rno-miR-137-3p	MIMAT0000843	UUAUUGCUUAAGAAUACGCGUAG	TATTGCTTAAGAATACGCGTAGG	0	tT	0	qG	G	8	42	19	17	22.32	42	35.91	19.38	58.23	61.38	69414.7	154132	0.000838872	0.0838872	0.000398231	0.0398231	2.10649
rno-miR-137	rno-miR-137-3p	MIMAT0000843	UUAUUGCUUAAGAAUACGCGUAG	TTATTGCTTAAGAATACGCGCAG	0	0	tTAG	qCAG	G	11	20	11	31	30.69	20	20.79	35.34	51.48	55.34	69414.7	154132	0.00074163	0.074163	0.000359044	0.0359044	2.06557
rno-miR-137	rno-miR-137-3p	MIMAT0000843	UUAUUGCUUAAGAAUACGCGUAG	TTATTGCTTAAGAATACGCGTG	0	0	tAG	qG	G	2	7	4	10	5.58	7	7.56	11.4	13.14	18.4	69414.7	154132	0.000189297	0.0189297	0.000119379	0.0119379	1.58569
rno-miR-137	rno-miR-137-3p	MIMAT0000843	UUAUUGCUUAAGAAUACGCGUAG	TTATTGCTTAAGAATACGCGTAGTT	0	0	qT	qT	T	8	33	13	31	22.32	33	24.57	35.34	46.89	68.34	69414.7	154132	0.000675506	0.0675506	0.000443387	0.0443387	1.52351
rno-miR-137	rno-miR-137-3p	MIMAT0000843	UUAUUGCUUAAGAAUACGCGUAG	TTATTGCTTAAGAATACGCG	0	0	tTAG	0	G	26	76	40	125	72.54	76	75.6	142.5	148.14	218.5	69414.7	154132	0.00213413	0.213413	0.00141762	0.141762	1.50543
rno-miR-137	rno-miR-137-3p	MIMAT0000843	UUAUUGCUUAAGAAUACGCGUAG	TTATTGCTTAAGAATACGCGTAG	0	0	0	0	G	3417	13292	7463	23557	9533.43	13292	14105.1	26855	23638.5	40147	69414.7	154132	0.34054	34.054	0.260472	26.0472	1.3074
rno-miR-137	rno-miR-137-3p	MIMAT0000843	UUAUUGCUUAAGAAUACGCGUAG	TATTGCTTAAGAATACGCGTCG	0	tT	tAG	qCG	G	2	11	4	10	5.58	11	7.56	11.4	13.14	22.4	69414.7	154132	0.000189297	0.0189297	0.00014533	0.014533	1.30253
rno-miR-137	rno-miR-137-3p	MIMAT0000843	UUAUUGCUUAAGAAUACGCGUAG	TTGCTTAAGAATACGCGTAG	0	tTAT	0	0	G	29	126	73	224	80.91	126	137.97	255.36	218.88	381.36	69414.7	154132	0.00315322	0.315322	0.00247425	0.247425	1.27442
rno-miR-137	rno-miR-137-3p	MIMAT0000843	UUAUUGCUUAAGAAUACGCGUAG	TATTGCTTAAGAATACGCGTAG	0	tT	0	0	G	3265	21250	8678	24788	9109.35	21250	16401.4	28258.3	25510.8	49508.3	69414.7	154132	0.367513	36.7513	0.321208	32.1208	1.14416
rno-miR-137	rno-miR-137-3p	MIMAT0000843	UUAUUGCUUAAGAAUACGCGUAG	TATTGCTTAAGAATACGCGCAG	0	tT	tTAG	qCAG	G	5	28	8	25	13.95	28	15.12	28.5	29.07	56.5	69414.7	154132	0.000418788	0.0418788	0.00036657	0.036657	1.14245
rno-miR-137	rno-miR-137-3p	MIMAT0000843	UUAUUGCUUAAGAAUACGCGUAG	TATTGCTTAAGAATACGCGTAGTT	0	tT	qT	qT	T	6	30	7	33	16.74	30	13.23	37.62	29.97	67.62	69414.7	154132	0.000431753	0.0431753	0.000438716	0.0438716	0.984129
rno-miR-137	rno-miR-137-3p	MIMAT0000843	UUAUUGCUUAAGAAUACGCGUAG	TATTGCTTAAGAATACGCGTTG	0	tT	tAG	qTG	G	3	20	4	14	8.37	20	7.56	15.96	15.93	35.96	69414.7	154132	0.00022949	0.022949	0.000233307	0.0233307	0.983641
rno-miR-137	rno-miR-137-3p	MIMAT0000843	UUAUUGCUUAAGAAUACGCGUAG	TTATTGCTTAAGAATACGCGTAGAA	0	0	0	qAA	A	35	202	27	147	97.65	202	51.03	167.58	148.68	369.58	69414.7	154132	0.00214191	0.214191	0.00239782	0.239782	0.893274
rno-miR-137	rno-miR-137-3p	MIMAT0000843	UUAUUGCUUAAGAAUACGCGUAG	TATTGCTTAAGAATACGCGTGG	0	tT	tAG	qGG	G	3	34	7	18	8.37	34	13.23	20.52	21.6	54.52	69414.7	154132	0.000311173	0.0311173	0.000353724	0.0353724	0.879708
rno-miR-137	rno-miR-137-3p	MIMAT0000843	UUAUUGCUUAAGAAUACGCGUAG	TTATTGCTTAAGAATACGCGTAAA	0	0	tG	qAA	A	3	22	3	13	8.37	22	5.67	14.82	14.04	36.82	69414.7	154132	0.000202263	0.0202263	0.000238887	0.0238887	0.846689
rno-miR-137	rno-miR-137-3p	MIMAT0000843	UUAUUGCUUAAGAAUACGCGUAG	TTATTGCTTAAGAATACGCGTAGA	0	0	0	qA	A	843	6842	1455	6201	2351.97	6842	2749.95	7069.14	5101.92	13911.1	69414.7	154132	0.0734992	7.34992	0.090255	9.0255	0.81435
rno-miR-137	rno-miR-137-3p	MIMAT0000843	UUAUUGCUUAAGAAUACGCGUAG	TTATTGCTTAAGAATACGCGTAGAAT	0	0	0	qAAT	T	2	22	3	8	5.58	22	5.67	9.12	11.25	31.12	69414.7	154132	0.00016207	0.016207	0.000201905	0.0201905	0.8027
rno-miR-137	rno-miR-137-3p	MIMAT0000843	UUAUUGCUUAAGAAUACGCGUAG	ATTGCTTAAGAATACGCGTAG	0	tTA	0	0	G	232	1867	505	2313	647.28	1867	954.45	2636.82	1601.73	4503.82	69414.7	154132	0.0230748	2.30748	0.0292206	2.92206	0.789676
rno-miR-137	rno-miR-137-3p	MIMAT0000843	UUAUUGCUUAAGAAUACGCGUAG	TATTGCTTAAGAATACGCGTAGT	0	tT	qT	0	T	414	4507	1086	3974	1155.06	4507	2052.54	4530.36	3207.6	9037.36	69414.7	154132	0.0462093	4.62093	0.0586341	5.86341	0.788096
rno-miR-137	rno-miR-137-3p	MIMAT0000843	UUAUUGCUUAAGAAUACGCGUAG	ATTGCTTAAGAATACGCGTAC	0	tTA	tG	qC	C	2	16	3	14	5.58	16	5.67	15.96	11.25	31.96	69414.7	154132	0.00016207	0.016207	0.000207355	0.0207355	0.781603
rno-miR-137	rno-miR-137-3p	MIMAT0000843	UUAUUGCUUAAGAAUACGCGUAG	TTATTGCTTAAGAATACGCGTT	0	0	tAG	qT	T	2	27	8	29	5.58	27	15.12	33.06	20.7	60.06	69414.7	154132	0.000298208	0.0298208	0.000389667	0.0389667	0.765289
rno-miR-137	rno-miR-137-3p	MIMAT0000843	UUAUUGCUUAAGAAUACGCGUAG	TTGCTTAAGAATACGCGTAGTT	0	tTAT	qT	qT	T	5	44	11	51	13.95	44	20.79	58.14	34.74	102.14	69414.7	154132	0.000500471	0.0500471	0.000662681	0.0662681	0.755222
rno-miR-137	rno-miR-137-3p	MIMAT0000843	UUAUUGCUUAAGAAUACGCGUAG	TTATTGCTTAAGAATACGCGTAGT	0	0	qT	0	T	174	2131	413	1707	485.46	2131	780.57	1945.98	1266.03	4076.98	69414.7	154132	0.0182387	1.82387	0.0264513	2.64513	0.689518
rno-miR-137	rno-miR-137-3p	MIMAT0000843	UUAUUGCUUAAGAAUACGCGUAG	TATTGCTTAAGAATACGCGTAGC	0	tT	0	qC	C	12	138	25	108	33.48	138	47.25	123.12	80.73	261.12	69414.7	154132	0.00116301	0.116301	0.00169414	0.169414	0.686492
rno-miR-137	rno-miR-137-3p	MIMAT0000843	UUAUUGCUUAAGAAUACGCGUAG	TATTGCTTAAGAATACGCGTAGA	0	tT	0	qA	A	316	3531	584	2578	881.64	3531	1103.76	2938.92	1985.4	6469.92	69414.7	154132	0.028602	2.8602	0.0419766	4.19766	0.68138
rno-miR-137	rno-miR-137-3p	MIMAT0000843	UUAUUGCUUAAGAAUACGCGUAG	TTATTGCTTAAGAATACGCGTAC	0	0	tG	qC	C	35	240	51	376	97.65	240	96.39	428.64	194.04	668.64	69414.7	154132	0.00279537	0.279537	0.00433811	0.433811	0.644376
rno-miR-137	rno-miR-137-3p	MIMAT0000843	UUAUUGCUUAAGAAUACGCGUAG	TTATTGCTTAAGAATACGCGT	0	0	tAG	0	T	130	1617	316	1548	362.7	1617	597.24	1764.72	959.94	3381.72	69414.7	154132	0.0138291	1.38291	0.0219405	2.19405	0.630299
rno-miR-137	rno-miR-137-3p	MIMAT0000843	UUAUUGCUUAAGAAUACGCGUAG	TTGCTTAAGAATACGCGTAGT	0	tTAT	qT	0	T	16	204	27	170	44.64	204	51.03	193.8	95.67	397.8	69414.7	154132	0.00137824	0.137824	0.00258091	0.258091	0.534013
rno-miR-137	rno-miR-137-3p	MIMAT0000843	UUAUUGCUUAAGAAUACGCGUAG	TTATTGCTTAAGAATACGCGTAT	0	0	tG	qT	T	11	146	24	157	30.69	146	45.36	178.98	76.05	324.98	69414.7	154132	0.00109559	0.109559	0.00210846	0.210846	0.519617
rno-miR-137	rno-miR-137-3p	MIMAT0000843	UUAUUGCUUAAGAAUACGCGUAG	TATTGCTTAAGAATACGCGT	0	tT	tAG	0	T	2	38	7	40	5.58	38	13.23	45.6	18.81	83.6	69414.7	154132	0.00027098	0.027098	0.000542394	0.0542394	0.499601
rno-miR-137	rno-miR-137-3p	MIMAT0000843	UUAUUGCUUAAGAAUACGCGUAG	TATTGCTTAAGAATACGCGTAC	0	tT	tG	qC	C	12	138	16	139	33.48	138	30.24	158.46	63.72	296.46	69414.7	154132	0.000917962	0.0917962	0.00192342	0.192342	0.477255
rno-miR-137	rno-miR-137-3p	MIMAT0000843	UUAUUGCUUAAGAAUACGCGUAG	TATTGCTTAAGAATACGCGTA	0	tT	tG	0	A	3	38	8	65	8.37	38	15.12	74.1	23.49	112.1	69414.7	154132	0.000338401	0.0338401	0.000727301	0.0727301	0.465284
rno-miR-137	rno-miR-137-3p	MIMAT0000843	UUAUUGCUUAAGAAUACGCGUAG	TTATTGCTTAAGAATACGCGTAGC	0	0	0	qC	C	3	70	9	48	8.37	70	17.01	54.72	25.38	124.72	69414.7	154132	0.000365629	0.0365629	0.000809179	0.0809179	0.451852
rno-miR-137	rno-miR-137-3p	MIMAT0000843	UUAUUGCUUAAGAAUACGCGUAG	TTGCTTAAGAATACGCGTAGA	0	tTAT	0	qA	A	8	150	14	91	22.32	150	26.46	103.74	48.78	253.74	69414.7	154132	0.000702733	0.0702733	0.00164626	0.164626	0.426868
rno-miR-137	rno-miR-137-3p	MIMAT0000843	UUAUUGCUUAAGAAUACGCGUAG	TTATTGCTTAAGAATACGCGTA	0	0	tG	0	A	45	1086	189	1331	125.55	1086	357.21	1517.34	482.76	2603.34	69414.7	154132	0.00695473	0.695473	0.0168904	1.68904	0.411757
rno-miR-137	rno-miR-137-3p	MIMAT0000843	UUAUUGCUUAAGAAUACGCGUAG	ATTGCTTAAGAATACGCGTAGA	0	tTA	0	qA	A	76	1953	153	1234	212.04	1953	289.17	1406.76	501.21	3359.76	69414.7	154132	0.00722052	0.722052	0.021798	2.1798	0.331247
rno-miR-137	rno-miR-137-3p	MIMAT0000843	UUAUUGCUUAAGAAUACGCGUAG	TTATTGCTTAAGAATACGCGTAA	0	0	tG	qA	A	37	719	82	904	103.23	719	154.98	1030.56	258.21	1749.56	69414.7	154132	0.00371982	0.371982	0.0113511	1.13511	0.327706
rno-miR-137	rno-miR-137-3p	MIMAT0000843	UUAUUGCUUAAGAAUACGCGUAG	ATTGCTTAAGAATACGCGTAGT	0	tTA	qT	0	T	22	1191	96	566	61.38	1191	181.44	645.24	242.82	1836.24	69414.7	154132	0.00349811	0.349811	0.0119135	1.19135	0.293627
rno-miR-137	rno-miR-137-3p	MIMAT0000843	UUAUUGCUUAAGAAUACGCGUAG	TATTGCTTAAGAATACGCGTAA	0	tT	tG	qA	A	27	1070	63	783	75.33	1070	119.07	892.62	194.4	1962.62	69414.7	154132	0.00280056	0.280056	0.0127334	1.27334	0.219938
rno-miR-137s	rno-miR-137-5p	MIMAT0017126	ACGGGUAUUCUUGGGUGGAUAA	ACGGGTATTCTTGGGTGGATAATA	0	0	qTA	0	A	9	26	10	46	25.11	26	18.9	52.44	44.01	78.44	99.36	564.08	0.442935	44.2935	0.139058	13.9058	3.18525
rno-miR-137s	rno-miR-137-5p	MIMAT0017126	ACGGGUAUUCUUGGGUGGAUAA	ACGGGTATTCTTGGGTGGATAAT	0	0	qT	0	T	7	116	10	112	19.53	116	18.9	127.68	38.43	243.68	99.36	564.08	0.386775	38.6775	0.431995	43.1995	0.895323
rno-miR-137s	rno-miR-137-5p	MIMAT0017126	ACGGGUAUUCUUGGGUGGAUAA	ACGGGTATTCTTGGGTGGAT	0	0	tAA	0	T	2	37	3	36	5.58	37	5.67	41.04	11.25	78.04	99.36	564.08	0.113225	11.3225	0.138349	13.8349	0.818398
rno-miR-138-1s	rno-miR-138-1-3p	MIMAT0004734	CGGCUACUUCACAACACCAGGG	GCTACTTCACAACACCAGGGT	0	tGG	qT	0	T	3	63	3	47	8.37	63	5.67	53.58	14.04	116.58	14.04	183.52	1	100	0.635244	63.5244	1.5742
rno-miR-138	rno-miR-138-5p	MIMAT0000844	AGCUGGUGUUGUGAAUCAGGCCG	AGCTGGTGTTGTGAATCAGGCTG	0	0	tCG	qTG	G	3	10	11	6	8.37	10	20.79	6.84	29.16	16.84	3105.36	13316.7	0.00939022	0.939022	0.00126457	0.126457	7.4256
rno-miR-138	rno-miR-138-5p	MIMAT0000844	AGCUGGUGUUGUGAAUCAGGCCG	AGCTGGTGTTGTGAATCAGGCCGG	0	0	0	qG	G	6	16	9	19	16.74	16	17.01	21.66	33.75	37.66	3105.36	13316.7	0.0108683	1.08683	0.00282802	0.282802	3.84308
rno-miR-138	rno-miR-138-5p	MIMAT0000844	AGCUGGUGUUGUGAAUCAGGCCG	AGCTGGTGTTGTGAATCAGGCCGAT	0	0	qA	qT	T	6	38	9	34	16.74	38	17.01	38.76	33.75	76.76	3105.36	13316.7	0.0108683	1.08683	0.00576417	0.576417	1.88549
rno-miR-138	rno-miR-138-5p	MIMAT0000844	AGCUGGUGUUGUGAAUCAGGCCG	AGCTGGTGTTGTGAATCAGGCCGAA	0	0	qA	qA	A	10	42	9	66	27.9	42	17.01	75.24	44.91	117.24	3105.36	13316.7	0.0144621	1.44621	0.00880396	0.880396	1.64268
rno-miR-138	rno-miR-138-5p	MIMAT0000844	AGCUGGUGUUGUGAAUCAGGCCG	AGCTGGTGTTGTGAATCAGGCCGTAA	0	0	qT	qAA	A	5	16	2	28	13.95	16	3.78	31.92	17.73	47.92	3105.36	13316.7	0.00570948	0.570948	0.00359848	0.359848	1.58664
rno-miR-138	rno-miR-138-5p	MIMAT0000844	AGCUGGUGUUGUGAAUCAGGCCG	AGCTGGTGTTGTGAATCAGGCCGAAT	0	0	qA	qAT	T	17	75	8	86	47.43	75	15.12	98.04	62.55	173.04	3105.36	13316.7	0.0201426	2.01426	0.0129942	1.29942	1.55013
rno-miR-138	rno-miR-138-5p	MIMAT0000844	AGCUGGUGUUGUGAAUCAGGCCG	AGCTGGTGTTGTGAATCAGGCCG	0	0	0	0	G	218	1167	339	2070	608.22	1167	640.71	2359.8	1248.93	3526.8	3105.36	13316.7	0.402185	40.2185	0.26484	26.484	1.5186
rno-miR-138	rno-miR-138-5p	MIMAT0000844	AGCUGGUGUUGUGAAUCAGGCCG	AGCTGGTGTTGTGAATCAGG	0	0	tCCG	0	G	18	155	43	234	50.22	155	81.27	266.76	131.49	421.76	3105.36	13316.7	0.0423429	4.23429	0.0316714	3.16714	1.33694
rno-miR-138	rno-miR-138-5p	MIMAT0000844	AGCUGGUGUUGUGAAUCAGGCCG	AGCTGGTGTTGTGAATCAGGCCGA	0	0	qA	0	A	41	286	61	454	114.39	286	115.29	517.56	229.68	803.56	3105.36	13316.7	0.0739624	7.39624	0.0603421	6.03421	1.22572
rno-miR-138	rno-miR-138-5p	MIMAT0000844	AGCUGGUGUUGUGAAUCAGGCCG	AGCTGGTGTTGTGAATCAGGCCGC	0	0	0	qC	C	3	39	7	34	8.37	39	13.23	38.76	21.6	77.76	3105.36	13316.7	0.00695572	0.695572	0.00583927	0.583927	1.1912
rno-miR-138	rno-miR-138-5p	MIMAT0000844	AGCUGGUGUUGUGAAUCAGGCCG	AGCTGGTGTTGTGAATCAGGCCGT	0	0	qT	0	T	125	1178	177	1252	348.75	1178	334.53	1427.28	683.28	2605.28	3105.36	13316.7	0.220032	22.0032	0.195639	19.5639	1.12468
rno-miR-138	rno-miR-138-5p	MIMAT0000844	AGCUGGUGUUGUGAAUCAGGCCG	AGCTGGTGTTGTGAATCAGGCCGTAT	0	0	qT	qAT	T	7	64	7	75	19.53	64	13.23	85.5	32.76	149.5	3105.36	13316.7	0.0105495	1.05495	0.0112265	1.12265	0.939699
rno-miR-138	rno-miR-138-5p	MIMAT0000844	AGCUGGUGUUGUGAAUCAGGCCG	AGCTGGTGTTGTGAATCAGGCCGTTT	0	0	qTT	qT	T	12	109	10	127	33.48	109	18.9	144.78	52.38	253.78	3105.36	13316.7	0.0168676	1.68676	0.0190572	1.90572	0.885104
rno-miR-138	rno-miR-138-5p	MIMAT0000844	AGCUGGUGUUGUGAAUCAGGCCG	AGCTGGTGTTGTGAATCAGGCCGTT	0	0	qTT	0	T	9	162	25	205	25.11	162	47.25	233.7	72.36	395.7	3105.36	13316.7	0.0233016	2.33016	0.0297145	2.97145	0.784185
rno-miR-138	rno-miR-138-5p	MIMAT0000844	AGCUGGUGUUGUGAAUCAGGCCG	AGCTGGTGTTGTGAATCAGGT	0	0	tCCG	qT	T	2	19	2	30	5.58	19	3.78	34.2	9.36	53.2	3105.36	13316.7	0.00301414	0.301414	0.00399497	0.399497	0.754484
rno-miR-138	rno-miR-138-5p	MIMAT0000844	AGCUGGUGUUGUGAAUCAGGCCG	AGCTGGTGTTGTGAATCAGGCCGTTTT	0	0	qTT	qTT	T	3	39	3	37	8.37	39	5.67	42.18	14.04	81.18	3105.36	13316.7	0.00452121	0.452121	0.00609609	0.609609	0.741659
rno-miR-138	rno-miR-138-5p	MIMAT0000844	AGCUGGUGUUGUGAAUCAGGCCG	AGCTGGTGTTGTGAATCAGGC	0	0	tCG	0	C	15	184	21	268	41.85	184	39.69	305.52	81.54	489.52	3105.36	13316.7	0.0262578	2.62578	0.0367597	3.67597	0.714309
rno-miR-138	rno-miR-138-5p	MIMAT0000844	AGCUGGUGUUGUGAAUCAGGCCG	AGCTGGTGTTGTGAATCAGGCC	0	0	tG	0	C	5	86	12	121	13.95	86	22.68	137.94	36.63	223.94	3105.36	13316.7	0.0117957	1.17957	0.0168164	1.68164	0.701441
rno-miR-138	rno-miR-138-5p	MIMAT0000844	AGCUGGUGUUGUGAAUCAGGCCG	AGCTGGTGTTGTGAATCAGGCCGTA	0	0	qT	qA	A	2	100	9	65	5.58	100	17.01	74.1	22.59	174.1	3105.36	13316.7	0.00727452	0.727452	0.0130738	1.30738	0.556421
rno-miR-138	rno-miR-138-5p	MIMAT0000844	AGCUGGUGUUGUGAAUCAGGCCG	AGCTGGTGTTGTGAATCAGGCCC	0	0	tG	qC	C	2	50	3	33	5.58	50	5.67	37.62	11.25	87.62	3105.36	13316.7	0.00362277	0.362277	0.00657969	0.657969	0.550599
rno-miR-138	rno-miR-138-5p	MIMAT0000844	AGCUGGUGUUGUGAAUCAGGCCG	AGCTGGTGTTGTGAATCAGGCCA	0	0	tG	qA	A	19	943	41	980	53.01	943	77.49	1117.2	130.5	2060.2	3105.36	13316.7	0.0420241	4.20241	0.154708	15.4708	0.271636
rno-miR-139-3p	rno-miR-139-3p	MIMAT0004735	UGGAGACGCGGCCCUGUUGGAG	TGGAGACGCGGCCCTGTTGGAGTT	0	0	qT	qT	T	2	14	3	14	5.58	14	5.67	15.96	11.25	29.96	243.63	1767.9	0.0461766	4.61766	0.0169467	1.69467	2.72482
rno-miR-139-3p	rno-miR-139-3p	MIMAT0004735	UGGAGACGCGGCCCUGUUGGAG	TGGAGACGCGGCCCTGTTGGAG	0	0	0	0	G	6	88	20	106	16.74	88	37.8	120.84	54.54	208.84	243.63	1767.9	0.223864	22.3864	0.118129	11.8129	1.89508
rno-miR-139-3p	rno-miR-139-3p	MIMAT0004735	UGGAGACGCGGCCCUGUUGGAG	TGGAGACGCGGCCCTGTTGGAGA	0	0	0	qA	A	2	15	2	24	5.58	15	3.78	27.36	9.36	42.36	243.63	1767.9	0.0384189	3.84189	0.0239606	2.39606	1.60342
rno-miR-139-3p	rno-miR-139-3p	MIMAT0004735	UGGAGACGCGGCCCUGUUGGAG	TGGAGACGCGGCCCTGTTGGAGT	0	0	qT	0	T	13	468	47	439	36.27	468	88.83	500.46	125.1	968.46	243.63	1767.9	0.513484	51.3484	0.547802	54.7802	0.937352
rno-miR-139-3p	rno-miR-139-3p	MIMAT0004735	UGGAGACGCGGCCCUGUUGGAG	TGGAGACGCGGCCCTGTTGGA	0	0	tG	0	A	2	94	8	97	5.58	94	15.12	110.58	20.7	204.58	243.63	1767.9	0.0849649	8.49649	0.115719	11.5719	0.734233
rno-miR-139-5p	rno-miR-139-5p	MIMAT0000845	UCUACAGUGCACGUGUCUCCAG	TCTACAGTGCACGTGTCTCCAG	0	0	0	0	G	13	48	24	79	36.27	48	45.36	90.06	81.63	138.06	901.44	2365.02	0.0905551	9.05551	0.0583758	5.83758	1.55124
rno-miR-139-5p	rno-miR-139-5p	MIMAT0000845	UCUACAGUGCACGUGUCUCCAG	TCTACAGTGCACGTGTCTCCAGC	0	0	0	qC	C	2	28	7	13	5.58	28	13.23	14.82	18.81	42.82	901.44	2365.02	0.0208666	2.08666	0.0181056	1.81056	1.1525
rno-miR-139-5p	rno-miR-139-5p	MIMAT0000845	UCUACAGUGCACGUGUCUCCAG	TCTACAGTGCACGTGTCTCCAGT	0	0	qT	0	T	96	875	221	747	267.84	875	417.69	851.58	685.53	1726.58	901.44	2365.02	0.760483	76.0483	0.730049	73.0049	1.04169
rno-miR-139-5p	rno-miR-139-5p	MIMAT0000845	UCUACAGUGCACGUGUCUCCAG	TCTACAGTGCACGTGTCTCCAGTT	0	0	qT	qT	T	2	42	8	23	5.58	42	15.12	26.22	20.7	68.22	901.44	2365.02	0.0229633	2.29633	0.0288454	2.88454	0.79608
rno-miR-139-5p	rno-miR-139-5p	MIMAT0000845	UCUACAGUGCACGUGUCUCCAG	TCTACAGTGCACGTGTCTCCA	0	0	tG	0	A	7	41	4	43	19.53	41	7.56	49.02	27.09	90.02	901.44	2365.02	0.0300519	3.00519	0.0380631	3.80631	0.789529
rno-miR-140s	rno-miR-140-3p	MIMAT0000574	UACCACAGGGUAGAACCACGG	ACCACAGGGTAGAACCACGGG	0	tA	0	qG	G	3	14	8	4	8.37	14	15.12	4.56	23.49	18.56	10466.5	52000.4	0.00224429	0.224429	0.000356921	0.0356921	6.28793
rno-miR-140s	rno-miR-140-3p	MIMAT0000574	UACCACAGGGUAGAACCACGG	TACCACAGGGTAGAACCACGGACG	0	0	qAC	qG	G	10	49	18	18	27.9	49	34.02	20.52	61.92	69.52	10466.5	52000.4	0.00591599	0.591599	0.00133691	0.133691	4.42511
rno-miR-140s	rno-miR-140-3p	MIMAT0000574	UACCACAGGGUAGAACCACGG	ACCACAGGGTAGAACCACGGAAG	0	tA	qA	qAG	G	2	11	5	6	5.58	11	9.45	6.84	15.03	17.84	10466.5	52000.4	0.001436	0.1436	0.000343075	0.0343075	4.18569
rno-miR-140s	rno-miR-140-3p	MIMAT0000574	UACCACAGGGUAGAACCACGG	TACCACAGGGTAGAACCACGGAG	0	0	qA	qG	G	3	11	4	8	8.37	11	7.56	9.12	15.93	20.12	10466.5	52000.4	0.00152199	0.152199	0.00038692	0.038692	3.9336
rno-miR-140s	rno-miR-140-3p	MIMAT0000574	UACCACAGGGUAGAACCACGG	ACCACAGGGTAGAACCACGG	0	tA	0	0	G	17	95	40	85	47.43	95	75.6	96.9	123.03	191.9	10466.5	52000.4	0.0117546	1.17546	0.00369036	0.369036	3.18522
rno-miR-140s	rno-miR-140-3p	MIMAT0000574	UACCACAGGGUAGAACCACGG	ACCACAGGGTAGAACCACGGACG	0	tA	qAC	qG	G	5	68	26	27	13.95	68	49.14	30.78	63.09	98.78	10466.5	52000.4	0.00602777	0.602777	0.0018996	0.18996	3.17318
rno-miR-140s	rno-miR-140-3p	MIMAT0000574	UACCACAGGGUAGAACCACGG	ACCACAGGGTAGAACCACGGACTT	0	tA	qAC	qTT	T	6	40	6	17	16.74	40	11.34	19.38	28.08	59.38	10466.5	52000.4	0.00268283	0.268283	0.00114192	0.114192	2.34941
rno-miR-140s	rno-miR-140-3p	MIMAT0000574	UACCACAGGGUAGAACCACGG	TACCACAGGGTAGAACCACGGG	0	0	0	qG	G	2	25	5	6	5.58	25	9.45	6.84	15.03	31.84	10466.5	52000.4	0.001436	0.1436	0.000612303	0.0612303	2.34525
rno-miR-140s	rno-miR-140-3p	MIMAT0000574	UACCACAGGGUAGAACCACGG	TACCACAGGGTAGAACCACGGACAT	0	0	qACA	qT	T	4	44	11	21	11.16	44	20.79	23.94	31.95	67.94	10466.5	52000.4	0.00305258	0.305258	0.00130653	0.130653	2.3364
rno-miR-140s	rno-miR-140-3p	MIMAT0000574	UACCACAGGGUAGAACCACGG	TACCACAGGGTAGAACCACGG	0	0	0	0	G	67	521	115	335	186.93	521	217.35	381.9	404.28	902.9	10466.5	52000.4	0.0386259	3.86259	0.0173633	1.73633	2.22457
rno-miR-140s	rno-miR-140-3p	MIMAT0000574	UACCACAGGGUAGAACCACGG	ACCACAGGGTAGAACCACGGCC	0	tA	0	qCC	C	2	24	4	7	5.58	24	7.56	7.98	13.14	31.98	10466.5	52000.4	0.00125543	0.125543	0.000614996	0.0614996	2.04136
rno-miR-140s	rno-miR-140-3p	MIMAT0000574	UACCACAGGGUAGAACCACGG	TACCACAGGGTAGAACCACG	0	0	tG	0	G	6	36	6	36	16.74	36	11.34	41.04	28.08	77.04	10466.5	52000.4	0.00268283	0.268283	0.00148153	0.148153	1.81085
rno-miR-140s	rno-miR-140-3p	MIMAT0000574	UACCACAGGGUAGAACCACGG	TACCACAGGGTAGAACCACGGACC	0	0	qAC	qC	C	5	73	11	21	13.95	73	20.79	23.94	34.74	96.94	10466.5	52000.4	0.00331915	0.331915	0.00186422	0.186422	1.78045
rno-miR-140s	rno-miR-140-3p	MIMAT0000574	UACCACAGGGUAGAACCACGG	ACCACAGGGTAGAACCACGGACAT	0	tA	qACA	qT	T	6	70	10	40	16.74	70	18.9	45.6	35.64	115.6	10466.5	52000.4	0.00340513	0.340513	0.00222306	0.222306	1.53173
rno-miR-140s	rno-miR-140-3p	MIMAT0000574	UACCACAGGGUAGAACCACGG	TACCACAGGGTAGAACCACGGAAT	0	0	qA	qAT	T	25	326	49	176	69.75	326	92.61	200.64	162.36	526.64	10466.5	52000.4	0.0155123	1.55123	0.0101276	1.01276	1.53168
rno-miR-140s	rno-miR-140-3p	MIMAT0000574	UACCACAGGGUAGAACCACGG	TACCACAGGGTAGAACCACGGT	0	0	0	qT	T	5	56	5	19	13.95	56	9.45	21.66	23.4	77.66	10466.5	52000.4	0.00223569	0.223569	0.00149345	0.149345	1.497
rno-miR-140s	rno-miR-140-3p	MIMAT0000574	UACCACAGGGUAGAACCACGG	TACCACAGGGTAGAACCACGGATT	0	0	qA	qTT	T	10	137	18	75	27.9	137	34.02	85.5	61.92	222.5	10466.5	52000.4	0.00591599	0.591599	0.00427882	0.427882	1.38262
rno-miR-140s	rno-miR-140-3p	MIMAT0000574	UACCACAGGGUAGAACCACGG	ACCACAGGGTAGAACCACGGAAA	0	tA	qA	qAA	A	22	231	23	147	61.38	231	43.47	167.58	104.85	398.58	10466.5	52000.4	0.0100176	1.00176	0.00766495	0.766495	1.30694
rno-miR-140s	rno-miR-140-3p	MIMAT0000574	UACCACAGGGUAGAACCACGG	ACCACAGGGTAGAACCACGGACTAT	0	tA	qAC	qTAT	T	3	27	2	17	8.37	27	3.78	19.38	12.15	46.38	10466.5	52000.4	0.00116084	0.116084	0.000891917	0.0891917	1.30151
rno-miR-140s	rno-miR-140-3p	MIMAT0000574	UACCACAGGGUAGAACCACGG	TACCACAGGGTAGAACCACGGAA	0	0	qA	qA	A	41	602	72	315	114.39	602	136.08	359.1	250.47	961.1	10466.5	52000.4	0.0239305	2.39305	0.0184826	1.84826	1.29476
rno-miR-140s	rno-miR-140-3p	MIMAT0000574	UACCACAGGGUAGAACCACGG	ACCACAGGGTAGAACCACGGACAA	0	tA	qACA	qA	A	4	112	23	90	11.16	112	43.47	102.6	54.63	214.6	10466.5	52000.4	0.00521948	0.521948	0.00412689	0.412689	1.26475
rno-miR-140s	rno-miR-140-3p	MIMAT0000574	UACCACAGGGUAGAACCACGG	TACCACAGGGTAGAACCACGGATA	0	0	qA	qTA	A	5	70	6	26	13.95	70	11.34	29.64	25.29	99.64	10466.5	52000.4	0.00241627	0.241627	0.00191614	0.191614	1.26101
rno-miR-140s	rno-miR-140-3p	MIMAT0000574	UACCACAGGGUAGAACCACGG	TACCACAGGGTAGAACCACGGA	0	0	qA	0	A	187	2883	352	1656	521.73	2883	665.28	1887.84	1187.01	4770.84	10466.5	52000.4	0.11341	11.341	0.0917463	9.17463	1.23612
rno-miR-140s	rno-miR-140-3p	MIMAT0000574	UACCACAGGGUAGAACCACGG	TACCACAGGGTAGAACCACGGAAA	0	0	qA	qAA	A	18	213	18	130	50.22	213	34.02	148.2	84.24	361.2	10466.5	52000.4	0.0080485	0.80485	0.00694611	0.694611	1.15871
rno-miR-140s	rno-miR-140-3p	MIMAT0000574	UACCACAGGGUAGAACCACGG	CCACAGGGTAGAACCACGGAT	0	tAC	qA	qT	T	3	46	3	13	8.37	46	5.67	14.82	14.04	60.82	10466.5	52000.4	0.00134142	0.134142	0.00116961	0.116961	1.14689
rno-miR-140s	rno-miR-140-3p	MIMAT0000574	UACCACAGGGUAGAACCACGG	TACCACAGGGTAGAACCACGGACAA	0	0	qACA	qA	A	5	69	6	38	13.95	69	11.34	43.32	25.29	112.32	10466.5	52000.4	0.00241627	0.241627	0.00215999	0.215999	1.11865
rno-miR-140s	rno-miR-140-3p	MIMAT0000574	UACCACAGGGUAGAACCACGG	ACCACAGGGTAGAACCACGGA	0	tA	qA	0	A	110	1985	208	1150	306.9	1985	393.12	1311	700.02	3296	10466.5	52000.4	0.0668816	6.68816	0.0633842	6.33842	1.05518
rno-miR-140s	rno-miR-140-3p	MIMAT0000574	UACCACAGGGUAGAACCACGG	TACCACAGGGTAGAACCACGGAC	0	0	qAC	0	C	229	4556	379	1640	638.91	4556	716.31	1869.6	1355.22	6425.6	10466.5	52000.4	0.129481	12.9481	0.123568	12.3568	1.04785
rno-miR-140s	rno-miR-140-3p	MIMAT0000574	UACCACAGGGUAGAACCACGG	TACCACAGGGTAGAACCACGGAT	0	0	qA	qT	T	42	1141	126	481	117.18	1141	238.14	548.34	355.32	1689.34	10466.5	52000.4	0.0339481	3.39481	0.0324871	3.24871	1.04497
rno-miR-140s	rno-miR-140-3p	MIMAT0000574	UACCACAGGGUAGAACCACGG	ACCACAGGGTAGAACCACGGAT	0	tA	qA	qT	T	41	790	69	340	114.39	790	130.41	387.6	244.8	1177.6	10466.5	52000.4	0.0233888	2.33888	0.022646	2.2646	1.0328
rno-miR-140s	rno-miR-140-3p	MIMAT0000574	UACCACAGGGUAGAACCACGG	ACCACAGGGTAGAACCACGGAA	0	tA	qA	qA	A	23	436	41	238	64.17	436	77.49	271.32	141.66	707.32	10466.5	52000.4	0.0135345	1.35345	0.0136022	1.36022	0.995025
rno-miR-140s	rno-miR-140-3p	MIMAT0000574	UACCACAGGGUAGAACCACGG	TACCACAGGGTAGAACCACGGACA	0	0	qACA	0	A	71	1801	170	749	198.09	1801	321.3	853.86	519.39	2654.86	10466.5	52000.4	0.0496238	4.96238	0.0510546	5.10546	0.971974
rno-miR-140s	rno-miR-140-3p	MIMAT0000574	UACCACAGGGUAGAACCACGG	ACCACAGGGTAGAACCACGGACC	0	tA	qAC	qC	C	3	98	8	21	8.37	98	15.12	23.94	23.49	121.94	10466.5	52000.4	0.00224429	0.224429	0.00234498	0.234498	0.957061
rno-miR-140s	rno-miR-140-3p	MIMAT0000574	UACCACAGGGUAGAACCACGG	TACCACAGGGTAGAACCACGGACT	0	0	qAC	qT	T	62	1744	157	636	172.98	1744	296.73	725.04	469.71	2469.04	10466.5	52000.4	0.0448773	4.48773	0.0474812	4.74812	0.945158
rno-miR-140s	rno-miR-140-3p	MIMAT0000574	UACCACAGGGUAGAACCACGG	ACCACAGGGTAGAACCACGGACA	0	tA	qACA	0	A	90	2161	202	1098	251.1	2161	381.78	1251.72	632.88	3412.72	10466.5	52000.4	0.0604669	6.04669	0.0656288	6.56288	0.921348
rno-miR-140s	rno-miR-140-3p	MIMAT0000574	UACCACAGGGUAGAACCACGG	ACCACAGGGTAGAACCACGGACT	0	tA	qAC	qT	T	71	2177	188	742	198.09	2177	355.32	845.88	553.41	3022.88	10466.5	52000.4	0.0528742	5.28742	0.0581319	5.81319	0.909555
rno-miR-140s	rno-miR-140-3p	MIMAT0000574	UACCACAGGGUAGAACCACGG	ACCACAGGGTAGAACCACGGAC	0	tA	qAC	0	C	313	8149	597	3522	873.27	8149	1128.33	4015.08	2001.6	12164.1	10466.5	52000.4	0.191238	19.1238	0.233923	23.3923	0.817525
rno-miR-140s	rno-miR-140-3p	MIMAT0000574	UACCACAGGGUAGAACCACGG	ACCACAGGGTAGAACCACGGAAT	0	tA	qA	qAT	T	9	237	17	122	25.11	237	32.13	139.08	57.24	376.08	10466.5	52000.4	0.00546885	0.546885	0.00723226	0.723226	0.756175
rno-miR-140s	rno-miR-140-3p	MIMAT0000574	UACCACAGGGUAGAACCACGG	CCACAGGGTAGAACCACGGACT	0	tAC	qAC	qT	T	8	324	22	100	22.32	324	41.58	114	63.9	438	10466.5	52000.4	0.00610516	0.610516	0.00842302	0.842302	0.724819
rno-miR-140s	rno-miR-140-3p	MIMAT0000574	UACCACAGGGUAGAACCACGG	TACCACAGGGTAGAACCACGA	0	0	tG	qA	A	3	76	4	34	8.37	76	7.56	38.76	15.93	114.76	10466.5	52000.4	0.00152199	0.152199	0.00220691	0.220691	0.689649
rno-miR-140s	rno-miR-140-3p	MIMAT0000574	UACCACAGGGUAGAACCACGG	CCACAGGGTAGAACCACGGA	0	tAC	qA	0	A	2	63	3	26	5.58	63	5.67	29.64	11.25	92.64	10466.5	52000.4	0.00107485	0.107485	0.00178153	0.178153	0.603333
rno-miR-140s	rno-miR-140-3p	MIMAT0000574	UACCACAGGGUAGAACCACGG	CCACAGGGTAGAACCACGGAC	0	tAC	qAC	0	C	4	330	21	106	11.16	330	39.69	120.84	50.85	450.84	10466.5	52000.4	0.00485833	0.485833	0.00866994	0.866994	0.560365
rno-miR-140s	rno-miR-140-3p	MIMAT0000574	UACCACAGGGUAGAACCACGG	CCACAGGGTAGAACCACGGACA	0	tAC	qACA	0	A	4	253	14	109	11.16	253	26.46	124.26	37.62	377.26	10466.5	52000.4	0.00359431	0.359431	0.00725495	0.725495	0.495428
rno-miR-140s	rno-miR-140-3p	MIMAT0000574	UACCACAGGGUAGAACCACGG	ACCACAGGGTAGAACCACGGATT	0	tA	qA	qTT	T	2	89	4	38	5.58	89	7.56	43.32	13.14	132.32	10466.5	52000.4	0.00125543	0.125543	0.0025446	0.25446	0.49337
rno-miR-140	rno-miR-140-5p	MIMAT0000573	CAGUGGUUUUACCCUAUGGUAG	CAGTGGTTTTACCCTATGGT	0	0	tAG	0	T	7	27	13	19	19.53	27	24.57	21.66	44.1	48.66	3813.03	7096.5	0.0115656	1.15656	0.0068569	0.68569	1.68671
rno-miR-140	rno-miR-140-5p	MIMAT0000573	CAGUGGUUUUACCCUAUGGUAG	CAGTGGTTTTACCCTATGGTAT	0	0	tG	qT	T	9	38	25	40	25.11	38	47.25	45.6	72.36	83.6	3813.03	7096.5	0.018977	1.8977	0.0117805	1.17805	1.61089
rno-miR-140	rno-miR-140-5p	MIMAT0000573	CAGUGGUUUUACCCUAUGGUAG	CAGTGGTTTTACCCTATGGTAG	0	0	0	0	G	472	1926	941	2686	1316.88	1926	1778.49	3062.04	3095.37	4988.04	3813.03	7096.5	0.811787	81.1787	0.702887	70.2887	1.15493
rno-miR-140	rno-miR-140-5p	MIMAT0000573	CAGUGGUUUUACCCUAUGGUAG	CAGTGGTTTTACCCTATGGTAGT	0	0	0	qT	T	29	254	66	219	80.91	254	124.74	249.66	205.65	503.66	3813.03	7096.5	0.0539335	5.39335	0.070973	7.0973	0.759915
rno-miR-140	rno-miR-140-5p	MIMAT0000573	CAGUGGUUUUACCCUAUGGUAG	CAGTGGTTTTACCCTATGGTA	0	0	tG	0	A	12	161	44	171	33.48	161	83.16	194.94	116.64	355.94	3813.03	7096.5	0.0305898	3.05898	0.0501571	5.01571	0.60988
rno-miR-140	rno-miR-140-5p	MIMAT0000573	CAGUGGUUUUACCCUAUGGUAG	CAGTGGTTTTACCCTATGGTAGA	0	0	0	qA	A	15	153	30	187	41.85	153	56.7	213.18	98.55	366.18	3813.03	7096.5	0.0258456	2.58456	0.0516001	5.16001	0.500883
rno-miR-140	rno-miR-140-5p	MIMAT0000573	CAGUGGUUUUACCCUAUGGUAG	CAGTGGTTTTACCCTATGGTAA	0	0	tG	qA	A	10	193	30	203	27.9	193	56.7	231.42	84.6	424.42	3813.03	7096.5	0.0221871	2.21871	0.0598069	5.98069	0.370978
rno-miR-143	rno-miR-143-3p	MIMAT0000849	UGAGAUGAAGCACUGUAGCUCA	TGAGATGAAGCACTGTAGCTCTT	0	0	tA	qTT	T	15	14	30	3	41.85	14	56.7	3.42	98.55	17.42	2152.89	584.08	0.0457757	4.57757	0.0298247	2.98247	1.53483
rno-miR-143	rno-miR-143-3p	MIMAT0000849	UGAGAUGAAGCACUGUAGCUCA	TGAGATGAAGCACTGTAGCTC	0	0	tA	0	C	51	75	157	26	142.29	75	296.73	29.64	439.02	104.64	2152.89	584.08	0.203921	20.3921	0.179154	17.9154	1.13825
rno-miR-143	rno-miR-143-3p	MIMAT0000849	UGAGAUGAAGCACUGUAGCUCA	TGAGATGAAGCACTGTAGCTCT	0	0	tA	qT	T	88	236	487	61	245.52	236	920.43	69.54	1165.95	305.54	2152.89	584.08	0.541574	54.1574	0.523113	52.3113	1.03529
rno-miR-143	rno-miR-143-3p	MIMAT0000849	UGAGAUGAAGCACUGUAGCUCA	TGAGATGAAGCACTGTAGCT	0	0	tCA	0	T	11	23	44	6	30.69	23	83.16	6.84	113.85	29.84	2152.89	584.08	0.0528824	5.28824	0.0510889	5.10889	1.03511
rno-miR-143	rno-miR-143-3p	MIMAT0000849	UGAGAUGAAGCACUGUAGCUCA	TGAGATGAAGCACTGTAGCTCA	0	0	0	0	A	10	26	44	9	27.9	26	83.16	10.26	111.06	36.26	2152.89	584.08	0.0515865	5.15865	0.0620805	6.20805	0.83096
rno-miR-144	rno-miR-144-3p	MIMAT0000850	UACAGUAUAGAUGAUGUACU	TACAGTATAGATGATGTACT	0	0	0	0	T	4	26	3	12	11.16	26	5.67	13.68	16.83	39.68	16.83	45.96	1	100	0.863359	86.3359	1.15827
rno-miR-146a	rno-miR-146a-5p	MIMAT0000852	UGAGAACUGAAUUCCAUGGGUU	TGAGAACTGAATTCCATGGGTT	0	0	0	0	T	17	44	33	24	47.43	44	62.37	27.36	109.8	71.36	179.19	164.44	0.612757	61.2757	0.433958	43.3958	1.41202
rno-miR-146a	rno-miR-146a-5p	MIMAT0000852	UGAGAACUGAAUUCCAUGGGUU	TGAGAACTGAATTCCATGGGTTA	0	0	qA	0	A	6	23	5	8	16.74	23	9.45	9.12	26.19	32.12	179.19	164.44	0.146158	14.6158	0.19533	19.533	0.748262
rno-miR-146b	rno-miR-146b-5p	MIMAT0005595	UGAGAACUGAAUUCCAUAGGCUGU	TGAGAACTGAATTCCATAGGCTGG	0	0	tT	qG	G	6	28	11	15	16.74	28	20.79	17.1	37.53	45.1	2830.77	15188.5	0.0132579	1.32579	0.00296935	0.296935	4.46491
rno-miR-146b	rno-miR-146b-5p	MIMAT0005595	UGAGAACUGAAUUCCAUAGGCUGU	TGAGAACTGAATTCCATAGGCTG	0	0	tT	0	G	49	440	107	364	136.71	440	202.23	414.96	338.94	854.96	2830.77	15188.5	0.119734	11.9734	0.0562899	5.62899	2.1271
rno-miR-146b	rno-miR-146b-5p	MIMAT0005595	UGAGAACUGAAUUCCAUAGGCUGU	TGAGAACTGAATTCCATAGGCTGTAT	0	0	0	qAT	T	7	73	11	47	19.53	73	20.79	53.58	40.32	126.58	2830.77	15188.5	0.0142435	1.42435	0.00833393	0.833393	1.7091
rno-miR-146b	rno-miR-146b-5p	MIMAT0005595	UGAGAACUGAAUUCCAUAGGCUGU	TGAGAACTGAATTCCATAGGCTGTTT	0	0	0	qTT	T	12	90	5	67	33.48	90	9.45	76.38	42.93	166.38	2830.77	15188.5	0.0151655	1.51655	0.0109543	1.09543	1.38443
rno-miR-146b	rno-miR-146b-5p	MIMAT0005595	UGAGAACUGAAUUCCAUAGGCUGU	TGAGAACTGAATTCCATAGGCA	0	0	tTGT	qA	A	6	102	13	69	16.74	102	24.57	78.66	41.31	180.66	2830.77	15188.5	0.0145932	1.45932	0.0118945	1.18945	1.22689
rno-miR-146b	rno-miR-146b-5p	MIMAT0005595	UGAGAACUGAAUUCCAUAGGCUGU	TGAGAACTGAATTCCATAGGCT	0	0	tGT	0	T	49	832	89	522	136.71	832	168.21	595.08	304.92	1427.08	2830.77	15188.5	0.107716	10.7716	0.0939578	9.39578	1.14643
rno-miR-146b	rno-miR-146b-5p	MIMAT0005595	UGAGAACUGAAUUCCAUAGGCUGU	TGAGAACTGAATTCCATAGGC	0	0	tTGT	0	C	14	183	17	135	39.06	183	32.13	153.9	71.19	336.9	2830.77	15188.5	0.0251486	2.51486	0.0221812	2.21812	1.13378
rno-miR-146b	rno-miR-146b-5p	MIMAT0005595	UGAGAACUGAAUUCCAUAGGCUGU	TGAGAACTGAATTCCATAGGCTGTAA	0	0	0	qAA	A	4	36	2	34	11.16	36	3.78	38.76	14.94	74.76	2830.77	15188.5	0.00527772	0.527772	0.00492214	0.492214	1.07224
rno-miR-146b	rno-miR-146b-5p	MIMAT0005595	UGAGAACUGAAUUCCAUAGGCUGU	TGAGAACTGAATTCCATAGGCTGTT	0	0	0	qT	T	9	170	16	99	25.11	170	30.24	112.86	55.35	282.86	2830.77	15188.5	0.019553	1.9553	0.0186233	1.86233	1.04992
rno-miR-146b	rno-miR-146b-5p	MIMAT0005595	UGAGAACUGAAUUCCAUAGGCUGU	TGAGAACTGAATTCCATAGGCTGT	0	0	0	0	T	262	5581	480	3297	730.98	5581	907.2	3758.58	1638.18	9339.58	2830.77	15188.5	0.578705	57.8705	0.61491	61.491	0.94112
rno-miR-146b	rno-miR-146b-5p	MIMAT0005595	UGAGAACUGAAUUCCAUAGGCUGU	TGAGAACTGAATTCCATAGGCTGA	0	0	tT	qA	A	5	155	12	100	13.95	155	22.68	114	36.63	269	2830.77	15188.5	0.0129399	1.29399	0.0177107	1.77107	0.730627
rno-miR-146b	rno-miR-146b-5p	MIMAT0005595	UGAGAACUGAAUUCCAUAGGCUGU	TGAGAACTGAATTCCATAGGCTT	0	0	tGT	qT	T	2	83	7	49	5.58	83	13.23	55.86	18.81	138.86	2830.77	15188.5	0.00664484	0.664484	0.00914243	0.914243	0.726813
rno-miR-146b	rno-miR-146b-5p	MIMAT0005595	UGAGAACUGAAUUCCAUAGGCUGU	TGAGAACTGAATTCCATAGGCTA	0	0	tGT	qA	A	3	125	9	66	8.37	125	17.01	75.24	25.38	200.24	2830.77	15188.5	0.00896576	0.896576	0.0131836	1.31836	0.680067
rno-miR-146b	rno-miR-146b-5p	MIMAT0005595	UGAGAACUGAAUUCCAUAGGCUGU	TGAGAACTGAATTCCATAGGCTTT	0	0	tGT	qTT	T	7	161	5	87	19.53	161	9.45	99.18	28.98	260.18	2830.77	15188.5	0.0102375	1.02375	0.01713	1.713	0.597634
rno-miR-148b-3p	rno-miR-148b-3p	MIMAT0000579	UCAGUGCAUCACAGAACUUUGU	TCAGTGCATCACAGAACTTTGTTG	0	0	0	qTG	G	3	12	9	13	8.37	12	17.01	14.82	25.38	26.82	21639.7	92593.9	0.00117284	0.117284	0.000289652	0.0289652	4.04915
rno-miR-148b-3p	rno-miR-148b-3p	MIMAT0000579	UCAGUGCAUCACAGAACUUUGU	TCAGTGCATCACAGAACTTTGTG	0	0	0	qG	G	5	31	19	21	13.95	31	35.91	23.94	49.86	54.94	21639.7	92593.9	0.0023041	0.23041	0.000593344	0.0593344	3.88325
rno-miR-148b-3p	rno-miR-148b-3p	MIMAT0000579	UCAGUGCAUCACAGAACUUUGU	TCAGTGCATCACAGAACTTT	0	0	tGT	0	T	9	30	4	21	25.11	30	7.56	23.94	32.67	53.94	21639.7	92593.9	0.00150973	0.150973	0.000582544	0.0582544	2.59161
rno-miR-148b-3p	rno-miR-148b-3p	MIMAT0000579	UCAGUGCAUCACAGAACUUUGU	TCAGTGCATCACAGAACTTTG	0	0	tT	0	G	76	383	135	402	212.04	383	255.15	458.28	467.19	841.28	21639.7	92593.9	0.0215895	2.15895	0.0090857	0.90857	2.37621
rno-miR-148b-3p	rno-miR-148b-3p	MIMAT0000579	UCAGUGCAUCACAGAACUUUGU	AGTGCATCACAGAACTTTGTT	0	tCA	0	qT	T	3	24	5	16	8.37	24	9.45	18.24	17.82	42.24	21639.7	92593.9	0.000823487	0.0823487	0.000456186	0.0456186	1.80516
rno-miR-148b-3p	rno-miR-148b-3p	MIMAT0000579	UCAGUGCAUCACAGAACUUUGU	TCAGTGCATCACAGAACTTTGTAT	0	0	0	qAT	T	24	215	42	151	66.96	215	79.38	172.14	146.34	387.14	21639.7	92593.9	0.00676257	0.676257	0.00418105	0.418105	1.61743
rno-miR-148b-3p	rno-miR-148b-3p	MIMAT0000579	UCAGUGCAUCACAGAACUUUGU	GTGCATCACAGAACTTTGT	0	tCAG	0	0	T	2	16	3	15	5.58	16	5.67	17.1	11.25	33.1	21639.7	92593.9	0.000519878	0.0519878	0.000357475	0.0357475	1.45431
rno-miR-148b-3p	rno-miR-148b-3p	MIMAT0000579	UCAGUGCAUCACAGAACUUUGU	TCAGTGCATCACAGAACTTTGTCT	0	0	qCT	0	T	3	46	7	17	8.37	46	13.23	19.38	21.6	65.38	21639.7	92593.9	0.000998166	0.0998166	0.000706094	0.0706094	1.41364
rno-miR-148b-3p	rno-miR-148b-3p	MIMAT0000579	UCAGUGCAUCACAGAACUUUGU	TCAGTGCATCACAGAACTTTGA	0	0	tT	qA	A	9	94	15	63	25.11	94	28.35	71.82	53.46	165.82	21639.7	92593.9	0.00247046	0.247046	0.00179083	0.179083	1.37951
rno-miR-148b-3p	rno-miR-148b-3p	MIMAT0000579	UCAGUGCAUCACAGAACUUUGU	TCAGTGCATCACAGAACTTTGTTC	0	0	0	qTC	C	6	82	15	51	16.74	82	28.35	58.14	45.09	140.14	21639.7	92593.9	0.00208367	0.208367	0.00151349	0.151349	1.37673
rno-miR-148b-3p	rno-miR-148b-3p	MIMAT0000579	UCAGUGCAUCACAGAACUUUGU	TCAGTGCATCACAGAACTTTGTAA	0	0	0	qAA	A	10	66	7	62	27.9	66	13.23	70.68	41.13	136.68	21639.7	92593.9	0.00190067	0.190067	0.00147612	0.147612	1.28761
rno-miR-148b-3p	rno-miR-148b-3p	MIMAT0000579	UCAGUGCAUCACAGAACUUUGU	TCAGTGCATCACAGAACTTTGTT	0	0	0	qT	T	772	10179	1704	8147	2153.88	10179	3220.56	9287.58	5374.44	19466.6	21639.7	92593.9	0.24836	24.836	0.210236	21.0236	1.18134
rno-miR-148b-3p	rno-miR-148b-3p	MIMAT0000579	UCAGUGCAUCACAGAACUUUGU	TCAGTGCATCACAGAACTTTGTTT	0	0	0	qTT	T	197	3326	536	2440	549.63	3326	1013.04	2781.6	1562.67	6107.6	21639.7	92593.9	0.0722131	7.22131	0.0659612	6.59612	1.09478
rno-miR-148b-3p	rno-miR-148b-3p	MIMAT0000579	UCAGUGCAUCACAGAACUUUGU	TCAGTGCATCACAGAACTTTGTC	0	0	qC	0	C	10	147	23	124	27.9	147	43.47	141.36	71.37	288.36	21639.7	92593.9	0.00329811	0.329811	0.00311424	0.311424	1.05904
rno-miR-148b-3p	rno-miR-148b-3p	MIMAT0000579	UCAGUGCAUCACAGAACUUUGU	TCAGTGCATCACAGAACTTTGTTTT	0	0	0	qTTT	T	14	238	38	186	39.06	238	71.82	212.04	110.88	450.04	21639.7	92593.9	0.00512392	0.512392	0.00486036	0.486036	1.05423
rno-miR-148b-3p	rno-miR-148b-3p	MIMAT0000579	UCAGUGCAUCACAGAACUUUGU	TCAGTGCATCACAGAACTTTGT	0	0	0	0	T	1557	34625	4167	19523	4344.03	34625	7875.63	22256.2	12219.7	56881.2	21639.7	92593.9	0.564687	56.4687	0.614309	61.4309	0.919224
rno-miR-148b-3p	rno-miR-148b-3p	MIMAT0000579	UCAGUGCAUCACAGAACUUUGU	TCAGTGCATCACAGAACTTTGTA	0	0	0	qA	A	44	759	81	481	122.76	759	153.09	548.34	275.85	1307.34	21639.7	92593.9	0.0127474	1.27474	0.0141191	1.41191	0.90285
rno-miR-148b-3p	rno-miR-148b-3p	MIMAT0000579	UCAGUGCAUCACAGAACUUUGU	TCAGTGCATCACAGAACTTTGTTA	0	0	0	qTA	A	19	379	45	284	53.01	379	85.05	323.76	138.06	702.76	21639.7	92593.9	0.00637994	0.637994	0.0075897	0.75897	0.840605
rno-miR-148b-3p	rno-miR-148b-3p	MIMAT0000579	UCAGUGCAUCACAGAACUUUGU	AGTGCATCACAGAACTTTGT	0	tCA	0	0	T	3	62	6	34	8.37	62	11.34	38.76	19.71	100.76	21639.7	92593.9	0.000910826	0.0910826	0.00108819	0.108819	0.837008
rno-miR-148b-3p	rno-miR-148b-3p	MIMAT0000579	UCAGUGCAUCACAGAACUUUGU	TCAGTGCATCACAGAACTTTGC	0	0	tT	qC	C	27	535	34	244	75.33	535	64.26	278.16	139.59	813.16	21639.7	92593.9	0.00645065	0.645065	0.00878201	0.878201	0.73453
rno-miR-148b-5p	rno-miR-148b-5p	MIMAT0004645	GAAGUUCUGUUAUACACUCAGG	GAAGTTCTGTTATACACTCAGGCT	0	0	qCT	0	T	5	35	7	25	13.95	35	13.23	28.5	27.18	63.5	114.48	419.28	0.237421	23.7421	0.15145	15.145	1.56765
rno-miR-148b-5p	rno-miR-148b-5p	MIMAT0004645	GAAGUUCUGUUAUACACUCAGG	GAAGTTCTGTTATACACTCAGG	0	0	0	0	G	2	27	9	27	5.58	27	17.01	30.78	22.59	57.78	114.48	419.28	0.197327	19.7327	0.137808	13.7808	1.4319
rno-miR-148b-5p	rno-miR-148b-5p	MIMAT0004645	GAAGUUCUGUUAUACACUCAGG	GAAGTTCTGTTATACACTCAGGC	0	0	qC	0	C	11	84	10	50	30.69	84	18.9	57	49.59	141	114.48	419.28	0.433176	43.3176	0.336291	33.6291	1.2881
rno-miR-151s	rno-miR-151-3p	MIMAT0000614	CUAGACUGAGGCUCCUUGAGG	CTAGACTGAGGCTCCTTGAGTAT	0	0	tG	qTAT	T	2	20	7	15	5.58	20	13.23	17.1	18.81	37.1	5962.59	20752	0.00315467	0.315467	0.00178778	0.178778	1.76458
rno-miR-151s	rno-miR-151-3p	MIMAT0000614	CUAGACUGAGGCUCCUUGAGG	CTAGACTGAGGCTCCTTGAGGATA	0	0	qA	qTA	A	3	19	4	11	8.37	19	7.56	12.54	15.93	31.54	5962.59	20752	0.00267166	0.267166	0.00151985	0.151985	1.75784
rno-miR-151s	rno-miR-151-3p	MIMAT0000614	CUAGACUGAGGCUCCUUGAGG	TACTAGACTGAGGCTCCTTGAG	0	qTA	tG	0	G	7	44	10	32	19.53	44	18.9	36.48	38.43	80.48	5962.59	20752	0.00644519	0.644519	0.00387818	0.387818	1.66191
rno-miR-151s	rno-miR-151-3p	MIMAT0000614	CUAGACUGAGGCUCCUUGAGG	ACTAGACTGAGGCTCCTTGAGGT	0	qA	0	qT	T	3	17	2	8	8.37	17	3.78	9.12	12.15	26.12	5962.59	20752	0.00203771	0.203771	0.00125867	0.125867	1.61893
rno-miR-151s	rno-miR-151-3p	MIMAT0000614	CUAGACUGAGGCUCCUUGAGG	ACTAGACTGAGGCTCCTTGAGG	0	qA	0	0	G	6	51	13	34	16.74	51	24.57	38.76	41.31	89.76	5962.59	20752	0.0069282	0.69282	0.00432536	0.432536	1.60176
rno-miR-151s	rno-miR-151-3p	MIMAT0000614	CUAGACUGAGGCUCCUUGAGG	CTAGACTGAGGCTCCTTGAGAAA	0	0	tG	qAAA	A	3	27	4	9	8.37	27	7.56	10.26	15.93	37.26	5962.59	20752	0.00267166	0.267166	0.00179549	0.179549	1.48798
rno-miR-151s	rno-miR-151-3p	MIMAT0000614	CUAGACUGAGGCUCCUUGAGG	CTAGACTGAGGCTCCTTGAGGAAAT	0	0	qA	qAAT	T	2	12	3	13	5.58	12	5.67	14.82	11.25	26.82	5962.59	20752	0.00188676	0.188676	0.0012924	0.12924	1.45989
rno-miR-151s	rno-miR-151-3p	MIMAT0000614	CUAGACUGAGGCUCCUUGAGG	CTAGACTGAGGCTCCTTGAGGAAA	0	0	qA	qAA	A	16	114	17	63	44.64	114	32.13	71.82	76.77	185.82	5962.59	20752	0.0128753	1.28753	0.00895431	0.895431	1.43789
rno-miR-151s	rno-miR-151-3p	MIMAT0000614	CUAGACUGAGGCUCCUUGAGG	CTAGACTGAGGCTCCTTGAGGTT	0	0	0	qTT	T	14	158	31	81	39.06	158	58.59	92.34	97.65	250.34	5962.59	20752	0.0163771	1.63771	0.0120634	1.20634	1.35759
rno-miR-151s	rno-miR-151-3p	MIMAT0000614	CUAGACUGAGGCUCCUUGAGG	CTAGACTGAGGCTCCTTGAG	0	0	tG	0	G	93	936	211	669	259.47	936	398.79	762.66	658.26	1698.66	5962.59	20752	0.110398	11.0398	0.0818552	8.18552	1.3487
rno-miR-151s	rno-miR-151-3p	MIMAT0000614	CUAGACUGAGGCUCCUUGAGG	CTAGACTGAGGCTCCTTGAGGAA	0	0	qA	qA	A	47	467	99	313	131.13	467	187.11	356.82	318.24	823.82	5962.59	20752	0.0533728	5.33728	0.0396983	3.96983	1.34446
rno-miR-151s	rno-miR-151-3p	MIMAT0000614	CUAGACUGAGGCUCCUUGAGG	CTAGACTGAGGCTCCTTGAGGAAT	0	0	qA	qAT	T	16	177	34	95	44.64	177	64.26	108.3	108.9	285.3	5962.59	20752	0.0182639	1.82639	0.0137481	1.37481	1.32847
rno-miR-151s	rno-miR-151-3p	MIMAT0000614	CUAGACUGAGGCUCCUUGAGG	CTAGACTGAGGCTCCTTGAGGC	0	0	0	qC	C	4	60	12	30	11.16	60	22.68	34.2	33.84	94.2	5962.59	20752	0.00567539	0.567539	0.00453932	0.453932	1.25027
rno-miR-151s	rno-miR-151-3p	MIMAT0000614	CUAGACUGAGGCUCCUUGAGG	CTAGACTGAGGCTCCTTGAGG	0	0	0	0	G	198	2386	514	1662	552.42	2386	971.46	1894.68	1523.88	4280.68	5962.59	20752	0.255574	25.5574	0.206278	20.6278	1.23898
rno-miR-151s	rno-miR-151-3p	MIMAT0000614	CUAGACUGAGGCUCCUUGAGG	CTAGACTGAGGCTCCTTGAGGAT	0	0	qA	qT	T	27	414	80	207	75.33	414	151.2	235.98	226.53	649.98	5962.59	20752	0.0379919	3.79919	0.0313213	3.13213	1.21297
rno-miR-151s	rno-miR-151-3p	MIMAT0000614	CUAGACUGAGGCUCCUUGAGG	CTAGACTGAGGCTCCTTGAGGTAT	0	0	0	qTAT	T	12	151	24	73	33.48	151	45.36	83.22	78.84	234.22	5962.59	20752	0.0132224	1.32224	0.0112866	1.12866	1.17152
rno-miR-151s	rno-miR-151-3p	MIMAT0000614	CUAGACUGAGGCUCCUUGAGG	CTAGACTGAGGCTCCTTGAGGT	0	0	0	qT	T	58	954	165	490	161.82	954	311.85	558.6	473.67	1512.6	5962.59	20752	0.0794403	7.94403	0.0728893	7.28893	1.08988
rno-miR-151s	rno-miR-151-3p	MIMAT0000614	CUAGACUGAGGCUCCUUGAGG	CTAGACTGAGGCTCCTTGAGGATT	0	0	qA	qTT	T	8	116	14	49	22.32	116	26.46	55.86	48.78	171.86	5962.59	20752	0.00818101	0.818101	0.0082816	0.82816	0.987853
rno-miR-151s	rno-miR-151-3p	MIMAT0000614	CUAGACUGAGGCUCCUUGAGG	CTAGACTGAGGCTCCTTGAGGAC	0	0	qAC	0	C	6	101	17	66	16.74	101	32.13	75.24	48.87	176.24	5962.59	20752	0.0081961	0.81961	0.00849267	0.849267	0.96508
rno-miR-151s	rno-miR-151-3p	MIMAT0000614	CUAGACUGAGGCUCCUUGAGG	CTAGACTGAGGCTCCTTGAGGTA	0	0	0	qTA	A	5	138	23	66	13.95	138	43.47	75.24	57.42	213.24	5962.59	20752	0.00963004	0.963004	0.0102756	1.02756	0.937173
rno-miR-151s	rno-miR-151-3p	MIMAT0000614	CUAGACUGAGGCUCCUUGAGG	CTAGACTGAGGCTCCTTGAGGA	0	0	qA	0	A	84	1592	237	1041	234.36	1592	447.93	1186.74	682.29	2778.74	5962.59	20752	0.114428	11.4428	0.133902	13.3902	0.854568
rno-miR-151s	rno-miR-151-3p	MIMAT0000614	CUAGACUGAGGCUCCUUGAGG	CTAGACTGAGGCTCCTTGAGT	0	0	tG	qT	T	39	858	107	382	108.81	858	202.23	435.48	311.04	1293.48	5962.59	20752	0.0521653	5.21653	0.0623303	6.23303	0.836916
rno-miR-151s	rno-miR-151-3p	MIMAT0000614	CUAGACUGAGGCUCCUUGAGG	CTAGACTGAGGCTCCTTGAGGACT	0	0	qAC	qT	T	13	250	26	98	36.27	250	49.14	111.72	85.41	361.72	5962.59	20752	0.0143243	1.43243	0.0174306	1.74306	0.821791
rno-miR-151s	rno-miR-151-3p	MIMAT0000614	CUAGACUGAGGCUCCUUGAGG	CTAGACTGAGGCTCCTTGAT	0	0	tGG	qT	T	2	35	4	20	5.58	35	7.56	22.8	13.14	57.8	5962.59	20752	0.00220374	0.220374	0.00278527	0.278527	0.791212
rno-miR-151s	rno-miR-151-3p	MIMAT0000614	CUAGACUGAGGCUCCUUGAGG	CTAGACTGAGGCTCCTTGAGAA	0	0	tG	qAA	A	2	46	5	18	5.58	46	9.45	20.52	15.03	66.52	5962.59	20752	0.00252072	0.252072	0.00320547	0.320547	0.786379
rno-miR-151s	rno-miR-151-3p	MIMAT0000614	CUAGACUGAGGCUCCUUGAGG	CTAGACTGAGGCTCCTTGA	0	0	tGG	0	A	24	382	43	249	66.96	382	81.27	283.86	148.23	665.86	5962.59	20752	0.02486	2.486	0.0320865	3.20865	0.77478
rno-miR-151s	rno-miR-151-3p	MIMAT0000614	CUAGACUGAGGCUCCUUGAGG	CTAGACTGAGGCTCCTTGT	0	0	tAGG	qT	T	3	52	3	17	8.37	52	5.67	19.38	14.04	71.38	5962.59	20752	0.00235468	0.235468	0.00343967	0.343967	0.684567
rno-miR-151s	rno-miR-151-3p	MIMAT0000614	CUAGACUGAGGCUCCUUGAGG	TACTAGACTGAGGCTCCTTGAGT	0	qTA	tG	qT	T	4	51	2	23	11.16	51	3.78	26.22	14.94	77.22	5962.59	20752	0.00250562	0.250562	0.00372108	0.372108	0.673358
rno-miR-151s	rno-miR-151-3p	MIMAT0000614	CUAGACUGAGGCUCCUUGAGG	CTAGACTGAGGCTCCTTGAGC	0	0	tG	qC	C	2	77	8	29	5.58	77	15.12	33.06	20.7	110.06	5962.59	20752	0.00347165	0.347165	0.00530358	0.530358	0.654585
rno-miR-151s	rno-miR-151-3p	MIMAT0000614	CUAGACUGAGGCUCCUUGAGG	CTAGACTGAGGCTCCTTGAGGTTT	0	0	0	qTTT	T	5	106	9	54	13.95	106	17.01	61.56	30.96	167.56	5962.59	20752	0.00519237	0.519237	0.00807439	0.807439	0.643067
rno-miR-151s	rno-miR-151-3p	MIMAT0000614	CUAGACUGAGGCUCCUUGAGG	CTAGACTGAGGCTCCTTGAA	0	0	tGG	qA	A	3	117	12	64	8.37	117	22.68	72.96	31.05	189.96	5962.59	20752	0.00520747	0.520747	0.00915381	0.915381	0.568886
rno-miR-151s	rno-miR-151-3p	MIMAT0000614	CUAGACUGAGGCUCCUUGAGG	CTAGACTGAGGCTCCTTGAGGACA	0	0	qACA	0	A	2	44	3	24	5.58	44	5.67	27.36	11.25	71.36	5962.59	20752	0.00188676	0.188676	0.0034387	0.34387	0.548685
rno-miR-151s	rno-miR-151-3p	MIMAT0000614	CUAGACUGAGGCUCCUUGAGG	CTAGACTGAGGCTCCTTGAGGTAA	0	0	0	qTAA	A	3	67	5	42	8.37	67	9.45	47.88	17.82	114.88	5962.59	20752	0.00298863	0.298863	0.00553585	0.553585	0.539869
rno-miR-151s	rno-miR-151-3p	MIMAT0000614	CUAGACUGAGGCUCCUUGAGG	CTAGACTGAGGCTCCTTGAGA	0	0	tG	qA	A	24	823	64	431	66.96	823	120.96	491.34	187.92	1314.34	5962.59	20752	0.0315165	3.15165	0.0633355	6.33355	0.497612
rno-miR-151s	rno-miR-151-3p	MIMAT0000614	CUAGACUGAGGCUCCUUGAGG	CTAGACTGAGGCTCCTTGAGTT	0	0	tG	qTT	T	2	90	6	37	5.58	90	11.34	42.18	16.92	132.18	5962.59	20752	0.00283769	0.283769	0.0063695	0.63695	0.445513
rno-miR-151	rno-miR-151-5p	MIMAT0000613	UCGAGGAGCUCACAGUCUAGU	TCGAGGAGCTCACAGTCTAGTG	0	0	0	qG	G	3	18	11	17	8.37	18	20.79	19.38	29.16	37.38	7047.36	35617.8	0.00413772	0.413772	0.00104948	0.104948	3.94266
rno-miR-151	rno-miR-151-5p	MIMAT0000613	UCGAGGAGCUCACAGUCUAGU	TCGAGGAGCTCACAGTCTAGTAAG	0	0	qA	qAG	G	4	11	4	13	11.16	11	7.56	14.82	18.72	25.82	7047.36	35617.8	0.00265631	0.265631	0.000724918	0.0724918	3.66429
rno-miR-151	rno-miR-151-5p	MIMAT0000613	UCGAGGAGCUCACAGUCUAGU	CTCGAGGAGCTCACAGTCTAGTAT	0	qC	qAT	0	T	6	21	6	19	16.74	21	11.34	21.66	28.08	42.66	7047.36	35617.8	0.00398447	0.398447	0.00119772	0.119772	3.32672
rno-miR-151	rno-miR-151-5p	MIMAT0000613	UCGAGGAGCUCACAGUCUAGU	TCGAGGAGCTCACAGTCTAGTAG	0	0	qA	qG	G	20	58	18	74	55.8	58	34.02	84.36	89.82	142.36	7047.36	35617.8	0.0127452	1.27452	0.00399688	0.399688	3.18879
rno-miR-151	rno-miR-151-5p	MIMAT0000613	UCGAGGAGCUCACAGUCUAGU	TCGAGGAGCTCACAGTCT	0	0	tAGT	0	T	4	27	7	32	11.16	27	13.23	36.48	24.39	63.48	7047.36	35617.8	0.00346087	0.346087	0.00178225	0.178225	1.94185
rno-miR-151	rno-miR-151-5p	MIMAT0000613	UCGAGGAGCUCACAGUCUAGU	TCGAGGAGCTCACAGTCTAG	0	0	tT	0	G	27	161	40	297	75.33	161	75.6	338.58	150.93	499.58	7047.36	35617.8	0.0214165	2.14165	0.0140261	1.40261	1.5269
rno-miR-151	rno-miR-151-5p	MIMAT0000613	UCGAGGAGCUCACAGUCUAGU	TCGAGGAGCTCACAGTCTAGTAGA	0	0	qA	qGA	A	3	30	6	32	8.37	30	11.34	36.48	19.71	66.48	7047.36	35617.8	0.00279679	0.279679	0.00186648	0.186648	1.49843
rno-miR-151	rno-miR-151-5p	MIMAT0000613	UCGAGGAGCUCACAGUCUAGU	TCGAGGAGCTCACAGTCTAGTAA	0	0	qA	qA	A	103	811	128	1169	287.37	811	241.92	1332.66	529.29	2143.66	7047.36	35617.8	0.0751047	7.51047	0.0601851	6.01851	1.2479
rno-miR-151	rno-miR-151-5p	MIMAT0000613	UCGAGGAGCUCACAGUCUAGU	TCGAGGAGCTCACAGTCTAGTAT	0	0	qAT	0	T	110	1212	178	1323	306.9	1212	336.42	1508.22	643.32	2720.22	7047.36	35617.8	0.0912852	9.12852	0.0763725	7.63725	1.19526
rno-miR-151	rno-miR-151-5p	MIMAT0000613	UCGAGGAGCUCACAGUCUAGU	TCGAGGAGCTCACAGTCTAGT	0	0	0	0	T	536	8134	1039	8276	1495.44	8134	1963.71	9434.64	3459.15	17568.6	7047.36	35617.8	0.490843	49.0843	0.493254	49.3254	0.995112
rno-miR-151	rno-miR-151-5p	MIMAT0000613	UCGAGGAGCUCACAGUCUAGU	TCGAGGAGCTCACAGTCTAGTA	0	0	qA	0	A	282	3722	448	4350	786.78	3722	846.72	4959	1633.5	8681	7047.36	35617.8	0.231789	23.1789	0.243726	24.3726	0.951021
rno-miR-151	rno-miR-151-5p	MIMAT0000613	UCGAGGAGCUCACAGUCUAGU	TCGAGGAGCTCACAGTCTAGTAAA	0	0	qA	qAA	A	12	111	11	164	33.48	111	20.79	186.96	54.27	297.96	7047.36	35617.8	0.00770076	0.770076	0.00836548	0.836548	0.92054
rno-miR-151	rno-miR-151-5p	MIMAT0000613	UCGAGGAGCUCACAGUCUAGU	TCGAGGAGCTCACAGTCTAGC	0	0	tT	qC	C	12	195	19	170	33.48	195	35.91	193.8	69.39	388.8	7047.36	35617.8	0.00984624	0.984624	0.0109159	1.09159	0.90201
rno-miR-151	rno-miR-151-5p	MIMAT0000613	UCGAGGAGCUCACAGUCUAGU	TCGAGGAGCTCACAGTCTAGTAC	0	0	qA	qC	C	2	59	7	41	5.58	59	13.23	46.74	18.81	105.74	7047.36	35617.8	0.00266908	0.266908	0.00296874	0.296874	0.899063
rno-miR-151	rno-miR-151-5p	MIMAT0000613	UCGAGGAGCUCACAGUCUAGU	CTCGAGGAGCTCACAGTCTAGT	0	qC	0	0	T	6	76	5	65	16.74	76	9.45	74.1	26.19	150.1	7047.36	35617.8	0.00371629	0.371629	0.00421419	0.421419	0.881851
rno-miR-151	rno-miR-151-5p	MIMAT0000613	UCGAGGAGCUCACAGUCUAGU	GAGGAGCTCACAGTCTAGT	0	tCG	0	0	T	3	26	2	39	8.37	26	3.78	44.46	12.15	70.46	7047.36	35617.8	0.00172405	0.172405	0.00197822	0.197822	0.871514
rno-miR-151	rno-miR-151-5p	MIMAT0000613	UCGAGGAGCUCACAGUCUAGU	TCGAGGAGCTCACAGTCTAGTATT	0	0	qAT	qT	T	4	73	6	51	11.16	73	11.34	58.14	22.5	131.14	7047.36	35617.8	0.00319268	0.319268	0.00368187	0.368187	0.867138
rno-miR-151	rno-miR-151-5p	MIMAT0000613	UCGAGGAGCUCACAGUCUAGU	TCGAGGAGCTCACAGTCTAGTT	0	0	0	qT	T	3	64	4	53	8.37	64	7.56	60.42	15.93	124.42	7047.36	35617.8	0.00226042	0.226042	0.0034932	0.34932	0.647092
rno-miR-151	rno-miR-151-5p	MIMAT0000613	UCGAGGAGCUCACAGUCUAGU	TCGAGGAGCTCACAGTCTAGTAAT	0	0	qA	qAT	T	4	84	6	83	11.16	84	11.34	94.62	22.5	178.62	7047.36	35617.8	0.00319268	0.319268	0.00501491	0.501491	0.636639
rno-miR-152	rno-miR-152-3p	MIMAT0000854	UCAGUGCAUGACAGAACUUGG	TCAGTGCATGACAGAACTTG	0	0	tG	0	G	5	19	4	12	13.95	19	7.56	13.68	21.51	32.68	534.06	2308.66	0.0402764	4.02764	0.0141554	1.41554	2.8453
rno-miR-152	rno-miR-152-3p	MIMAT0000854	UCAGUGCAUGACAGAACUUGG	TCAGTGCATGACAGAACTTGGG	0	0	qG	0	G	6	22	3	15	16.74	22	5.67	17.1	22.41	39.1	534.06	2308.66	0.0419616	4.19616	0.0169362	1.69362	2.47762
rno-miR-152	rno-miR-152-3p	MIMAT0000854	UCAGUGCAUGACAGAACUUGG	TCAGTGCATGACAGAACTTGG	0	0	0	0	G	66	742	85	308	184.14	742	160.65	351.12	344.79	1093.12	534.06	2308.66	0.645602	64.5602	0.473487	47.3487	1.36351
rno-miR-152	rno-miR-152-3p	MIMAT0000854	UCAGUGCAUGACAGAACUUGG	TCAGTGCATGACAGAACTTGGGT	0	0	qG	qT	T	3	47	4	21	8.37	47	7.56	23.94	15.93	70.94	534.06	2308.66	0.0298281	2.98281	0.0307278	3.07278	0.970721
rno-miR-152	rno-miR-152-3p	MIMAT0000854	UCAGUGCAUGACAGAACUUGG	TCAGTGCATGACAGAACTTGGA	0	0	0	qA	A	7	81	4	42	19.53	81	7.56	47.88	27.09	128.88	534.06	2308.66	0.0507246	5.07246	0.0558246	5.58246	0.908643
rno-miR-152	rno-miR-152-3p	MIMAT0000854	UCAGUGCAUGACAGAACUUGG	TCAGTGCATGACAGAACTTGGT	0	0	0	qT	T	11	277	22	104	30.69	277	41.58	118.56	72.27	395.56	534.06	2308.66	0.135322	13.5322	0.171337	17.1337	0.789797
rno-miR-153	rno-miR-153-3p	MIMAT0000855	UUGCAUAGUCACAAAAGUGAUC	TGCATAGTCACAAAAGTGA	0	tT	tTC	0	A	4	13	3	22	11.16	13	5.67	25.08	16.83	38.08	2130.21	7789.28	0.00790063	0.790063	0.00488877	0.488877	1.61608
rno-miR-153	rno-miR-153-3p	MIMAT0000855	UUGCAUAGUCACAAAAGUGAUC	TTGCATAGTCACAAAAGTGATCATA	0	0	qAT	qA	A	2	13	3	11	5.58	13	5.67	12.54	11.25	25.54	2130.21	7789.28	0.00528117	0.528117	0.00327887	0.327887	1.61067
rno-miR-153	rno-miR-153-3p	MIMAT0000855	UUGCAUAGUCACAAAAGUGAUC	TTGCATAGTCACAAAAGTGATC	0	0	0	0	C	95	892	157	555	265.05	892	296.73	632.7	561.78	1524.7	2130.21	7789.28	0.26372	26.372	0.195743	19.5743	1.34728
rno-miR-153	rno-miR-153-3p	MIMAT0000855	UUGCAUAGUCACAAAAGUGAUC	TTGCATAGTCACAAAAGTGATCATT	0	0	qATT	0	T	3	53	11	27	8.37	53	20.79	30.78	29.16	83.78	2130.21	7789.28	0.0136888	1.36888	0.0107558	1.07558	1.27269
rno-miR-153	rno-miR-153-3p	MIMAT0000855	UUGCAUAGUCACAAAAGUGAUC	TTGCATAGTCACAAAAGTGATCAT	0	0	qAT	0	T	103	1243	222	1118	287.37	1243	419.58	1274.52	706.95	2517.52	2130.21	7789.28	0.331869	33.1869	0.323203	32.3203	1.02681
rno-miR-153	rno-miR-153-3p	MIMAT0000855	UUGCAUAGUCACAAAAGUGAUC	TTGCATAGTCACAAAAGTGA	0	0	tTC	0	A	80	700	119	942	223.2	700	224.91	1073.88	448.11	1773.88	2130.21	7789.28	0.21036	21.036	0.227734	22.7734	0.923709
rno-miR-153	rno-miR-153-3p	MIMAT0000855	UUGCAUAGUCACAAAAGUGAUC	TTGCATAGTCACAAAAGTGATCA	0	0	qA	0	A	25	375	72	409	69.75	375	136.08	466.26	205.83	841.26	2130.21	7789.28	0.0966243	9.66243	0.108002	10.8002	0.89465
rno-miR-153	rno-miR-153-3p	MIMAT0000855	UUGCAUAGUCACAAAAGUGAUC	TGCATAGTCACAAAAGTGATCAT	0	tT	qAT	0	T	5	77	11	60	13.95	77	20.79	68.4	34.74	145.4	2130.21	7789.28	0.0163083	1.63083	0.0186667	1.86667	0.873656
rno-miR-153	rno-miR-153-3p	MIMAT0000855	UUGCAUAGUCACAAAAGUGAUC	TTGCATAGTCACAAAAGTGAT	0	0	tC	0	T	11	218	17	112	30.69	218	32.13	127.68	62.82	345.68	2130.21	7789.28	0.0294901	2.94901	0.0443789	4.43789	0.664505
rno-miR-153s	rno-miR-153-5p	MIMAT0017135	GUCAUUUUUGUGAUGUUGCAGCU	GTCATTTTTGTGATGTTGCAGCT	0	0	0	0	T	3	31	6	38	8.37	31	11.34	43.32	19.71	74.32	32.85	139.8	0.6	60	0.531617	53.1617	1.12863
rno-miR-154s	rno-miR-154-3p	MIMAT0017136	AAUCAUACACGGUUGACCUAUU	AATCATACACGGTTGACCTATT	0	0	0	0	T	46	657	102	592	128.34	657	192.78	674.88	321.12	1331.88	334.35	1471.56	0.960431	96.0431	0.90508	90.508	1.06116
rno-miR-154	rno-miR-154-5p	MIMAT0000856	UAGGUUAUCCGUGUUGCCUUCG	TAGGTTATCCGTGTTGCCTTCGT	0	0	0	qT	T	2	20	8	10	5.58	20	15.12	11.4	20.7	31.4	557.37	1145.26	0.0371387	3.71387	0.0274174	2.74174	1.35457
rno-miR-154	rno-miR-154-5p	MIMAT0000856	UAGGUUAUCCGUGUUGCCUUCG	TAGGTTATCCGTGTTGCCTTCG	0	0	0	0	G	61	291	170	466	170.19	291	321.3	531.24	491.49	822.24	557.37	1145.26	0.881802	88.1802	0.717951	71.7951	1.22822
rno-miR-154	rno-miR-154-5p	MIMAT0000856	UAGGUUAUCCGUGUUGCCUUCG	TAGGTTATCCGTGTTGCCTTC	0	0	tG	0	C	2	26	10	32	5.58	26	18.9	36.48	24.48	62.48	557.37	1145.26	0.0439206	4.39206	0.0545553	5.45553	0.805065
rno-miR-154	rno-miR-154-5p	MIMAT0000856	UAGGUUAUCCGUGUUGCCUUCG	TAGGTTATCCGTGTTGCCTTCA	0	0	tG	qA	A	2	51	2	37	5.58	51	3.78	42.18	9.36	93.18	557.37	1145.26	0.0167932	1.67932	0.0813614	8.13614	0.206402
rno-miR-15bs	rno-miR-15b-3p	MIMAT0017093	CGAAUCAUUAUUUGCUGCUCUA	CGAATCATTATTTGCTGCTCT	0	0	tA	0	T	14	114	34	78	39.06	114	64.26	88.92	103.32	202.92	243.18	747.6	0.42487	42.487	0.271429	27.1429	1.56531
rno-miR-15bs	rno-miR-15b-3p	MIMAT0017093	CGAAUCAUUAUUUGCUGCUCUA	CGAATCATTATTTGCTGCTCTAA	0	0	0	qA	A	7	32	6	29	19.53	32	11.34	33.06	30.87	65.06	243.18	747.6	0.126943	12.6943	0.0870251	8.70251	1.45869
rno-miR-15bs	rno-miR-15b-3p	MIMAT0017093	CGAAUCAUUAUUUGCUGCUCUA	CGAATCATTATTTGCTGCTCTAT	0	0	0	qT	T	7	133	19	84	19.53	133	35.91	95.76	55.44	228.76	243.18	747.6	0.227979	22.7979	0.305993	30.5993	0.745049
rno-miR-15bs	rno-miR-15b-3p	MIMAT0017093	CGAAUCAUUAUUUGCUGCUCUA	CGAATCATTATTTGCTGCTCTA	0	0	0	0	A	3	55	11	58	8.37	55	20.79	66.12	29.16	121.12	243.18	747.6	0.119911	11.9911	0.162012	16.2012	0.740139
rno-miR-15b	rno-miR-15b-5p	MIMAT0000784	UAGCAGCACAUCAUGGUUUACA	TAGCAGCACATCATGGTTTACG	0	0	tA	qG	G	2	3	6	3	5.58	3	11.34	3.42	16.92	6.42	5133.87	8862.38	0.00329576	0.329576	0.00072441	0.072441	4.54958
rno-miR-15b	rno-miR-15b-5p	MIMAT0000784	UAGCAGCACAUCAUGGUUUACA	TAGCAGCACATCATGGTTT	0	0	tACA	0	T	9	12	5	15	25.11	12	9.45	17.1	34.56	29.1	5133.87	8862.38	0.00673176	0.673176	0.00328354	0.328354	2.05015
rno-miR-15b	rno-miR-15b-5p	MIMAT0000784	UAGCAGCACAUCAUGGUUUACA	TAGCAGCACATCATGGTTTACAT	0	0	qT	0	T	6	7	4	15	16.74	7	7.56	17.1	24.3	24.1	5133.87	8862.38	0.00473327	0.473327	0.00271936	0.271936	1.74058
rno-miR-15b	rno-miR-15b-5p	MIMAT0000784	UAGCAGCACAUCAUGGUUUACA	TAGCAGCACATCATGGTTTAC	0	0	tA	0	C	161	372	184	434	449.19	372	347.76	494.76	796.95	866.76	5133.87	8862.38	0.155234	15.5234	0.0978022	9.78022	1.58722
rno-miR-15b	rno-miR-15b-5p	MIMAT0000784	UAGCAGCACAUCAUGGUUUACA	TAGCAGCACATCATGGTTTACAA	0	0	0	qA	A	7	18	5	17	19.53	18	9.45	19.38	28.98	37.38	5133.87	8862.38	0.00564486	0.564486	0.00421783	0.421783	1.33833
rno-miR-15b	rno-miR-15b-5p	MIMAT0000784	UAGCAGCACAUCAUGGUUUACA	TAGCAGCACATCATGGTTTACA	0	0	0	0	A	279	1019	466	1013	778.41	1019	880.74	1154.82	1659.15	2173.82	5133.87	8862.38	0.323177	32.3177	0.245286	24.5286	1.31755
rno-miR-15b	rno-miR-15b-5p	MIMAT0000784	UAGCAGCACAUCAUGGUUUACA	TAGCAGCACATCATGGTTTA	0	0	tCA	0	A	8	39	8	23	22.32	39	15.12	26.22	37.44	65.22	5133.87	8862.38	0.00729274	0.729274	0.0073592	0.73592	0.99097
rno-miR-16s	rno-miR-16-3p	MIMAT0017094	ACCAAUAUUAUUGUGCUGCUU	ACCAATATTATTGTGCTGCTTT	0	0	qT	0	T	2	13	6	18	5.58	13	11.34	20.52	16.92	33.52	20.7	59.06	0.817391	81.7391	0.567558	56.7558	1.44019
rno-miR-16	rno-miR-16-5p	MIMAT0000785	UAGCAGCACGUAAAUAUUGGCG	TAGCAGCACGTAAATATTGGCGTG	0	0	qT	qG	G	5	2	4	3	13.95	2	7.56	3.42	21.51	5.42	46613.3	54961.5	0.000461456	0.0461456	9.86145e-05	0.00986145	4.67939
rno-miR-16	rno-miR-16-5p	MIMAT0000785	UAGCAGCACGUAAAUAUUGGCG	AGCAGCACGTAAATATTGGCG	0	tA	0	0	G	9	23	46	21	25.11	23	86.94	23.94	112.05	46.94	46613.3	54961.5	0.00240382	0.240382	0.000854053	0.0854053	2.8146
rno-miR-16	rno-miR-16-5p	MIMAT0000785	UAGCAGCACGUAAAUAUUGGCG	TAGCAGCACGTAAATATTGGCGG	0	0	0	qG	G	19	48	61	21	53.01	48	115.29	23.94	168.3	71.94	46613.3	54961.5	0.00361055	0.361055	0.00130892	0.130892	2.75843
rno-miR-16	rno-miR-16-5p	MIMAT0000785	UAGCAGCACGUAAAUAUUGGCG	TAGCAGCACGTAAATATTGGG	0	0	tCG	qG	G	4	7	5	3	11.16	7	9.45	3.42	20.61	10.42	46613.3	54961.5	0.000442148	0.0442148	0.000189587	0.0189587	2.33216
rno-miR-16	rno-miR-16-5p	MIMAT0000785	UAGCAGCACGUAAAUAUUGGCG	TAGCAGCACGTAAATATTGGTG	0	0	tCG	qTG	G	21	96	126	52	58.59	96	238.14	59.28	296.73	155.28	46613.3	54961.5	0.00636577	0.636577	0.00282525	0.282525	2.25317
rno-miR-16	rno-miR-16-5p	MIMAT0000785	UAGCAGCACGUAAAUAUUGGCG	TAGCAGCACGTAAATATTGGCGTC	0	0	qT	qC	C	4	9	4	2	11.16	9	7.56	2.28	18.72	11.28	46613.3	54961.5	0.000401602	0.0401602	0.000205235	0.0205235	1.95679
rno-miR-16	rno-miR-16-5p	MIMAT0000785	UAGCAGCACGUAAAUAUUGGCG	GCAGCACGTAAATATTGGCG	0	tAG	0	0	G	3	7	8	7	8.37	7	15.12	7.98	23.49	14.98	46613.3	54961.5	0.000503933	0.0503933	0.000272555	0.0272555	1.84893
rno-miR-16	rno-miR-16-5p	MIMAT0000785	UAGCAGCACGUAAAUAUUGGCG	TAGCAGCACGTAAATATTGACG	0	0	tGCG	qACG	G	5	25	26	18	13.95	25	49.14	20.52	63.09	45.52	46613.3	54961.5	0.00135348	0.135348	0.000828216	0.0828216	1.6342
rno-miR-16	rno-miR-16-5p	MIMAT0000785	UAGCAGCACGUAAAUAUUGGCG	TAGCAGCACGTAAATATTGGCG	0	0	0	0	G	4217	13281	11577	9749	11765.4	13281	21880.5	11113.9	33646	24394.9	46613.3	54961.5	0.72181	72.181	0.443854	44.3854	1.62623
rno-miR-16	rno-miR-16-5p	MIMAT0000785	UAGCAGCACGUAAAUAUUGGCG	TAGCAGCACGTAAATATTGGCGAT	0	0	0	qAT	T	20	81	49	36	55.8	81	92.61	41.04	148.41	122.04	46613.3	54961.5	0.00318385	0.318385	0.00222046	0.222046	1.43387
rno-miR-16	rno-miR-16-5p	MIMAT0000785	UAGCAGCACGUAAAUAUUGGCG	TAGCAGCACGTAAATATTGGCGTTTT	0	0	qT	qTTT	T	4	14	3	4	11.16	14	5.67	4.56	16.83	18.56	46613.3	54961.5	0.000361055	0.0361055	0.000337691	0.0337691	1.06919
rno-miR-16	rno-miR-16-5p	MIMAT0000785	UAGCAGCACGUAAAUAUUGGCG	CTAGCAGCACGTAAATATTGGCG	0	qC	0	0	G	3	8	5	11	8.37	8	9.45	12.54	17.82	20.54	46613.3	54961.5	0.000382294	0.0382294	0.000373716	0.0373716	1.02295
rno-miR-16	rno-miR-16-5p	MIMAT0000785	UAGCAGCACGUAAAUAUUGGCG	TAGCAGCACGTAAATATTGGCGAA	0	0	0	qAA	A	5	37	25	33	13.95	37	47.25	37.62	61.2	74.62	46613.3	54961.5	0.00131293	0.131293	0.00135768	0.135768	0.96704
rno-miR-16	rno-miR-16-5p	MIMAT0000785	UAGCAGCACGUAAAUAUUGGCG	CAGCACGTAAATATTGGCG	0	tAGC	0	0	G	7	10	4	24	19.53	10	7.56	27.36	27.09	37.36	46613.3	54961.5	0.000581164	0.0581164	0.000679749	0.0679749	0.854969
rno-miR-16	rno-miR-16-5p	MIMAT0000785	UAGCAGCACGUAAAUAUUGGCG	TAGCAGCACGTAAATATTGCCG	0	0	tGCG	qCCG	G	2	16	6	7	5.58	16	11.34	7.98	16.92	23.98	46613.3	54961.5	0.000362986	0.0362986	0.000436306	0.0436306	0.831954
rno-miR-16	rno-miR-16-5p	MIMAT0000785	UAGCAGCACGUAAAUAUUGGCG	TAGCAGCACGTAAATATTG	0	0	tGCG	0	G	51	169	61	185	142.29	169	115.29	210.9	257.58	379.9	46613.3	54961.5	0.00552589	0.552589	0.00691211	0.691211	0.79945
rno-miR-16	rno-miR-16-5p	MIMAT0000785	UAGCAGCACGUAAAUAUUGGCG	TAGCAGCACGTAAATATTGGCGTAT	0	0	qTA	qT	T	15	87	23	49	41.85	87	43.47	55.86	85.32	142.86	46613.3	54961.5	0.00183038	0.183038	0.00259927	0.259927	0.704188
rno-miR-16	rno-miR-16-5p	MIMAT0000785	UAGCAGCACGUAAAUAUUGGCG	TAGCAGCACGTAAATATTGGCGTT	0	0	qT	qT	T	42	273	70	134	117.18	273	132.3	152.76	249.48	425.76	46613.3	54961.5	0.00535212	0.535212	0.00774652	0.774652	0.690906
rno-miR-16	rno-miR-16-5p	MIMAT0000785	UAGCAGCACGUAAAUAUUGGCG	TAGCAGCACGTAAATATTGGCGA	0	0	0	qA	A	186	1145	387	881	518.94	1145	731.43	1004.34	1250.37	2149.34	46613.3	54961.5	0.0268243	2.68243	0.0391063	3.91063	0.685933
rno-miR-16	rno-miR-16-5p	MIMAT0000785	UAGCAGCACGUAAAUAUUGGCG	TAGCAGCACGTAAATATTGGCGATT	0	0	0	qATT	T	2	17	5	10	5.58	17	9.45	11.4	15.03	28.4	46613.3	54961.5	0.00032244	0.032244	0.000516726	0.0516726	0.624006
rno-miR-16	rno-miR-16-5p	MIMAT0000785	UAGCAGCACGUAAAUAUUGGCG	TAGCAGCACGTAAATATTGGCGAAA	0	0	0	qAAA	A	2	12	2	5	5.58	12	3.78	5.7	9.36	17.7	46613.3	54961.5	0.000200801	0.0200801	0.000322044	0.0322044	0.623521
rno-miR-16	rno-miR-16-5p	MIMAT0000785	UAGCAGCACGUAAAUAUUGGCG	TAGCAGCACGTAAATATTGGCAA	0	0	tG	qAA	A	10	45	8	34	27.9	45	15.12	38.76	43.02	83.76	46613.3	54961.5	0.000922912	0.0922912	0.00152398	0.152398	0.605595
rno-miR-16	rno-miR-16-5p	MIMAT0000785	UAGCAGCACGUAAAUAUUGGCG	TAGCAGCACGTAAATATTGG	0	0	tCG	0	G	90	492	170	553	251.1	492	321.3	630.42	572.4	1122.42	46613.3	54961.5	0.0122797	1.22797	0.0204219	2.04219	0.601302
rno-miR-16	rno-miR-16-5p	MIMAT0000785	UAGCAGCACGUAAAUAUUGGCG	TAGCAGCACGTAAATATTGGC	0	0	tG	0	C	329	1950	499	1612	917.91	1950	943.11	1837.68	1861.02	3787.68	46613.3	54961.5	0.0399246	3.99246	0.0689152	6.89152	0.57933
rno-miR-16	rno-miR-16-5p	MIMAT0000785	UAGCAGCACGUAAAUAUUGGCG	TAGCAGCACGTAAATATTGGCGTAA	0	0	qTA	qA	A	4	16	3	17	11.16	16	5.67	19.38	16.83	35.38	46613.3	54961.5	0.000361055	0.0361055	0.000643724	0.0643724	0.560886
rno-miR-16	rno-miR-16-5p	MIMAT0000785	UAGCAGCACGUAAAUAUUGGCG	TAGCAGCACGTAAATATTGGCGTTT	0	0	qT	qTT	T	19	136	34	98	53.01	136	64.26	111.72	117.27	247.72	46613.3	54961.5	0.0025158	0.25158	0.00450716	0.450716	0.55818
rno-miR-16	rno-miR-16-5p	MIMAT0000785	UAGCAGCACGUAAAUAUUGGCG	TAGCAGCACGTAAATATTGGCGTA	0	0	qTA	0	A	11	102	18	43	30.69	102	34.02	49.02	64.71	151.02	46613.3	54961.5	0.00138823	0.138823	0.00274774	0.274774	0.505225
rno-miR-16	rno-miR-16-5p	MIMAT0000785	UAGCAGCACGUAAAUAUUGGCG	TAGCAGCACGTAAATATTGGCGT	0	0	qT	0	T	565	4719	1042	3134	1576.35	4719	1969.38	3572.76	3545.73	8291.76	46613.3	54961.5	0.0760669	7.60669	0.150865	15.0865	0.504205
rno-miR-16	rno-miR-16-5p	MIMAT0000785	UAGCAGCACGUAAAUAUUGGCG	TAGCAGCACGTAAATATTGGCGAAT	0	0	0	qAAT	T	2	20	8	31	5.58	20	15.12	35.34	20.7	55.34	46613.3	54961.5	0.000444079	0.0444079	0.00100689	0.100689	0.441041
rno-miR-16	rno-miR-16-5p	MIMAT0000785	UAGCAGCACGUAAAUAUUGGCG	TAGCAGCACGTAAATATTGGCC	0	0	tG	qC	C	18	431	85	147	50.22	431	160.65	167.58	210.87	598.58	46613.3	54961.5	0.00452381	0.452381	0.0108909	1.08909	0.415375
rno-miR-16	rno-miR-16-5p	MIMAT0000785	UAGCAGCACGUAAAUAUUGGCG	TAGCAGCACGTAAATATTGGTGT	0	0	tCG	qTGT	T	2	25	4	12	5.58	25	7.56	13.68	13.14	38.68	46613.3	54961.5	0.000281894	0.0281894	0.000703766	0.0703766	0.40055
rno-miR-16	rno-miR-16-5p	MIMAT0000785	UAGCAGCACGUAAAUAUUGGCG	TAGCAGCACGTAAATATTGGCGC	0	0	0	qC	C	12	146	24	79	33.48	146	45.36	90.06	78.84	236.06	46613.3	54961.5	0.00169136	0.169136	0.00429501	0.429501	0.393797
rno-miR-16	rno-miR-16-5p	MIMAT0000785	UAGCAGCACGUAAAUAUUGGCG	TAGCAGCACGTAAATATTGGCAT	0	0	tG	qAT	T	5	105	16	55	13.95	105	30.24	62.7	44.19	167.7	46613.3	54961.5	0.000948012	0.0948012	0.00305123	0.305123	0.310698
rno-miR-16	rno-miR-16-5p	MIMAT0000785	UAGCAGCACGUAAAUAUUGGCG	TAGCAGCACGTAAATATTGGCA	0	0	tG	qA	A	252	4902	674	2626	703.08	4902	1273.86	2993.64	1976.94	7895.64	46613.3	54961.5	0.0424115	4.24115	0.143658	14.3658	0.295226
rno-miR-16	rno-miR-16-5p	MIMAT0000785	UAGCAGCACGUAAAUAUUGGCG	TAGCAGCACGTAAATATTGGA	0	0	tCG	qA	A	12	121	16	137	33.48	121	30.24	156.18	63.72	277.18	46613.3	54961.5	0.00136699	0.136699	0.00504317	0.504317	0.271058
rno-miR-16	rno-miR-16-5p	MIMAT0000785	UAGCAGCACGUAAAUAUUGGCG	TAGCAGCACGTAAATATTGGAA	0	0	tCG	qAA	A	4	39	3	41	11.16	39	5.67	46.74	16.83	85.74	46613.3	54961.5	0.000361055	0.0361055	0.00156	0.156	0.231446
rno-miR-16	rno-miR-16-5p	MIMAT0000785	UAGCAGCACGUAAAUAUUGGCG	TAGCAGCACGTAAATATTGGCT	0	0	tG	qT	T	15	430	37	159	41.85	430	69.93	181.26	111.78	611.26	46613.3	54961.5	0.00239803	0.239803	0.0111216	1.11216	0.215619
rno-miR-16	rno-miR-16-5p	MIMAT0000785	UAGCAGCACGUAAAUAUUGGCG	TAGCAGCACGTAAATATTGGT	0	0	tCG	qT	T	9	217	20	146	25.11	217	37.8	166.44	62.91	383.44	46613.3	54961.5	0.00134961	0.134961	0.00697652	0.697652	0.193451
rno-miR-17-1-3p	rno-miR-17-1-3p	MIMAT0004710	ACUGCAGUGAAGGCACUUGUGG	ACTGCAGTGAAGGCACTTGTGG	0	0	0	0	G	13	78	34	65	36.27	78	64.26	74.1	100.53	152.1	514.98	1989.74	0.195211	19.5211	0.0764421	7.64421	2.55372
rno-miR-17-1-3p	rno-miR-17-1-3p	MIMAT0004710	ACUGCAGUGAAGGCACUUGUGG	TACTGCAGTGAAGGCACTTGTGG	0	qT	0	0	G	2	17	6	8	5.58	17	11.34	9.12	16.92	26.12	514.98	1989.74	0.0328556	3.28556	0.0131273	1.31273	2.50284
rno-miR-17-1-3p	rno-miR-17-1-3p	MIMAT0004710	ACUGCAGUGAAGGCACUUGUGG	ACTGCAGTGAAGGCACTTGTG	0	0	tG	0	G	3	27	7	19	8.37	27	13.23	21.66	21.6	48.66	514.98	1989.74	0.0419434	4.19434	0.0244555	2.44555	1.71509
rno-miR-17-1-3p	rno-miR-17-1-3p	MIMAT0004710	ACUGCAGUGAAGGCACUUGUGG	ACTGCAGTGAAGGCACTTGTGGA	0	0	0	qA	A	23	170	30	149	64.17	170	56.7	169.86	120.87	339.86	514.98	1989.74	0.234708	23.4708	0.170806	17.0806	1.37412
rno-miR-17-1-3p	rno-miR-17-1-3p	MIMAT0004710	ACUGCAGUGAAGGCACUUGUGG	ACTGCAGTGAAGGCACTTGTGGAA	0	0	0	qAA	A	16	173	10	106	44.64	173	18.9	120.84	63.54	293.84	514.98	1989.74	0.123383	12.3383	0.147678	14.7678	0.835492
rno-miR-17-1-3p	rno-miR-17-1-3p	MIMAT0004710	ACUGCAGUGAAGGCACUUGUGG	ACTGCAGTGAAGGCACTTGTGA	0	0	tG	qA	A	7	145	17	125	19.53	145	32.13	142.5	51.66	287.5	514.98	1989.74	0.100315	10.0315	0.144491	14.4491	0.694261
rno-miR-17-1-3p	rno-miR-17-1-3p	MIMAT0004710	ACUGCAGUGAAGGCACUUGUGG	ACTGCAGTGAAGGCACTTGTGAA	0	0	tG	qAA	A	2	63	4	32	5.58	63	7.56	36.48	13.14	99.48	514.98	1989.74	0.0255156	2.55156	0.0499965	4.99965	0.510347
rno-miR-17-1-3p	rno-miR-17-1-3p	MIMAT0004710	ACUGCAGUGAAGGCACUUGUGG	ACTGCAGTGAAGGCACTTGTGGAAT	0	0	0	qAAT	T	2	64	3	23	5.58	64	5.67	26.22	11.25	90.22	514.98	1989.74	0.0218455	2.18455	0.0453426	4.53426	0.481788
rno-miR-17-2-3p	rno-miR-17-2-3p	MIMAT0017295	ACUGCACUGCAAGCACUUCUUAC	TACTGCACTGCAAGCACTTCTT	0	qT	tAC	0	T	2	21	8	17	5.58	21	15.12	19.38	20.7	40.38	83.34	228.74	0.24838	24.838	0.176532	17.6532	1.407
rno-miR-17-5p	rno-miR-17-5p	MIMAT0000786	CAAAGUGCUUACAGUGCAGGUAG	CAAAGTGCTTACAGTGCAGGG	0	0	tTAG	qG	G	2	8	8	5	5.58	8	15.12	5.7	20.7	13.7	44160	141787	0.00046875	0.046875	9.66241e-05	0.00966241	4.85127
rno-miR-17-5p	rno-miR-17-5p	MIMAT0000786	CAAAGUGCUUACAGUGCAGGUAG	CAAAGTGCTTACAGTGCAGGC	0	0	tTAG	qC	C	3	14	8	12	8.37	14	15.12	13.68	23.49	27.68	44160	141787	0.000531929	0.0531929	0.000195223	0.0195223	2.72473
rno-miR-17-5p	rno-miR-17-5p	MIMAT0000786	CAAAGUGCUUACAGUGCAGGUAG	CAAAGTGCTTACAGTGCAGGTG	0	0	tAG	qG	G	2	18	12	19	5.58	18	22.68	21.66	28.26	39.66	44160	141787	0.000639945	0.0639945	0.000279716	0.0279716	2.28784
rno-miR-17-5p	rno-miR-17-5p	MIMAT0000786	CAAAGUGCUUACAGUGCAGGUAG	CAAAGTGCTTACAGTGCAGG	0	0	tTAG	0	G	23	93	43	144	64.17	93	81.27	164.16	145.44	257.16	44160	141787	0.00329348	0.329348	0.00181371	0.181371	1.81588
rno-miR-17-5p	rno-miR-17-5p	MIMAT0000786	CAAAGUGCUUACAGUGCAGGUAG	CAAAGTGCTTACAGTGCAGGT	0	0	tAG	0	T	68	425	136	353	189.72	425	257.04	402.42	446.76	827.42	44160	141787	0.0101168	1.01168	0.00583567	0.583567	1.73362
rno-miR-17-5p	rno-miR-17-5p	MIMAT0000786	CAAAGUGCUUACAGUGCAGGUAG	CAAAGTGCTTACAGTGCAGGTAGAG	0	0	0	qAG	G	2	11	2	6	5.58	11	3.78	6.84	9.36	17.84	44160	141787	0.000211956	0.0211956	0.000125823	0.0125823	1.68456
rno-miR-17-5p	rno-miR-17-5p	MIMAT0000786	CAAAGUGCUUACAGUGCAGGUAG	CAAAGTGCTTACAGTGCAGGTAGG	0	0	0	qG	G	9	103	27	65	25.11	103	51.03	74.1	76.14	177.1	44160	141787	0.00172418	0.172418	0.00124906	0.124906	1.38038
rno-miR-17-5p	rno-miR-17-5p	MIMAT0000786	CAAAGUGCUUACAGUGCAGGUAG	CAAAGTGCTTACAGTGCAGGTAG	0	0	0	0	G	5647	33977	9530	44678	15755.1	33977	18011.7	50932.9	33766.8	84909.9	44160	141787	0.764647	76.4647	0.598857	59.8857	1.27684
rno-miR-17-5p	rno-miR-17-5p	MIMAT0000786	CAAAGUGCUUACAGUGCAGGUAG	TCAAAGTGCTTACAGTGCAGGTAG	0	qT	0	0	G	5	22	2	24	13.95	22	3.78	27.36	17.73	49.36	44160	141787	0.000401494	0.0401494	0.000348129	0.0348129	1.15329
rno-miR-17-5p	rno-miR-17-5p	MIMAT0000786	CAAAGUGCUUACAGUGCAGGUAG	CAAAGTGCTTACAGTGCAGGCAG	0	0	tTAG	qCAG	G	28	173	36	210	78.12	173	68.04	239.4	146.16	412.4	44160	141787	0.00330978	0.330978	0.0029086	0.29086	1.13793
rno-miR-17-5p	rno-miR-17-5p	MIMAT0000786	CAAAGUGCUUACAGUGCAGGUAG	CAAAGTGCTTACAGTGCAGGTAGTTT	0	0	qT	qTT	T	4	22	2	19	11.16	22	3.78	21.66	14.94	43.66	44160	141787	0.000338315	0.0338315	0.000307928	0.0307928	1.09868
rno-miR-17-5p	rno-miR-17-5p	MIMAT0000786	CAAAGUGCUUACAGUGCAGGUAG	CAAAGTGCTTACAGTGCAGGAAG	0	0	tTAG	qAAG	G	5	56	15	63	13.95	56	28.35	71.82	42.3	127.82	44160	141787	0.00095788	0.095788	0.000901496	0.0901496	1.06254
rno-miR-17-5p	rno-miR-17-5p	MIMAT0000786	CAAAGUGCUUACAGUGCAGGUAG	CAAAGTGCTTACAGTGCAGGGAG	0	0	tTAG	qGAG	G	17	104	19	134	47.43	104	35.91	152.76	83.34	256.76	44160	141787	0.00188723	0.188723	0.00181089	0.181089	1.04215
rno-miR-17-5p	rno-miR-17-5p	MIMAT0000786	CAAAGUGCUUACAGUGCAGGUAG	CAAAGTGCTTACAGTGCAGGA	0	0	tTAG	qA	A	5	30	2	22	13.95	30	3.78	25.08	17.73	55.08	44160	141787	0.000401494	0.0401494	0.000388471	0.0388471	1.03352
rno-miR-17-5p	rno-miR-17-5p	MIMAT0000786	CAAAGUGCUUACAGUGCAGGUAG	CAAAGTGCTTACAGTGCAGGTAAT	0	0	tG	qAT	T	5	38	4	29	13.95	38	7.56	33.06	21.51	71.06	44160	141787	0.000487092	0.0487092	0.000501176	0.0501176	0.971899
rno-miR-17-5p	rno-miR-17-5p	MIMAT0000786	CAAAGUGCUUACAGUGCAGGUAG	CAAAGTGCTTACAGTGCAGGTGG	0	0	tAG	qGG	G	5	56	11	54	13.95	56	20.79	61.56	34.74	117.56	44160	141787	0.000786684	0.0786684	0.000829133	0.0829133	0.948803
rno-miR-17-5p	rno-miR-17-5p	MIMAT0000786	CAAAGUGCUUACAGUGCAGGUAG	CAAAGTGCTTACAGTGCAGGTT	0	0	tAG	qT	T	3	52	9	31	8.37	52	17.01	35.34	25.38	87.34	44160	141787	0.000574728	0.0574728	0.000615996	0.0615996	0.933005
rno-miR-17-5p	rno-miR-17-5p	MIMAT0000786	CAAAGUGCUUACAGUGCAGGUAG	CAAAGTGCTTACAGTGCAGGTA	0	0	tG	0	A	93	1251	178	1076	259.47	1251	336.42	1226.64	595.89	2477.64	44160	141787	0.0134939	1.34939	0.0174744	1.74744	0.772207
rno-miR-17-5p	rno-miR-17-5p	MIMAT0000786	CAAAGUGCUUACAGUGCAGGUAG	CAAAGTGCTTACAGTGCAGGTAGAAA	0	0	0	qAAA	A	18	160	11	137	50.22	160	20.79	156.18	71.01	316.18	44160	141787	0.00160802	0.160802	0.00222997	0.222997	0.721092
rno-miR-17-5p	rno-miR-17-5p	MIMAT0000786	CAAAGUGCUUACAGUGCAGGUAG	CAAAGTGCTTACAGTGCAGGTATT	0	0	tG	qTT	T	4	52	5	46	11.16	52	9.45	52.44	20.61	104.44	44160	141787	0.000466712	0.0466712	0.0007366	0.07366	0.633603
rno-miR-17-5p	rno-miR-17-5p	MIMAT0000786	CAAAGUGCUUACAGUGCAGGUAG	CAAAGTGCTTACAGTGCAGGTAT	0	0	tG	qT	T	72	1148	109	854	200.88	1148	206.01	973.56	406.89	2121.56	44160	141787	0.00921399	0.921399	0.0149631	1.49631	0.615783
rno-miR-17-5p	rno-miR-17-5p	MIMAT0000786	CAAAGUGCUUACAGUGCAGGUAG	CAAAGTGCTTACAGTGCAGGTAC	0	0	tG	qC	C	15	213	21	193	41.85	213	39.69	220.02	81.54	433.02	44160	141787	0.00184647	0.184647	0.00305403	0.305403	0.604601
rno-miR-17-5p	rno-miR-17-5p	MIMAT0000786	CAAAGUGCUUACAGUGCAGGUAG	CAAAGTGCTTACAGTGCAGGTAGTT	0	0	qT	qT	T	8	106	7	81	22.32	106	13.23	92.34	35.55	198.34	44160	141787	0.000805027	0.0805027	0.00139886	0.139886	0.575486
rno-miR-17-5p	rno-miR-17-5p	MIMAT0000786	CAAAGUGCUUACAGUGCAGGUAG	CAAAGTGCTTACAGTGCAGGTAGC	0	0	qC	0	C	6	88	7	71	16.74	88	13.23	80.94	29.97	168.94	44160	141787	0.000678668	0.0678668	0.00119151	0.119151	0.569587
rno-miR-17-5p	rno-miR-17-5p	MIMAT0000786	CAAAGUGCUUACAGUGCAGGUAG	CAAAGTGCTTACAGTGCAGGTAGAA	0	0	0	qAA	A	48	774	67	627	133.92	774	126.63	714.78	260.55	1488.78	44160	141787	0.00590013	0.590013	0.0105001	1.05001	0.561909
rno-miR-17-5p	rno-miR-17-5p	MIMAT0000786	CAAAGUGCUUACAGUGCAGGUAG	CAAAGTGCTTACAGTGCAGGTAGT	0	0	qT	0	T	197	3030	312	3078	549.63	3030	589.68	3508.92	1139.31	6538.92	44160	141787	0.0257996	2.57996	0.046118	4.6118	0.559425
rno-miR-17-5p	rno-miR-17-5p	MIMAT0000786	CAAAGUGCUUACAGUGCAGGUAG	CAAAGTGCTTACAGTGCAGGTAGA	0	0	0	qA	A	672	13571	1084	9470	1874.88	13571	2048.76	10795.8	3923.64	24366.8	44160	141787	0.0888505	8.88505	0.171855	17.1855	0.517007
rno-miR-17-5p	rno-miR-17-5p	MIMAT0000786	CAAAGUGCUUACAGUGCAGGUAG	CAAAGTGCTTACAGTGCAGGTAGAAT	0	0	0	qAAT	T	22	467	22	279	61.38	467	41.58	318.06	102.96	785.06	44160	141787	0.00233152	0.233152	0.00553691	0.553691	0.421087
rno-miR-17-5p	rno-miR-17-5p	MIMAT0000786	CAAAGUGCUUACAGUGCAGGUAG	AAAGTGCTTACAGTGCAGGTAG	0	tA	0	0	G	43	751	61	1163	119.97	751	115.29	1325.82	235.26	2076.82	44160	141787	0.00532744	0.532744	0.0146475	1.46475	0.36371
rno-miR-17-5p	rno-miR-17-5p	MIMAT0000786	CAAAGUGCUUACAGUGCAGGUAG	CAAAGTGCTTACAGTGCAGGTAA	0	0	tG	qA	A	90	2845	158	2600	251.1	2845	298.62	2964	549.72	5809	44160	141787	0.0124484	1.24484	0.04097	4.097	0.303841
rno-miR-17-5p	rno-miR-17-5p	MIMAT0000786	CAAAGUGCUUACAGUGCAGGUAG	CAAAGTGCTTACAGTGCAGGTAGAT	0	0	0	qAT	T	8	151	7	205	22.32	151	13.23	233.7	35.55	384.7	44160	141787	0.000805027	0.0805027	0.00271323	0.271323	0.296704
rno-miR-17-5p	rno-miR-17-5p	MIMAT0000786	CAAAGUGCUUACAGUGCAGGUAG	AAAGTGCTTACAGTGCAGGTAGA	0	tA	0	qA	A	11	584	28	419	30.69	584	52.92	477.66	83.61	1061.66	44160	141787	0.00189334	0.189334	0.00748773	0.748773	0.252859
rno-miR-181a-1s	rno-miR-181a-1-3p	MIMAT0000884	ACCAUCGACCGUUGAUUGUACC	ACCATCGACCGTTGATTGTAA	0	0	tCC	qA	A	3	68	10	32	8.37	68	18.9	36.48	27.27	104.48	3353.49	18893.7	0.00813183	0.813183	0.00552987	0.552987	1.47053
rno-miR-181a-1s	rno-miR-181a-1-3p	MIMAT0000884	ACCAUCGACCGUUGAUUGUACC	ACCATCGACCGTTGATTGTAC	0	0	tC	0	C	144	1638	173	1258	401.76	1638	326.97	1434.12	728.73	3072.12	3353.49	18893.7	0.217305	21.7305	0.1626	16.26	1.33644
rno-miR-181a-1s	rno-miR-181a-1-3p	MIMAT0000884	ACCAUCGACCGUUGAUUGUACC	ACCATCGACCGTTGATTGTACCT	0	0	0	qT	T	23	393	46	268	64.17	393	86.94	305.52	151.11	698.52	3353.49	18893.7	0.0450605	4.50605	0.036971	3.6971	1.21881
rno-miR-181a-1s	rno-miR-181a-1-3p	MIMAT0000884	ACCAUCGACCGUUGAUUGUACC	ACCATCGACCGTTGATTGTAT	0	0	tCC	qT	T	4	66	3	25	11.16	66	5.67	28.5	16.83	94.5	3353.49	18893.7	0.00501865	0.501865	0.00500166	0.500166	1.0034
rno-miR-181a-1s	rno-miR-181a-1-3p	MIMAT0000884	ACCAUCGACCGUUGAUUGUACC	ACCATCGACCGTTGATTGTACC	0	0	0	0	C	323	6871	584	4060	901.17	6871	1103.76	4628.4	2004.93	11499.4	3353.49	18893.7	0.597864	59.7864	0.608635	60.8635	0.982302
rno-miR-181a-1s	rno-miR-181a-1-3p	MIMAT0000884	ACCAUCGACCGUUGAUUGUACC	ACCATCGACCGTTGATTGT	0	0	tACC	0	T	3	54	4	52	8.37	54	7.56	59.28	15.93	113.28	3353.49	18893.7	0.00475028	0.475028	0.00599564	0.599564	0.792289
rno-miR-181a-1s	rno-miR-181a-1-3p	MIMAT0000884	ACCAUCGACCGUUGAUUGUACC	ACCATCGACCGTTGATTGTA	0	0	tCC	0	A	16	407	25	238	44.64	407	47.25	271.32	91.89	678.32	3353.49	18893.7	0.0274013	2.74013	0.0359018	3.59018	0.763228
rno-miR-181a-1s	rno-miR-181a-1-3p	MIMAT0000884	ACCAUCGACCGUUGAUUGUACC	ACCATCGACCGTTGATTGTACT	0	0	tC	qT	T	10	506	33	193	27.9	506	62.37	220.02	90.27	726.02	3353.49	18893.7	0.0269182	2.69182	0.0384265	3.84265	0.700512
rno-miR-181a-1s	rno-miR-181a-1-3p	MIMAT0000884	ACCAUCGACCGUUGAUUGUACC	ACCATCGACCGTTGATTGTACA	0	0	tC	qA	A	5	541	19	201	13.95	541	35.91	229.14	49.86	770.14	3353.49	18893.7	0.0148681	1.48681	0.0407616	4.07616	0.364757
rno-miR-181a-2s	rno-miR-181a-2-3p	MIMAT0017138	ACCACCAACCGUUGACUGU	ACCACCAACCGTTGACTGTACC	0	0	qACC	0	C	28	271	52	202	78.12	271	98.28	230.28	176.4	501.28	328.77	1202.3	0.536545	53.6545	0.416934	41.6934	1.28688
rno-miR-181a-2s	rno-miR-181a-2-3p	MIMAT0017138	ACCACCAACCGUUGACUGU	ACCACCAACCGTTGACTGTACCA	0	0	qACC	qA	A	2	25	4	18	5.58	25	7.56	20.52	13.14	45.52	328.77	1202.3	0.0399672	3.99672	0.0378608	3.78608	1.05563
rno-miR-181a-2s	rno-miR-181a-2-3p	MIMAT0017138	ACCACCAACCGUUGACUGU	ACCACCAACCGTTGACTGTAC	0	0	qAC	0	C	9	134	25	134	25.11	134	47.25	152.76	72.36	286.76	328.77	1202.3	0.220093	22.0093	0.23851	23.851	0.922785
rno-miR-181a-2s	rno-miR-181a-2-3p	MIMAT0017138	ACCACCAACCGUUGACUGU	ACCACCAACCGTTGACTGTACT	0	0	qAC	qT	T	3	94	16	60	8.37	94	30.24	68.4	38.61	162.4	328.77	1202.3	0.117438	11.7438	0.135074	13.5074	0.86943
rno-miR-181a	rno-miR-181a-5p	MIMAT0000858	AACAUUCAACGCUGUCGGUGAGU	AACATTCAACGCTGTCGGTGAGTG	0	0	0	qG	G	31	59	87	57	86.49	59	164.43	64.98	250.92	123.98	84270.2	243432	0.00297756	0.297756	0.000509301	0.0509301	5.84637
rno-miR-181a	rno-miR-181a-5p	MIMAT0000858	AACAUUCAACGCUGUCGGUGAGU	AACATTCAACGCTGTCGGTGG	0	0	tAGT	qG	G	13	40	52	32	36.27	40	98.28	36.48	134.55	76.48	84270.2	243432	0.00159665	0.159665	0.000314174	0.0314174	5.08205
rno-miR-181a	rno-miR-181a-5p	MIMAT0000858	AACAUUCAACGCUGUCGGUGAGU	AACATTCAACGCTGTCGGTGAGG	0	0	tT	qG	G	62	243	256	166	172.98	243	483.84	189.24	656.82	432.24	84270.2	243432	0.00779421	0.779421	0.00177561	0.177561	4.38959
rno-miR-181a	rno-miR-181a-5p	MIMAT0000858	AACAUUCAACGCUGUCGGUGAGU	AACATTCAACGCTGTCGGTGAGTTTG	0	0	qTTG	0	G	10	32	32	24	27.9	32	60.48	27.36	88.38	59.36	84270.2	243432	0.00104877	0.104877	0.000243847	0.0243847	4.30094
rno-miR-181a	rno-miR-181a-5p	MIMAT0000858	AACAUUCAACGCUGUCGGUGAGU	AACATTCAACGCTGTCGGTGAGTTTTG	0	0	qTT	qTG	G	5	10	9	10	13.95	10	17.01	11.4	30.96	21.4	84270.2	243432	0.000367389	0.0367389	8.79097e-05	0.00879097	4.17917
rno-miR-181a	rno-miR-181a-5p	MIMAT0000858	AACAUUCAACGCUGUCGGUGAGU	AACATTCAACGCTGTCGGTGAGTTG	0	0	qT	qG	G	34	98	71	82	94.86	98	134.19	93.48	229.05	191.48	84270.2	243432	0.00271804	0.271804	0.000786586	0.0786586	3.45549
rno-miR-181a	rno-miR-181a-5p	MIMAT0000858	AACAUUCAACGCUGUCGGUGAGU	AACATTCAACGCTGTCGGTGATT	0	0	tGT	qTT	T	5	19	19	25	13.95	19	35.91	28.5	49.86	47.5	84270.2	243432	0.000591668	0.0591668	0.000195127	0.0195127	3.03223
rno-miR-181a	rno-miR-181a-5p	MIMAT0000858	AACAUUCAACGCUGUCGGUGAGU	AACATTCAACGCTGTCGGTGACT	0	0	tGT	qCT	T	10	40	23	27	27.9	40	43.47	30.78	71.37	70.78	84270.2	243432	0.000846918	0.0846918	0.000290759	0.0290759	2.91278
rno-miR-181a	rno-miR-181a-5p	MIMAT0000858	AACAUUCAACGCUGUCGGUGAGU	AACATTCAACGCTGTCGGTGAGTTTAAA	0	0	qTT	qAAA	A	4	12	4	8	11.16	12	7.56	9.12	18.72	21.12	84270.2	243432	0.000222142	0.0222142	8.67594e-05	0.00867594	2.56044
rno-miR-181a	rno-miR-181a-5p	MIMAT0000858	AACAUUCAACGCUGUCGGUGAGU	AACATTCAACGCTGTCGGTGTG	0	0	tAGT	qTG	G	5	14	5	13	13.95	14	9.45	14.82	23.4	28.82	84270.2	243432	0.000277678	0.0277678	0.00011839	0.011839	2.34544
rno-miR-181a	rno-miR-181a-5p	MIMAT0000858	AACAUUCAACGCUGUCGGUGAGU	AACATTCAACGCTGTCGGTGAGTTTAC	0	0	qTT	qAC	C	4	13	2	5	11.16	13	3.78	5.7	14.94	18.7	84270.2	243432	0.000177287	0.0177287	7.68183e-05	0.00768183	2.30787
rno-miR-181a	rno-miR-181a-5p	MIMAT0000858	AACAUUCAACGCUGUCGGUGAGU	ACATTCAACGCTGTCGGTGAGT	0	tA	0	0	T	6	31	18	38	16.74	31	34.02	43.32	50.76	74.32	84270.2	243432	0.000602348	0.0602348	0.000305301	0.0305301	1.97296
rno-miR-181a	rno-miR-181a-5p	MIMAT0000858	AACAUUCAACGCUGUCGGUGAGU	AACATTCAACGCTGTCGGTG	0	0	tAGT	0	G	173	616	273	836	482.67	616	515.97	953.04	998.64	1569.04	84270.2	243432	0.0118504	1.18504	0.0064455	0.64455	1.83856
rno-miR-181a	rno-miR-181a-5p	MIMAT0000858	AACAUUCAACGCUGUCGGUGAGU	AACATTCAACGCTGTCGGTGCGT	0	0	tAGT	qCGT	T	5	19	3	13	13.95	19	5.67	14.82	19.62	33.82	84270.2	243432	0.000232822	0.0232822	0.00013893	0.013893	1.67582
rno-miR-181a	rno-miR-181a-5p	MIMAT0000858	AACAUUCAACGCUGUCGGUGAGU	AACATTCAACGCTGTCGGTGAG	0	0	tT	0	G	1939	9505	3437	10810	5409.81	9505	6495.93	12323.4	11905.7	21828.4	84270.2	243432	0.14128	14.128	0.0896695	8.96695	1.57557
rno-miR-181a	rno-miR-181a-5p	MIMAT0000858	AACAUUCAACGCUGUCGGUGAGU	ATTCAACGCTGTCGGTGAG	0	tACA	tT	0	G	3	7	2	15	8.37	7	3.78	17.1	12.15	24.1	84270.2	243432	0.000144179	0.0144179	9.90011e-05	0.00990011	1.45634
rno-miR-181a	rno-miR-181a-5p	MIMAT0000858	AACAUUCAACGCUGUCGGUGAGU	AACATTCAACGCTGTCGGTGAGTTAAT	0	0	qT	qAAT	T	5	25	4	16	13.95	25	7.56	18.24	21.51	43.24	84270.2	243432	0.00025525	0.025525	0.000177627	0.0177627	1.437
rno-miR-181a	rno-miR-181a-5p	MIMAT0000858	AACAUUCAACGCUGUCGGUGAGU	AACATTCAACGCTGTCGGTGAAT	0	0	tGT	qAT	T	7	63	19	45	19.53	63	35.91	51.3	55.44	114.3	84270.2	243432	0.000657883	0.0657883	0.000469536	0.0469536	1.40113
rno-miR-181a	rno-miR-181a-5p	MIMAT0000858	AACAUUCAACGCUGUCGGUGAGU	ATTCAACGCTGTCGGTGAGTTT	0	tACA	qTT	0	T	15	61	20	105	41.85	61	37.8	119.7	79.65	180.7	84270.2	243432	0.000945174	0.0945174	0.000742303	0.0742303	1.2733
rno-miR-181a	rno-miR-181a-5p	MIMAT0000858	AACAUUCAACGCUGUCGGUGAGU	AACATTCAACGCTGTCGGTGAGA	0	0	tT	qA	A	295	1869	479	2054	823.05	1869	905.31	2341.56	1728.36	4210.56	84270.2	243432	0.0205097	2.05097	0.0172967	1.72967	1.18576
rno-miR-181a	rno-miR-181a-5p	MIMAT0000858	AACAUUCAACGCUGUCGGUGAGU	AACATTCAACGCTGTCGGTGAGTTTTTC	0	0	qTT	qTTC	C	3	14	3	19	8.37	14	5.67	21.66	14.04	35.66	84270.2	243432	0.000166607	0.0166607	0.000146489	0.0146489	1.13734
rno-miR-181a	rno-miR-181a-5p	MIMAT0000858	AACAUUCAACGCUGUCGGUGAGU	AACATTCAACGCTGTCGGTGAGTC	0	0	0	qC	C	23	215	52	175	64.17	215	98.28	199.5	162.45	414.5	84270.2	243432	0.00192773	0.192773	0.00170274	0.170274	1.13213
rno-miR-181a	rno-miR-181a-5p	MIMAT0000858	AACAUUCAACGCUGUCGGUGAGU	AACATTCAACGCTGTCGGTGAGTTTAGT	0	0	qTT	qAGT	T	2	17	4	15	5.58	17	7.56	17.1	13.14	34.1	84270.2	243432	0.000155927	0.0155927	0.00014008	0.014008	1.11312
rno-miR-181a	rno-miR-181a-5p	MIMAT0000858	AACAUUCAACGCUGUCGGUGAGU	ATTCAACGCTGTCGGTGAGTT	0	tACA	qT	0	T	3	28	9	34	8.37	28	17.01	38.76	25.38	66.76	84270.2	243432	0.000301174	0.0301174	0.000274245	0.0274245	1.09819
rno-miR-181a	rno-miR-181a-5p	MIMAT0000858	AACAUUCAACGCUGUCGGUGAGU	AACATTCAACGCTGTCGGTGAAA	0	0	tGT	qAA	A	5	50	12	42	13.95	50	22.68	47.88	36.63	97.88	84270.2	243432	0.000434673	0.0434673	0.000402084	0.0402084	1.08105
rno-miR-181a	rno-miR-181a-5p	MIMAT0000858	AACAUUCAACGCUGUCGGUGAGU	ACATTCAACGCTGTCGGTGAGTTT	0	tA	qTT	0	T	4	28	7	33	11.16	28	13.23	37.62	24.39	65.62	84270.2	243432	0.000289426	0.0289426	0.000269562	0.0269562	1.07369
rno-miR-181a	rno-miR-181a-5p	MIMAT0000858	AACAUUCAACGCUGUCGGUGAGU	AACATTCAACGCTGTCGGTGAGTTAG	0	0	qT	qAG	G	2	22	5	17	5.58	22	9.45	19.38	15.03	41.38	84270.2	243432	0.000178355	0.0178355	0.000169986	0.0169986	1.04923
rno-miR-181a	rno-miR-181a-5p	MIMAT0000858	AACAUUCAACGCUGUCGGUGAGU	AACATTCAACGCTGTCGGTGAGTT	0	0	qT	0	T	1210	9051	2170	10353	3375.9	9051	4101.3	11802.4	7477.2	20853.4	84270.2	243432	0.0887288	8.87288	0.0856644	8.56644	1.03577
rno-miR-181a	rno-miR-181a-5p	MIMAT0000858	AACAUUCAACGCUGUCGGUGAGU	AACATTCAACGCTGTCGGTGGGT	0	0	tAGT	qGGT	T	14	133	27	104	39.06	133	51.03	118.56	90.09	251.56	84270.2	243432	0.00106906	0.106906	0.00103339	0.103339	1.03452
rno-miR-181a	rno-miR-181a-5p	MIMAT0000858	AACAUUCAACGCUGUCGGUGAGU	AACATTCAACGCTGTCGGTGAGT	0	0	0	0	T	4709	45942	9968	38647	13138.1	45942	18839.5	44057.6	31977.6	89999.6	84270.2	243432	0.379465	37.9465	0.369712	36.9712	1.02638
rno-miR-181a	rno-miR-181a-5p	MIMAT0000858	AACAUUCAACGCUGUCGGUGAGU	AACATTCAACGCTGTCGGTGAGAA	0	0	tT	qAA	A	14	87	7	54	39.06	87	13.23	61.56	52.29	148.56	84270.2	243432	0.000620504	0.0620504	0.000610274	0.0610274	1.01676
rno-miR-181a	rno-miR-181a-5p	MIMAT0000858	AACAUUCAACGCUGUCGGUGAGU	AACATTCAACGCTGTCGGTGAT	0	0	tGT	qT	T	12	133	27	102	33.48	133	51.03	116.28	84.51	249.28	84270.2	243432	0.00100285	0.100285	0.00102402	0.102402	0.979318
rno-miR-181a	rno-miR-181a-5p	MIMAT0000858	AACAUUCAACGCUGUCGGUGAGU	ATTCAACGCTGTCGGTGAGTTTT	0	tACA	qTT	qT	T	2	15	3	16	5.58	15	5.67	18.24	11.25	33.24	84270.2	243432	0.000133499	0.0133499	0.000136548	0.0136548	0.977675
rno-miR-181a	rno-miR-181a-5p	MIMAT0000858	AACAUUCAACGCUGUCGGUGAGU	AACATTCAACGCTGTCGGTGA	0	0	tGT	0	A	815	6250	1143	6411	2273.85	6250	2160.27	7308.54	4434.12	13558.5	84270.2	243432	0.0526179	5.26179	0.0556975	5.56975	0.944708
rno-miR-181a	rno-miR-181a-5p	MIMAT0000858	AACAUUCAACGCUGUCGGUGAGU	AACATTCAACGCTGTCGGTGAGTTTTAT	0	0	qTT	qTAT	T	23	156	19	145	64.17	156	35.91	165.3	100.08	321.3	84270.2	243432	0.00118761	0.118761	0.00131988	0.131988	0.899786
rno-miR-181a	rno-miR-181a-5p	MIMAT0000858	AACAUUCAACGCUGUCGGUGAGU	AACATTCAACGCTGTCGGTGAC	0	0	tGT	qC	C	4	60	10	37	11.16	60	18.9	42.18	30.06	102.18	84270.2	243432	0.00035671	0.035671	0.000419748	0.0419748	0.849818
rno-miR-181a	rno-miR-181a-5p	MIMAT0000858	AACAUUCAACGCUGUCGGUGAGU	AACATTCAACGCTGTCGGTGAGC	0	0	tT	qC	C	127	1540	236	1065	354.33	1540	446.04	1214.1	800.37	2754.1	84270.2	243432	0.00949766	0.949766	0.0113136	1.13136	0.839487
rno-miR-181a	rno-miR-181a-5p	MIMAT0000858	AACAUUCAACGCUGUCGGUGAGU	AACATTCAACGCTGTCGGTGAGTTTATT	0	0	qTT	qATT	T	5	37	4	33	13.95	37	7.56	37.62	21.51	74.62	84270.2	243432	0.00025525	0.025525	0.000306534	0.0306534	0.832699
rno-miR-181a	rno-miR-181a-5p	MIMAT0000858	AACAUUCAACGCUGUCGGUGAGU	AACATTCAACGCTGTCGGTGAGTTT	0	0	qTT	0	T	2337	19060	3830	26329	6520.23	19060	7238.7	30015.1	13758.9	49075.1	84270.2	243432	0.163272	16.3272	0.201597	20.1597	0.809891
rno-miR-181a	rno-miR-181a-5p	MIMAT0000858	AACAUUCAACGCUGUCGGUGAGU	AACATTCAACGCTGTCGGTGAGTTTAAT	0	0	qTT	qAAT	T	9	53	6	68	25.11	53	11.34	77.52	36.45	130.52	84270.2	243432	0.000432537	0.0432537	0.000536167	0.0536167	0.806721
rno-miR-181a	rno-miR-181a-5p	MIMAT0000858	AACAUUCAACGCUGUCGGUGAGU	AACATTCAACGCTGTCGGTGAGTTAA	0	0	qT	qAA	A	15	84	8	106	41.85	84	15.12	120.84	56.97	204.84	84270.2	243432	0.000676039	0.0676039	0.000841468	0.0841468	0.803405
rno-miR-181a	rno-miR-181a-5p	MIMAT0000858	AACAUUCAACGCUGUCGGUGAGU	ATTCAACGCTGTCGGTGAGT	0	tACA	0	0	T	3	19	3	28	8.37	19	5.67	31.92	14.04	50.92	84270.2	243432	0.000166607	0.0166607	0.000209176	0.0209176	0.796492
rno-miR-181a	rno-miR-181a-5p	MIMAT0000858	AACAUUCAACGCUGUCGGUGAGU	AACATTCAACGCTGTCGGTGAGTTTC	0	0	qTT	qC	C	12	104	14	109	33.48	104	26.46	124.26	59.94	228.26	84270.2	243432	0.000711283	0.0711283	0.000937676	0.0937676	0.75856
rno-miR-181a	rno-miR-181a-5p	MIMAT0000858	AACAUUCAACGCUGUCGGUGAGU	AACATTCAACGCTGTCGGTGAGTTTAT	0	0	qTT	qAT	T	29	230	33	285	80.91	230	62.37	324.9	143.28	554.9	84270.2	243432	0.00170024	0.170024	0.00227949	0.227949	0.745888
rno-miR-181a	rno-miR-181a-5p	MIMAT0000858	AACAUUCAACGCUGUCGGUGAGU	AACATTCAACGCTGTCGGTGAGTTTTA	0	0	qTT	qTA	A	11	102	10	79	30.69	102	18.9	90.06	49.59	192.06	84270.2	243432	0.000588464	0.0588464	0.000788969	0.0788969	0.745865
rno-miR-181a	rno-miR-181a-5p	MIMAT0000858	AACAUUCAACGCUGUCGGUGAGU	AACATTCAACGCTGTCGGTGAGTTTTC	0	0	qTT	qTC	C	3	46	8	40	8.37	46	15.12	45.6	23.49	91.6	84270.2	243432	0.000278746	0.0278746	0.000376286	0.0376286	0.740782
rno-miR-181a	rno-miR-181a-5p	MIMAT0000858	AACAUUCAACGCUGUCGGUGAGU	AACATTCAACGCTGTCGGTGAGTTC	0	0	qT	qC	C	41	408	56	397	114.39	408	105.84	452.58	220.23	860.58	84270.2	243432	0.00261338	0.261338	0.0035352	0.35352	0.739245
rno-miR-181a	rno-miR-181a-5p	MIMAT0000858	AACAUUCAACGCUGUCGGUGAGU	AACATTCAACGCTGTCGGTGGG	0	0	tAGT	qGG	G	2	46	8	31	5.58	46	15.12	35.34	20.7	81.34	84270.2	243432	0.000245638	0.0245638	0.000334139	0.0334139	0.735138
rno-miR-181a	rno-miR-181a-5p	MIMAT0000858	AACAUUCAACGCUGUCGGUGAGU	AACATTCAACGCTGTCGGTGAGTAAT	0	0	0	qAAT	T	2	20	2	17	5.58	20	3.78	19.38	9.36	39.38	84270.2	243432	0.000111071	0.0111071	0.00016177	0.016177	0.686599
rno-miR-181a	rno-miR-181a-5p	MIMAT0000858	AACAUUCAACGCUGUCGGUGAGU	AACATTCAACGCTGTCGGTGAGTTTTTT	0	0	qTT	qTTT	T	58	506	65	607	161.82	506	122.85	691.98	284.67	1197.98	84270.2	243432	0.00337806	0.337806	0.00492122	0.492122	0.686428
rno-miR-181a	rno-miR-181a-5p	MIMAT0000858	AACAUUCAACGCUGUCGGUGAGU	AACATTCAACGCTGTCGGTGAGTTTTCT	0	0	qTT	qTCT	T	9	112	9	59	25.11	112	17.01	67.26	42.12	179.26	84270.2	243432	0.000499821	0.0499821	0.000736387	0.0736387	0.678747
rno-miR-181a	rno-miR-181a-5p	MIMAT0000858	AACAUUCAACGCUGUCGGUGAGU	AACATTCAACGCTGTCGGTGAGTAT	0	0	0	qAT	T	16	135	12	149	44.64	135	22.68	169.86	67.32	304.86	84270.2	243432	0.000798859	0.0798859	0.00125234	0.125234	0.637891
rno-miR-181a	rno-miR-181a-5p	MIMAT0000858	AACAUUCAACGCUGUCGGUGAGU	AACATTCAACGCTGTCGGTGAGTTTCT	0	0	qTT	qCT	T	12	155	11	81	33.48	155	20.79	92.34	54.27	247.34	84270.2	243432	0.000644	0.0644	0.00101606	0.101606	0.633824
rno-miR-181a	rno-miR-181a-5p	MIMAT0000858	AACAUUCAACGCUGUCGGUGAGU	AACATTCAACGCTGTCGGTGAGTTAT	0	0	qT	qAT	T	32	401	53	430	89.28	401	100.17	490.2	189.45	891.2	84270.2	243432	0.00224812	0.224812	0.00366099	0.366099	0.614076
rno-miR-181a	rno-miR-181a-5p	MIMAT0000858	AACAUUCAACGCUGUCGGUGAGU	AACATTCAACGCTGTCGGTGAA	0	0	tGT	qA	A	55	770	96	720	153.45	770	181.44	820.8	334.89	1590.8	84270.2	243432	0.003974	0.3974	0.00653489	0.653489	0.60812
rno-miR-181a	rno-miR-181a-5p	MIMAT0000858	AACAUUCAACGCUGUCGGUGAGU	AACATTCAACGCTGTCGGTGAGTTTA	0	0	qTT	qA	A	49	524	51	532	136.71	524	96.39	606.48	233.1	1130.48	84270.2	243432	0.0027661	0.27661	0.00464393	0.464393	0.595638
rno-miR-181a	rno-miR-181a-5p	MIMAT0000858	AACAUUCAACGCUGUCGGUGAGU	AACATTCAACGCTGTCGGTGAGTTTTT	0	0	qTT	qTT	T	94	1168	149	1323	262.26	1168	281.61	1508.22	543.87	2676.22	84270.2	243432	0.00645388	0.645388	0.0109937	1.09937	0.587051
rno-miR-181a	rno-miR-181a-5p	MIMAT0000858	AACAUUCAACGCUGUCGGUGAGU	AACATTCAACGCTGTCGGTGAGTTTT	0	0	qTT	qT	T	245	2641	361	3816	683.55	2641	682.29	4350.24	1365.84	6991.24	84270.2	243432	0.0162079	1.62079	0.0287195	2.87195	0.56435
rno-miR-181a	rno-miR-181a-5p	MIMAT0000858	AACAUUCAACGCUGUCGGUGAGU	AACATTCAACGCTGTCGGTGAGCT	0	0	tT	qCT	T	7	206	26	137	19.53	206	49.14	156.18	68.67	362.18	84270.2	243432	0.000814878	0.0814878	0.00148781	0.148781	0.547703
rno-miR-181a	rno-miR-181a-5p	MIMAT0000858	AACAUUCAACGCUGUCGGUGAGU	AACATTCAACGCTGTCGGTGAGTTA	0	0	qT	qA	A	105	1431	125	1233	292.95	1431	236.25	1405.62	529.2	2836.62	84270.2	243432	0.0062798	0.62798	0.0116526	1.16526	0.538917
rno-miR-181a	rno-miR-181a-5p	MIMAT0000858	AACAUUCAACGCUGUCGGUGAGU	AACATTCAACGCTGTCGGTGAGTAA	0	0	0	qAA	A	4	81	11	83	11.16	81	20.79	94.62	31.95	175.62	84270.2	243432	0.000379137	0.0379137	0.000721434	0.0721434	0.525533
rno-miR-181a	rno-miR-181a-5p	MIMAT0000858	AACAUUCAACGCUGUCGGUGAGU	AACATTCAACGCTGTCGGTGT	0	0	tAGT	qT	T	26	506	44	333	72.54	506	83.16	379.62	155.7	885.62	84270.2	243432	0.00184763	0.184763	0.00363806	0.363806	0.50786
rno-miR-181a	rno-miR-181a-5p	MIMAT0000858	AACAUUCAACGCUGUCGGUGAGU	AACATTCAACGCTGTCGGTGAGTA	0	0	0	qA	A	63	888	68	805	175.77	888	128.52	917.7	304.29	1805.7	84270.2	243432	0.00361088	0.361088	0.00741769	0.741769	0.486794
rno-miR-181a	rno-miR-181a-5p	MIMAT0000858	AACAUUCAACGCUGUCGGUGAGU	AACATTCAACGCTGTCGGTGAGGT	0	0	tT	qGT	T	3	82	10	80	8.37	82	18.9	91.2	27.27	173.2	84270.2	243432	0.000323602	0.0323602	0.000711493	0.0711493	0.454821
rno-miR-181a	rno-miR-181a-5p	MIMAT0000858	AACAUUCAACGCUGUCGGUGAGU	AACATTCAACGCTGTCGGTGAGTCT	0	0	0	qCT	T	6	115	8	86	16.74	115	15.12	98.04	31.86	213.04	84270.2	243432	0.000378069	0.0378069	0.000875153	0.0875153	0.432004
rno-miR-181a	rno-miR-181a-5p	MIMAT0000858	AACAUUCAACGCUGUCGGUGAGU	AACATTCAACGCTGTCGGTGAGCTT	0	0	tT	qCTT	T	9	111	6	141	25.11	111	11.34	160.74	36.45	271.74	84270.2	243432	0.000432537	0.0432537	0.00111629	0.111629	0.387478
rno-miR-181a	rno-miR-181a-5p	MIMAT0000858	AACAUUCAACGCUGUCGGUGAGU	AACATTCAACGCTGTCGGTGAGTGT	0	0	0	qGT	T	6	354	14	230	16.74	354	26.46	262.2	43.2	616.2	84270.2	243432	0.000512636	0.0512636	0.00253131	0.253131	0.202519
rno-miR-181a	rno-miR-181a-5p	MIMAT0000858	AACAUUCAACGCUGUCGGUGAGU	AACATTCAACGCTGTCGGTGAGTTGT	0	0	qT	qGT	T	2	145	2	73	5.58	145	3.78	83.22	9.36	228.22	84270.2	243432	0.000111071	0.0111071	0.000937511	0.0937511	0.118475
rno-miR-181b-1s	rno-miR-181b-1-3p	MIMAT0017139	CUCACUGAACAAUGAAUGCAA	CTCACTGAACAATGAATGCA	0	0	tA	0	A	9	218	11	140	25.11	218	20.79	159.6	45.9	377.6	106.2	1494.44	0.432203	43.2203	0.25267	25.267	1.71055
rno-miR-181b-1s	rno-miR-181b-1-3p	MIMAT0017139	CUCACUGAACAAUGAAUGCAA	CTCACTGAACAATGAATGCAA	0	0	0	0	A	4	387	18	280	11.16	387	34.02	319.2	45.18	706.2	106.2	1494.44	0.425424	42.5424	0.472552	47.2552	0.900269
rno-miR-181b	rno-miR-181b-5p	MIMAT0000859	AACAUUCAUUGCUGUCGGUGGGU	AACATTCATTGCTGTCGGTGGGTG	0	0	0	qG	G	11	35	54	37	30.69	35	102.06	42.18	132.75	77.18	14334	43006.4	0.00926118	0.926118	0.00179462	0.179462	5.16053
rno-miR-181b	rno-miR-181b-5p	MIMAT0000859	AACAUUCAUUGCUGUCGGUGGGU	AACATTCATTGCTGTCGGTGGGTTG	0	0	qTG	0	G	10	17	16	19	27.9	17	30.24	21.66	58.14	38.66	14334	43006.4	0.00405608	0.405608	0.000898936	0.0898936	4.51209
rno-miR-181b	rno-miR-181b-5p	MIMAT0000859	AACAUUCAUUGCUGUCGGUGGGU	AACATTCATTGCTGTCGGTGGGTTTG	0	0	qTTG	0	G	4	7	5	6	11.16	7	9.45	6.84	20.61	13.84	14334	43006.4	0.00143784	0.143784	0.000321813	0.0321813	4.46793
rno-miR-181b	rno-miR-181b-5p	MIMAT0000859	AACAUUCAUUGCUGUCGGUGGGU	AACATTCATTGCTGTCGGTGGGG	0	0	tT	qG	G	10	37	40	31	27.9	37	75.6	35.34	103.5	72.34	14334	43006.4	0.00722058	0.722058	0.00168208	0.168208	4.29266
rno-miR-181b	rno-miR-181b-5p	MIMAT0000859	AACAUUCAUUGCUGUCGGUGGGU	AACATTCATTGCTGTCGGTGGGTTAG	0	0	qT	qAG	G	3	16	8	16	8.37	16	15.12	18.24	23.49	34.24	14334	43006.4	0.00163876	0.163876	0.000796161	0.0796161	2.05832
rno-miR-181b	rno-miR-181b-5p	MIMAT0000859	AACAUUCAUUGCUGUCGGUGGGU	AACATTCATTGCTGTCGGTGGGTTAAA	0	0	qT	qAAA	A	6	18	5	19	16.74	18	9.45	21.66	26.19	39.66	14334	43006.4	0.00182712	0.182712	0.000922189	0.0922189	1.98129
rno-miR-181b	rno-miR-181b-5p	MIMAT0000859	AACAUUCAUUGCUGUCGGUGGGU	AACATTCATTGCTGTCGGTGGG	0	0	tT	0	G	89	402	288	716	248.31	402	544.32	816.24	792.63	1218.24	14334	43006.4	0.0552971	5.52971	0.028327	2.8327	1.9521
rno-miR-181b	rno-miR-181b-5p	MIMAT0000859	AACAUUCAUUGCUGUCGGUGGGU	AACATTCATTGCTGTCGGTG	0	0	tGGT	0	G	107	599	219	645	298.53	599	413.91	735.3	712.44	1334.3	14334	43006.4	0.0497027	4.97027	0.0310256	3.10256	1.60199
rno-miR-181b	rno-miR-181b-5p	MIMAT0000859	AACAUUCAUUGCUGUCGGUGGGU	ACATTCATTGCTGTCGGTGGGTT	0	tA	qT	0	T	3	17	6	20	8.37	17	11.34	22.8	19.71	39.8	14334	43006.4	0.00137505	0.137505	0.000925444	0.0925444	1.48583
rno-miR-181b	rno-miR-181b-5p	MIMAT0000859	AACAUUCAUUGCUGUCGGUGGGU	AACATTCATTGCTGTCGGTGGGTTTAA	0	0	qTT	qAA	A	6	23	4	23	16.74	23	7.56	26.22	24.3	49.22	14334	43006.4	0.00169527	0.169527	0.00114448	0.114448	1.48125
rno-miR-181b	rno-miR-181b-5p	MIMAT0000859	AACAUUCAUUGCUGUCGGUGGGU	AACATTCATTGCTGTCGGTGG	0	0	tGT	0	G	190	1021	414	1507	530.1	1021	782.46	1717.98	1312.56	2738.98	14334	43006.4	0.0915695	9.15695	0.0636878	6.36878	1.43779
rno-miR-181b	rno-miR-181b-5p	MIMAT0000859	AACAUUCAUUGCUGUCGGUGGGU	AACATTCATTGCTGTCGGTGGGTTAGA	0	0	qT	qAGA	A	3	17	6	27	8.37	17	11.34	30.78	19.71	47.78	14334	43006.4	0.00137505	0.137505	0.001111	0.1111	1.23767
rno-miR-181b	rno-miR-181b-5p	MIMAT0000859	AACAUUCAUUGCUGUCGGUGGGU	AACATTCATTGCTGTCGGTGGGT	0	0	0	0	T	450	3307	961	3694	1255.5	3307	1816.29	4211.16	3071.79	7518.16	14334	43006.4	0.214301	21.4301	0.174815	17.4815	1.22587
rno-miR-181b	rno-miR-181b-5p	MIMAT0000859	AACAUUCAUUGCUGUCGGUGGGU	AACATTCATTGCTGTCGGTGGGTTTAGT	0	0	qTT	qAGT	T	2	14	3	13	5.58	14	5.67	14.82	11.25	28.82	14334	43006.4	0.000784846	0.0784846	0.000670133	0.0670133	1.17118
rno-miR-181b	rno-miR-181b-5p	MIMAT0000859	AACAUUCAUUGCUGUCGGUGGGU	AACATTCATTGCTGTCGGTGGGTC	0	0	0	qC	C	6	76	23	75	16.74	76	43.47	85.5	60.21	161.5	14334	43006.4	0.00420049	0.420049	0.00375526	0.375526	1.11856
rno-miR-181b	rno-miR-181b-5p	MIMAT0000859	AACAUUCAUUGCUGUCGGUGGGU	AACATTCATTGCTGTCGGTGGGTTTCT	0	0	qTT	qCT	T	3	20	4	21	8.37	20	7.56	23.94	15.93	43.94	14334	43006.4	0.00111134	0.111134	0.00102171	0.102171	1.08773
rno-miR-181b	rno-miR-181b-5p	MIMAT0000859	AACAUUCAUUGCUGUCGGUGGGU	AACATTCATTGCTGTCGGTGGGTTTA	0	0	qTT	qA	A	18	130	26	131	50.22	130	49.14	149.34	99.36	279.34	14334	43006.4	0.00693176	0.693176	0.00649532	0.649532	1.06719
rno-miR-181b	rno-miR-181b-5p	MIMAT0000859	AACAUUCAUUGCUGUCGGUGGGU	AACATTCATTGCTGTCGGTGGGTT	0	0	qT	0	T	313	2434	690	3298	873.27	2434	1304.1	3759.72	2177.37	6193.72	14334	43006.4	0.151902	15.1902	0.144019	14.4019	1.05474
rno-miR-181b	rno-miR-181b-5p	MIMAT0000859	AACAUUCAUUGCUGUCGGUGGGU	AACATTCATTGCTGTCGGTGGGTAA	0	0	0	qAA	A	14	73	17	114	39.06	73	32.13	129.96	71.19	202.96	14334	43006.4	0.0049665	0.49665	0.0047193	0.47193	1.05238
rno-miR-181b	rno-miR-181b-5p	MIMAT0000859	AACAUUCAUUGCUGUCGGUGGGU	AACATTCATTGCTGTCGGTGGGA	0	0	tT	qA	A	47	410	91	421	131.13	410	171.99	479.94	303.12	889.94	14334	43006.4	0.0211469	2.11469	0.0206932	2.06932	1.02192
rno-miR-181b	rno-miR-181b-5p	MIMAT0000859	AACAUUCAUUGCUGUCGGUGGGU	AACATTCATTGCTGTCGGTGGGAA	0	0	tT	qAA	A	3	53	19	71	8.37	53	35.91	80.94	44.28	133.94	14334	43006.4	0.00308915	0.308915	0.00311442	0.311442	0.991886
rno-miR-181b	rno-miR-181b-5p	MIMAT0000859	AACAUUCAUUGCUGUCGGUGGGU	AACATTCATTGCTGTCGGTGGGTTTAT	0	0	qTT	qAT	T	21	150	30	176	58.59	150	56.7	200.64	115.29	350.64	14334	43006.4	0.0080431	0.80431	0.00815321	0.815321	0.986495
rno-miR-181b	rno-miR-181b-5p	MIMAT0000859	AACAUUCAUUGCUGUCGGUGGGU	AACATTCATTGCTGTCGGTGGGTTAA	0	0	qT	qAA	A	10	74	23	126	27.9	74	43.47	143.64	71.37	217.64	14334	43006.4	0.00497906	0.497906	0.00506064	0.506064	0.983879
rno-miR-181b	rno-miR-181b-5p	MIMAT0000859	AACAUUCAUUGCUGUCGGUGGGU	AACATTCATTGCTGTCGGTGGGTTTTT	0	0	qTT	qTT	T	49	303	57	391	136.71	303	107.73	445.74	244.44	748.74	14334	43006.4	0.0170531	1.70531	0.01741	1.741	0.979503
rno-miR-181b	rno-miR-181b-5p	MIMAT0000859	AACAUUCAUUGCUGUCGGUGGGU	AACATTCATTGCTGTCGGTGGAA	0	0	tGT	qAA	A	7	56	8	45	19.53	56	15.12	51.3	34.65	107.3	14334	43006.4	0.00241732	0.241732	0.00249498	0.249498	0.968876
rno-miR-181b	rno-miR-181b-5p	MIMAT0000859	AACAUUCAUUGCUGUCGGUGGGU	AACATTCATTGCTGTCGGTGGGTTT	0	0	qTT	0	T	217	1763	424	2293	605.43	1763	801.36	2614.02	1406.79	4377.02	14334	43006.4	0.0981434	9.81434	0.101776	10.1776	0.964307
rno-miR-181b	rno-miR-181b-5p	MIMAT0000859	AACAUUCAUUGCUGUCGGUGGGU	AACATTCATTGCTGTCGGTGGGTTTT	0	0	qTT	qT	T	61	473	113	645	170.19	473	213.57	735.3	383.76	1208.3	14334	43006.4	0.0267727	2.67727	0.0280958	2.80958	0.952905
rno-miR-181b	rno-miR-181b-5p	MIMAT0000859	AACAUUCAUUGCUGUCGGUGGGU	AACATTCATTGCTGTCGGTGGGTTTTAT	0	0	qTT	qTAT	T	20	111	18	153	55.8	111	34.02	174.42	89.82	285.42	14334	43006.4	0.00626621	0.626621	0.00663669	0.663669	0.944177
rno-miR-181b	rno-miR-181b-5p	MIMAT0000859	AACAUUCAUUGCUGUCGGUGGGU	AACATTCATTGCTGTCGGTGGGTAGT	0	0	0	qAGT	T	3	32	5	22	8.37	32	9.45	25.08	17.82	57.08	14334	43006.4	0.0012432	0.12432	0.00132724	0.132724	0.936674
rno-miR-181b	rno-miR-181b-5p	MIMAT0000859	AACAUUCAUUGCUGUCGGUGGGU	AACATTCATTGCTGTCGGTGGGC	0	0	tT	qC	C	17	134	24	147	47.43	134	45.36	167.58	92.79	301.58	14334	43006.4	0.00647341	0.647341	0.00701245	0.701245	0.923131
rno-miR-181b	rno-miR-181b-5p	MIMAT0000859	AACAUUCAUUGCUGUCGGUGGGU	AACATTCATTGCTGTCGGTGGGTTTC	0	0	qTT	qC	C	3	26	3	18	8.37	26	5.67	20.52	14.04	46.52	14334	43006.4	0.000979487	0.0979487	0.0010817	0.10817	0.905507
rno-miR-181b	rno-miR-181b-5p	MIMAT0000859	AACAUUCAUUGCUGUCGGUGGGU	AACATTCATTGCTGTCGGTGGGTTAAT	0	0	qT	qAAT	T	19	113	8	109	53.01	113	15.12	124.26	68.13	237.26	14334	43006.4	0.00475302	0.475302	0.00551686	0.551686	0.861546
rno-miR-181b	rno-miR-181b-5p	MIMAT0000859	AACAUUCAUUGCUGUCGGUGGGU	AACATTCATTGCTGTCGGTGGGAT	0	0	tT	qAT	T	9	122	24	115	25.11	122	45.36	131.1	70.47	253.1	14334	43006.4	0.00491627	0.491627	0.00588517	0.588517	0.835366
rno-miR-181b	rno-miR-181b-5p	MIMAT0000859	AACAUUCAUUGCUGUCGGUGGGU	AACATTCATTGCTGTCGGTGGT	0	0	tGT	qT	T	12	132	21	124	33.48	132	39.69	141.36	73.17	273.36	14334	43006.4	0.00510464	0.510464	0.00635627	0.635627	0.803087
rno-miR-181b	rno-miR-181b-5p	MIMAT0000859	AACAUUCAUUGCUGUCGGUGGGU	AACATTCATTGCTGTCGGTGGA	0	0	tGT	qA	A	20	280	63	338	55.8	280	119.07	385.32	174.87	665.32	14334	43006.4	0.0121996	1.21996	0.0154703	1.54703	0.788586
rno-miR-181b	rno-miR-181b-5p	MIMAT0000859	AACAUUCAUUGCUGUCGGUGGGU	AACATTCATTGCTGTCGGTGGGTTTAAT	0	0	qTT	qAAT	T	5	67	9	46	13.95	67	17.01	52.44	30.96	119.44	14334	43006.4	0.0021599	0.21599	0.00277726	0.277726	0.777707
rno-miR-181b	rno-miR-181b-5p	MIMAT0000859	AACAUUCAUUGCUGUCGGUGGGU	AACATTCATTGCTGTCGGTGGGTTTTTT	0	0	qTT	qTTT	T	23	172	19	190	64.17	172	35.91	216.6	100.08	388.6	14334	43006.4	0.00698199	0.698199	0.00903587	0.903587	0.772697
rno-miR-181b	rno-miR-181b-5p	MIMAT0000859	AACAUUCAUUGCUGUCGGUGGGU	AACATTCATTGCTGTCGGTGGGTTAT	0	0	qT	qAT	T	92	712	115	1013	256.68	712	217.35	1154.82	474.03	1866.82	14334	43006.4	0.0330703	3.30703	0.043408	4.3408	0.761847
rno-miR-181b	rno-miR-181b-5p	MIMAT0000859	AACAUUCAUUGCUGUCGGUGGGU	AACATTCATTGCTGTCGGTGGGTAAT	0	0	0	qAAT	T	7	82	12	74	19.53	82	22.68	84.36	42.21	166.36	14334	43006.4	0.00294474	0.294474	0.00386826	0.386826	0.761257
rno-miR-181b	rno-miR-181b-5p	MIMAT0000859	AACAUUCAUUGCUGUCGGUGGGU	AACATTCATTGCTGTCGGTGGGTTAC	0	0	qT	qAC	C	2	11	2	24	5.58	11	3.78	27.36	9.36	38.36	14334	43006.4	0.000652992	0.0652992	0.000891961	0.0891961	0.732086
rno-miR-181b	rno-miR-181b-5p	MIMAT0000859	AACAUUCAUUGCUGUCGGUGGGU	AACATTCATTGCTGTCGGTGGGTATT	0	0	0	qATT	T	5	32	3	44	13.95	32	5.67	50.16	19.62	82.16	14334	43006.4	0.00136877	0.136877	0.00191041	0.191041	0.716478
rno-miR-181b	rno-miR-181b-5p	MIMAT0000859	AACAUUCAUUGCUGUCGGUGGGU	AACATTCATTGCTGTCGGTGGGTTC	0	0	qT	qC	C	5	58	10	75	13.95	58	18.9	85.5	32.85	143.5	14334	43006.4	0.00229175	0.229175	0.00333671	0.333671	0.686828
rno-miR-181b	rno-miR-181b-5p	MIMAT0000859	AACAUUCAUUGCUGUCGGUGGGU	AACATTCATTGCTGTCGGTGGGTTTATT	0	0	qTT	qATT	T	4	27	3	41	11.16	27	5.67	46.74	16.83	73.74	14334	43006.4	0.00117413	0.117413	0.00171463	0.171463	0.684771
rno-miR-181b	rno-miR-181b-5p	MIMAT0000859	AACAUUCAUUGCUGUCGGUGGGU	AACATTCATTGCTGTCGGTGGCTT	0	0	tGT	qCTT	T	2	25	5	36	5.58	25	9.45	41.04	15.03	66.04	14334	43006.4	0.00104855	0.104855	0.00153559	0.153559	0.682836
rno-miR-181b	rno-miR-181b-5p	MIMAT0000859	AACAUUCAUUGCUGUCGGUGGGU	AACATTCATTGCTGTCGGTGGGTA	0	0	0	qA	A	32	431	63	462	89.28	431	119.07	526.68	208.35	957.68	14334	43006.4	0.0145353	1.45353	0.0222683	2.22683	0.652736
rno-miR-181b	rno-miR-181b-5p	MIMAT0000859	AACAUUCAUUGCUGUCGGUGGGU	AACATTCATTGCTGTCGGTGGGCTT	0	0	tT	qCTT	T	2	21	2	21	5.58	21	3.78	23.94	9.36	44.94	14334	43006.4	0.000652992	0.0652992	0.00104496	0.104496	0.624895
rno-miR-181b	rno-miR-181b-5p	MIMAT0000859	AACAUUCAUUGCUGUCGGUGGGU	AACATTCATTGCTGTCGGTGGGTTA	0	0	qT	qA	A	35	378	47	476	97.65	378	88.83	542.64	186.48	920.64	14334	43006.4	0.0130096	1.30096	0.0214071	2.14071	0.607725
rno-miR-181b	rno-miR-181b-5p	MIMAT0000859	AACAUUCAUUGCUGUCGGUGGGU	AACATTCATTGCTGTCGGTGGGTTTTA	0	0	qTT	qTA	A	5	52	7	76	13.95	52	13.23	86.64	27.18	138.64	14334	43006.4	0.00189619	0.189619	0.00322371	0.322371	0.588201
rno-miR-181b	rno-miR-181b-5p	MIMAT0000859	AACAUUCAUUGCUGUCGGUGGGU	AACATTCATTGCTGTCGGTGGGTTATT	0	0	qT	qATT	T	7	79	9	111	19.53	79	17.01	126.54	36.54	205.54	14334	43006.4	0.00254918	0.254918	0.00477929	0.477929	0.53338
rno-miR-181b	rno-miR-181b-5p	MIMAT0000859	AACAUUCAUUGCUGUCGGUGGGU	AACATTCATTGCTGTCGGTGGGAAT	0	0	tT	qAAT	T	2	75	9	52	5.58	75	17.01	59.28	22.59	134.28	14334	43006.4	0.00157597	0.157597	0.00312233	0.312233	0.504742
rno-miR-181b	rno-miR-181b-5p	MIMAT0000859	AACAUUCAUUGCUGUCGGUGGGU	AACATTCATTGCTGTCGGTGGGTAT	0	0	0	qAT	T	21	378	50	481	58.59	378	94.5	548.34	153.09	926.34	14334	43006.4	0.0106802	1.06802	0.0215396	2.15396	0.495839
rno-miR-181b	rno-miR-181b-5p	MIMAT0000859	AACAUUCAUUGCUGUCGGUGGGU	AACATTCATTGCTGTCGGTGT	0	0	tGGT	qT	T	17	528	52	313	47.43	528	98.28	356.82	145.71	884.82	14334	43006.4	0.0101653	1.01653	0.0205742	2.05742	0.494082
rno-miR-181b	rno-miR-181b-5p	MIMAT0000859	AACAUUCAUUGCUGUCGGUGGGU	AACATTCATTGCTGTCGGTGGGTTAGT	0	0	qT	qAGT	T	2	29	2	30	5.58	29	3.78	34.2	9.36	63.2	14334	43006.4	0.000652992	0.0652992	0.00146955	0.146955	0.444348
rno-miR-181b	rno-miR-181b-5p	MIMAT0000859	AACAUUCAUUGCUGUCGGUGGGU	AACATTCATTGCTGTCGGTGGGCT	0	0	tT	qCT	T	2	91	9	72	5.58	91	17.01	82.08	22.59	173.08	14334	43006.4	0.00157597	0.157597	0.00402452	0.402452	0.391592
rno-miR-181b	rno-miR-181b-5p	MIMAT0000859	AACAUUCAUUGCUGUCGGUGGGU	AACATTCATTGCTGTCGGTGGCT	0	0	tGT	qCT	T	3	75	5	62	8.37	75	9.45	70.68	17.82	145.68	14334	43006.4	0.0012432	0.12432	0.0033874	0.33874	0.367005
rno-miR-181b	rno-miR-181b-5p	MIMAT0000859	AACAUUCAUUGCUGUCGGUGGGU	AACATTCATTGCTGTCGGTGC	0	0	tGGT	qC	C	2	49	3	40	5.58	49	5.67	45.6	11.25	94.6	14334	43006.4	0.000784846	0.0784846	0.00219967	0.219967	0.356801
rno-miR-181b	rno-miR-181b-5p	MIMAT0000859	AACAUUCAUUGCUGUCGGUGGGU	AACATTCATTGCTGTCGGTGA	0	0	tGGT	qA	A	12	409	25	356	33.48	409	47.25	405.84	80.73	814.84	14334	43006.4	0.00563205	0.563205	0.018947	1.8947	0.297254
rno-miR-181b	rno-miR-181b-5p	MIMAT0000859	AACAUUCAUUGCUGUCGGUGGGU	AACATTCATTGCTGTCGGTGGGTTGT	0	0	qTG	qT	T	4	115	4	80	11.16	115	7.56	91.2	18.72	206.2	14334	43006.4	0.00130598	0.130598	0.00479464	0.479464	0.272384
rno-miR-181b	rno-miR-181b-5p	MIMAT0000859	AACAUUCAUUGCUGUCGGUGGGU	AACATTCATTGCTGTCGGTGGGTTTGT	0	0	qTTG	qT	T	2	195	7	121	5.58	195	13.23	137.94	18.81	332.94	14334	43006.4	0.00131226	0.131226	0.00774164	0.774164	0.169507
rno-miR-181cs	rno-miR-181c-3p	MIMAT0017137	ACCAUCGACCGUUGAGUGGACC	ACCATCGACCGTTGAGTGGACCT	0	0	0	qT	T	23	195	51	88	64.17	195	96.39	100.32	160.56	295.32	3460.23	13531.4	0.0464015	4.64015	0.0218248	2.18248	2.12609
rno-miR-181cs	rno-miR-181c-3p	MIMAT0017137	ACCAUCGACCGUUGAGUGGACC	ACCATCGACCGTTGAGTGGACCAT	0	0	0	qAT	T	4	32	5	25	11.16	32	9.45	28.5	20.61	60.5	3460.23	13531.4	0.00595625	0.595625	0.00447109	0.447109	1.33217
rno-miR-181cs	rno-miR-181c-3p	MIMAT0017137	ACCAUCGACCGUUGAGUGGACC	ACCATCGACCGTTGAGTGGACCA	0	0	0	qA	A	12	81	10	64	33.48	81	18.9	72.96	52.38	153.96	3460.23	13531.4	0.0151377	1.51377	0.011378	1.1378	1.33044
rno-miR-181cs	rno-miR-181c-3p	MIMAT0017137	ACCAUCGACCGUUGAGUGGACC	AACCATCGACCGTTGAGTGGA	0	qA	tCC	0	A	11	130	29	133	30.69	130	54.81	151.62	85.5	281.62	3460.23	13531.4	0.0247093	2.47093	0.0208124	2.08124	1.18724
rno-miR-181cs	rno-miR-181c-3p	MIMAT0017137	ACCAUCGACCGUUGAGUGGACC	ACCATCGACCGTTGAGTGGACCTT	0	0	0	qTT	T	3	58	11	34	8.37	58	20.79	38.76	29.16	96.76	3460.23	13531.4	0.00842719	0.842719	0.00715079	0.715079	1.1785
rno-miR-181cs	rno-miR-181c-3p	MIMAT0017137	ACCAUCGACCGUUGAGUGGACC	AACCATCGACCGTTGAGTGGAT	0	qA	tCC	qT	T	3	20	3	24	8.37	20	5.67	27.36	14.04	47.36	3460.23	13531.4	0.00405753	0.405753	0.00350001	0.350001	1.15929
rno-miR-181cs	rno-miR-181c-3p	MIMAT0017137	ACCAUCGACCGUUGAGUGGACC	ACCATCGACCGTTGAGTGGACC	0	0	0	0	C	189	1926	265	1499	527.31	1926	500.85	1708.86	1028.16	3634.86	3460.23	13531.4	0.297136	29.7136	0.268624	26.8624	1.10614
rno-miR-181cs	rno-miR-181c-3p	MIMAT0017137	ACCAUCGACCGUUGAGUGGACC	AACCATCGACCGTTGAGTGGAC	0	qA	tC	0	C	37	451	53	264	103.23	451	100.17	300.96	203.4	751.96	3460.23	13531.4	0.0587822	5.87822	0.0555716	5.55716	1.05778
rno-miR-181cs	rno-miR-181c-3p	MIMAT0017137	ACCAUCGACCGUUGAGUGGACC	ACCATCGACCGTTGAGTGGAC	0	0	tC	0	C	197	2298	257	1392	549.63	2298	485.73	1586.88	1035.36	3884.88	3460.23	13531.4	0.299217	29.9217	0.287102	28.7102	1.0422
rno-miR-181cs	rno-miR-181c-3p	MIMAT0017137	ACCAUCGACCGUUGAGUGGACC	AACCATCGACCGTTGAGTGGACA	0	qA	tC	qA	A	9	81	6	49	25.11	81	11.34	55.86	36.45	136.86	3460.23	13531.4	0.010534	1.0534	0.0101143	1.01143	1.0415
rno-miR-181cs	rno-miR-181c-3p	MIMAT0017137	ACCAUCGACCGUUGAGUGGACC	AACCATCGACCGTTGAGTGGACT	0	qA	tC	qT	T	15	178	16	85	41.85	178	30.24	96.9	72.09	274.9	3460.23	13531.4	0.0208339	2.08339	0.0203157	2.03157	1.0255
rno-miR-181cs	rno-miR-181c-3p	MIMAT0017137	ACCAUCGACCGUUGAGUGGACC	ACCATCGACCGTTGAGTGGA	0	0	tCC	0	A	6	120	26	126	16.74	120	49.14	143.64	65.88	263.64	3460.23	13531.4	0.0190392	1.90392	0.0194836	1.94836	0.977191
rno-miR-181cs	rno-miR-181c-3p	MIMAT0017137	ACCAUCGACCGUUGAGUGGACC	AACCATCGACCGTTGAGTGGACC	0	qA	0	0	C	2	30	3	20	5.58	30	5.67	22.8	11.25	52.8	3460.23	13531.4	0.00325123	0.325123	0.00390204	0.390204	0.833212
rno-miR-181cs	rno-miR-181c-3p	MIMAT0017137	ACCAUCGACCGUUGAGUGGACC	AACCATCGACCGTTGAGTGGAA	0	qA	tCC	qA	A	4	69	9	61	11.16	69	17.01	69.54	28.17	138.54	3460.23	13531.4	0.00814108	0.814108	0.0102384	1.02384	0.795149
rno-miR-181cs	rno-miR-181c-3p	MIMAT0017137	ACCAUCGACCGUUGAGUGGACC	ACCATCGACCGTTGAGTGGACT	0	0	tC	qT	T	24	604	60	287	66.96	604	113.4	327.18	180.36	931.18	3460.23	13531.4	0.0521237	5.21237	0.0688163	6.88163	0.757432
rno-miR-181cs	rno-miR-181c-3p	MIMAT0017137	ACCAUCGACCGUUGAGUGGACC	ACCATCGACCGTTGAGTGGACCTTT	0	0	0	qTTT	T	3	60	5	32	8.37	60	9.45	36.48	17.82	96.48	3460.23	13531.4	0.00514995	0.514995	0.00713009	0.713009	0.722283
rno-miR-181cs	rno-miR-181c-3p	MIMAT0017137	ACCAUCGACCGUUGAGUGGACC	ACCATCGACCGTTGAGTGGACA	0	0	tC	qA	A	27	646	64	395	75.33	646	120.96	450.3	196.29	1096.3	3460.23	13531.4	0.0567274	5.67274	0.0810191	8.10191	0.700174
rno-miR-181cs	rno-miR-181c-3p	MIMAT0017137	ACCAUCGACCGUUGAGUGGACC	ACCATCGACCGTTGAGTGGAT	0	0	tCC	qT	T	2	101	8	43	5.58	101	15.12	49.02	20.7	150.02	3460.23	13531.4	0.00598226	0.598226	0.0110868	1.10868	0.539583
rno-miR-181cs	rno-miR-181c-3p	MIMAT0017137	ACCAUCGACCGUUGAGUGGACC	ACCATCGACCGTTGAGTGGAA	0	0	tCC	qA	A	5	163	13	108	13.95	163	24.57	123.12	38.52	286.12	3460.23	13531.4	0.0111322	1.11322	0.0211449	2.11449	0.526472
rno-miR-181c	rno-miR-181c-5p	MIMAT0000857	AACAUUCAACCUGUCGGUGAGU	AACATTCAACCTGTCGGTGAGTTG	0	0	qT	qG	G	3	5	7	9	8.37	5	13.23	10.26	21.6	15.26	4286.88	15060.7	0.00503863	0.503863	0.00101323	0.101323	4.97284
rno-miR-181c	rno-miR-181c-5p	MIMAT0000857	AACAUUCAACCUGUCGGUGAGU	AACATTCAACCTGTCGGTGAGTTTG	0	0	qTTG	0	G	9	35	23	59	25.11	35	43.47	67.26	68.58	102.26	4286.88	15060.7	0.0159976	1.59976	0.00678984	0.678984	2.35612
rno-miR-181c	rno-miR-181c-5p	MIMAT0000857	AACAUUCAACCUGUCGGUGAGU	AACATTCAACCTGTCGGTG	0	0	tAGT	0	G	8	35	9	26	22.32	35	17.01	29.64	39.33	64.64	4286.88	15060.7	0.0091745	0.91745	0.00429195	0.429195	2.13761
rno-miR-181c	rno-miR-181c-5p	MIMAT0000857	AACAUUCAACCUGUCGGUGAGU	AACATTCAACCTGTCGGTGAG	0	0	tT	0	G	47	229	93	332	131.13	229	175.77	378.48	306.9	607.48	4286.88	15060.7	0.0715905	7.15905	0.0403353	4.03353	1.77488
rno-miR-181c	rno-miR-181c-5p	MIMAT0000857	AACAUUCAACCUGUCGGUGAGU	ACATTCAACCTGTCGGTGAGTTT	0	tA	qTT	0	T	2	7	2	11	5.58	7	3.78	12.54	9.36	19.54	4286.88	15060.7	0.00218341	0.218341	0.00129741	0.129741	1.68289
rno-miR-181c	rno-miR-181c-5p	MIMAT0000857	AACAUUCAACCUGUCGGUGAGU	AACATTCAACCTGTCGGTGA	0	0	tGT	0	A	3	24	10	42	8.37	24	18.9	47.88	27.27	71.88	4286.88	15060.7	0.00636127	0.636127	0.00477267	0.477267	1.33285
rno-miR-181c	rno-miR-181c-5p	MIMAT0000857	AACAUUCAACCUGUCGGUGAGU	AACATTCAACCTGTCGGTGAGTTTTTT	0	0	qTT	qTTT	T	2	16	5	26	5.58	16	9.45	29.64	15.03	45.64	4286.88	15060.7	0.00350605	0.350605	0.0030304	0.30304	1.15696
rno-miR-181c	rno-miR-181c-5p	MIMAT0000857	AACAUUCAACCUGUCGGUGAGU	AACATTCAACCTGTCGGTGAGTTT	0	0	qTT	0	T	286	1980	707	4361	797.94	1980	1336.23	4971.54	2134.17	6951.54	4286.88	15060.7	0.497838	49.7838	0.461567	46.1567	1.07858
rno-miR-181c	rno-miR-181c-5p	MIMAT0000857	AACAUUCAACCUGUCGGUGAGU	AACATTCAACCTGTCGGTGAGTT	0	0	qT	0	T	68	551	198	1230	189.72	551	374.22	1402.2	563.94	1953.2	4286.88	15060.7	0.13155	13.155	0.129688	12.9688	1.01436
rno-miR-181c	rno-miR-181c-5p	MIMAT0000857	AACAUUCAACCUGUCGGUGAGU	AACATTCAACCTGTCGGTGAGTTTGA	0	0	qTTG	qA	A	5	53	8	42	13.95	53	15.12	47.88	29.07	100.88	4286.88	15060.7	0.00678116	0.678116	0.00669821	0.669821	1.01238
rno-miR-181c	rno-miR-181c-5p	MIMAT0000857	AACAUUCAACCUGUCGGUGAGU	AACATTCAACCTGTCGGTGAGA	0	0	tT	qA	A	3	40	8	40	8.37	40	15.12	45.6	23.49	85.6	4286.88	15060.7	0.00547951	0.547951	0.00568365	0.568365	0.964083
rno-miR-181c	rno-miR-181c-5p	MIMAT0000857	AACAUUCAACCUGUCGGUGAGU	AACATTCAACCTGTCGGTGAGT	0	0	0	0	T	96	1042	203	1283	267.84	1042	383.67	1462.62	651.51	2504.62	4286.88	15060.7	0.151978	15.1978	0.166301	16.6301	0.91387
rno-miR-181c	rno-miR-181c-5p	MIMAT0000857	AACAUUCAACCUGUCGGUGAGU	AACATTCAACCTGTCGGTGAGTTTAT	0	0	qTT	qAT	T	2	17	2	18	5.58	17	3.78	20.52	9.36	37.52	4286.88	15060.7	0.00218341	0.218341	0.00249125	0.249125	0.876432
rno-miR-181c	rno-miR-181c-5p	MIMAT0000857	AACAUUCAACCUGUCGGUGAGU	AACATTCAACCTGTCGGTGAGTA	0	0	0	qA	A	2	39	9	49	5.58	39	17.01	55.86	22.59	94.86	4286.88	15060.7	0.00526957	0.526957	0.0062985	0.62985	0.836639
rno-miR-181c	rno-miR-181c-5p	MIMAT0000857	AACAUUCAACCUGUCGGUGAGU	AACATTCAACCTGTCGGTGAGC	0	0	tT	qC	C	3	29	3	32	8.37	29	5.67	36.48	14.04	65.48	4286.88	15060.7	0.00327511	0.327511	0.00434773	0.434773	0.753292
rno-miR-181c	rno-miR-181c-5p	MIMAT0000857	AACAUUCAACCUGUCGGUGAGU	ATTCAACCTGTCGGTGAGTTT	0	tACA	qTT	0	T	3	27	3	36	8.37	27	5.67	41.04	14.04	68.04	4286.88	15060.7	0.00327511	0.327511	0.00451771	0.451771	0.72495
rno-miR-181c	rno-miR-181c-5p	MIMAT0000857	AACAUUCAACCUGUCGGUGAGU	AACATTCAACCTGTCGGTGAGTTTT	0	0	qTT	qT	T	13	122	22	278	36.27	122	41.58	316.92	77.85	438.92	4286.88	15060.7	0.0181601	1.81601	0.0291433	2.91433	0.623129
rno-miR-181c	rno-miR-181c-5p	MIMAT0000857	AACAUUCAACCUGUCGGUGAGU	AACATTCAACCTGTCGGTGAGTTA	0	0	qT	qA	A	5	117	19	145	13.95	117	35.91	165.3	49.86	282.3	4286.88	15060.7	0.0116308	1.16308	0.0187441	1.87441	0.620507
rno-miR-181c	rno-miR-181c-5p	MIMAT0000857	AACAUUCAACCUGUCGGUGAGU	AACATTCAACCTGTCGGTGAGTTTTT	0	0	qTT	qTT	T	2	34	4	59	5.58	34	7.56	67.26	13.14	101.26	4286.88	15060.7	0.00306517	0.306517	0.00672344	0.672344	0.455892
rno-miR-181d	rno-miR-181d-5p	MIMAT0005299	AACAUUCAUUGUUGUCGGUGGGU	AACATTCATTGTTGTCGGTGGGG	0	0	tT	qG	G	12	30	25	7	33.48	30	47.25	7.98	80.73	37.98	8085.6	24378.7	0.00998442	0.998442	0.00155791	0.155791	6.40883
rno-miR-181d	rno-miR-181d-5p	MIMAT0005299	AACAUUCAUUGUUGUCGGUGGGU	AACATTCATTGTTGTCGGTGGGTG	0	0	0	qG	G	10	31	38	23	27.9	31	71.82	26.22	99.72	57.22	8085.6	24378.7	0.012333	1.2333	0.00234713	0.234713	5.25452
rno-miR-181d	rno-miR-181d-5p	MIMAT0005299	AACAUUCAUUGUUGUCGGUGGGU	AACATTCATTGTTGTCGGTGGGTTG	0	0	qTG	0	G	11	41	20	48	30.69	41	37.8	54.72	68.49	95.72	8085.6	24378.7	0.00847061	0.847061	0.00392637	0.392637	2.15736
rno-miR-181d	rno-miR-181d-5p	MIMAT0005299	AACAUUCAUUGUUGUCGGUGGGU	AACATTCATTGTTGTCGGTG	0	0	tGGT	0	G	32	150	52	119	89.28	150	98.28	135.66	187.56	285.66	8085.6	24378.7	0.0231968	2.31968	0.0117176	1.17176	1.97966
rno-miR-181d	rno-miR-181d-5p	MIMAT0005299	AACAUUCAUUGUUGUCGGUGGGU	AACATTCATTGTTGTCGGTGGG	0	0	tT	0	G	39	221	119	258	108.81	221	224.91	294.12	333.72	515.12	8085.6	24378.7	0.0412734	4.12734	0.0211299	2.11299	1.95332
rno-miR-181d	rno-miR-181d-5p	MIMAT0005299	AACAUUCAUUGUUGUCGGUGGGU	AACATTCATTGTTGTCGGTGG	0	0	tGT	0	G	86	520	172	499	239.94	520	325.08	568.86	565.02	1088.86	8085.6	24378.7	0.0698798	6.98798	0.0446643	4.46643	1.56455
rno-miR-181d	rno-miR-181d-5p	MIMAT0005299	AACAUUCAUUGUUGUCGGUGGGU	AACATTCATTGTTGTCGGTGGGTTAGT	0	0	qT	qAGT	T	2	13	2	6	5.58	13	3.78	6.84	9.36	19.84	8085.6	24378.7	0.00115761	0.115761	0.000813824	0.0813824	1.42244
rno-miR-181d	rno-miR-181d-5p	MIMAT0005299	AACAUUCAUUGUUGUCGGUGGGU	AACATTCATTGTTGTCGGTGGGTTAAA	0	0	qT	qAAA	A	2	8	3	16	5.58	8	5.67	18.24	11.25	26.24	8085.6	24378.7	0.00139136	0.139136	0.00107635	0.107635	1.29267
rno-miR-181d	rno-miR-181d-5p	MIMAT0005299	AACAUUCAUUGUUGUCGGUGGGU	AACATTCATTGTTGTCGGTGGGTTTTA	0	0	qT	qTTA	A	3	16	4	19	8.37	16	7.56	21.66	15.93	37.66	8085.6	24378.7	0.00197017	0.197017	0.00154479	0.154479	1.27536
rno-miR-181d	rno-miR-181d-5p	MIMAT0005299	AACAUUCAUUGUUGUCGGUGGGU	AACATTCATTGTTGTCGGTGGGTATT	0	0	0	qATT	T	2	14	6	25	5.58	14	11.34	28.5	16.92	42.5	8085.6	24378.7	0.00209261	0.209261	0.00174332	0.174332	1.20036
rno-miR-181d	rno-miR-181d-5p	MIMAT0005299	AACAUUCAUUGUUGUCGGUGGGU	AACATTCATTGTTGTCGGTGGGTT	0	0	qT	0	T	235	1910	553	2158	655.65	1910	1045.17	2460.12	1700.82	4370.12	8085.6	24378.7	0.210352	21.0352	0.179259	17.9259	1.17345
rno-miR-181d	rno-miR-181d-5p	MIMAT0005299	AACAUUCAUUGUUGUCGGUGGGU	AACATTCATTGTTGTCGGTGGGT	0	0	0	0	T	300	3204	753	2558	837	3204	1423.17	2916.12	2260.17	6120.12	8085.6	24378.7	0.27953	27.953	0.251043	25.1043	1.11347
rno-miR-181d	rno-miR-181d-5p	MIMAT0005299	AACAUUCAUUGUUGUCGGUGGGU	AACATTCATTGTTGTCGGTGGGTTT	0	0	qT	qT	T	156	1287	259	1391	435.24	1287	489.51	1585.74	924.75	2872.74	8085.6	24378.7	0.11437	11.437	0.117838	11.7838	0.97057
rno-miR-181d	rno-miR-181d-5p	MIMAT0005299	AACAUUCAUUGUUGUCGGUGGGU	AACATTCATTGTTGTCGGTGGGTTTAA	0	0	qT	qTAA	A	2	11	2	17	5.58	11	3.78	19.38	9.36	30.38	8085.6	24378.7	0.00115761	0.115761	0.00124617	0.124617	0.928939
rno-miR-181d	rno-miR-181d-5p	MIMAT0005299	AACAUUCAUUGUUGUCGGUGGGU	AACATTCATTGTTGTCGGTGGGTAAT	0	0	0	qAAT	T	4	38	4	21	11.16	38	7.56	23.94	18.72	61.94	8085.6	24378.7	0.00231523	0.231523	0.00254074	0.254074	0.911242
rno-miR-181d	rno-miR-181d-5p	MIMAT0005299	AACAUUCAUUGUUGUCGGUGGGU	AACATTCATTGTTGTCGGTGGGC	0	0	tT	qC	C	5	139	30	91	13.95	139	56.7	103.74	70.65	242.74	8085.6	24378.7	0.00873776	0.873776	0.00995704	0.995704	0.877546
rno-miR-181d	rno-miR-181d-5p	MIMAT0005299	AACAUUCAUUGUUGUCGGUGGGU	AACATTCATTGTTGTCGGTGGGTTA	0	0	qT	qA	A	25	253	36	221	69.75	253	68.04	251.94	137.79	504.94	8085.6	24378.7	0.0170414	1.70414	0.0207123	2.07123	0.822767
rno-miR-181d	rno-miR-181d-5p	MIMAT0005299	AACAUUCAUUGUUGUCGGUGGGU	AACATTCATTGTTGTCGGTGGGTTTT	0	0	qT	qTT	T	25	230	39	275	69.75	230	73.71	313.5	143.46	543.5	8085.6	24378.7	0.0177427	1.77427	0.022294	2.2294	0.795848
rno-miR-181d	rno-miR-181d-5p	MIMAT0005299	AACAUUCAUUGUUGUCGGUGGGU	AACATTCATTGTTGTCGGTGGGTTAA	0	0	qT	qAA	A	4	40	7	48	11.16	40	13.23	54.72	24.39	94.72	8085.6	24378.7	0.00301647	0.301647	0.00388535	0.388535	0.776371
rno-miR-181d	rno-miR-181d-5p	MIMAT0005299	AACAUUCAUUGUUGUCGGUGGGU	AACATTCATTGTTGTCGGTGGGTTTTT	0	0	qT	qTTT	T	8	147	29	136	22.32	147	54.81	155.04	77.13	302.04	8085.6	24378.7	0.00953918	0.953918	0.0123895	1.23895	0.769942
rno-miR-181d	rno-miR-181d-5p	MIMAT0005299	AACAUUCAUUGUUGUCGGUGGGU	AACATTCATTGTTGTCGGTGGGA	0	0	tT	qA	A	14	275	52	238	39.06	275	98.28	271.32	137.34	546.32	8085.6	24378.7	0.0169858	1.69858	0.0224097	2.24097	0.757965
rno-miR-181d	rno-miR-181d-5p	MIMAT0005299	AACAUUCAUUGUUGUCGGUGGGU	AACATTCATTGTTGTCGGTGGGTTAAT	0	0	qT	qAAT	T	3	33	4	29	8.37	33	7.56	33.06	15.93	66.06	8085.6	24378.7	0.00197017	0.197017	0.00270974	0.270974	0.72707
rno-miR-181d	rno-miR-181d-5p	MIMAT0005299	AACAUUCAUUGUUGUCGGUGGGU	AACATTCATTGTTGTCGGTGGGTAA	0	0	0	qAA	A	5	60	8	58	13.95	60	15.12	66.12	29.07	126.12	8085.6	24378.7	0.00359528	0.359528	0.00517336	0.517336	0.69496
rno-miR-181d	rno-miR-181d-5p	MIMAT0005299	AACAUUCAUUGUUGUCGGUGGGU	AACATTCATTGTTGTCGGTGGGTTAT	0	0	qT	qAT	T	19	327	53	326	53.01	327	100.17	371.64	153.18	698.64	8085.6	24378.7	0.0189448	1.89448	0.0286578	2.86578	0.66107
rno-miR-181d	rno-miR-181d-5p	MIMAT0005299	AACAUUCAUUGUUGUCGGUGGGU	AACATTCATTGTTGTCGGTGGGTTTA	0	0	qT	qTA	A	5	64	8	61	13.95	64	15.12	69.54	29.07	133.54	8085.6	24378.7	0.00359528	0.359528	0.00547772	0.547772	0.656346
rno-miR-181d	rno-miR-181d-5p	MIMAT0005299	AACAUUCAUUGUUGUCGGUGGGU	AACATTCATTGTTGTCGGTGGGTTGA	0	0	qTG	qA	A	2	35	3	18	5.58	35	5.67	20.52	11.25	55.52	8085.6	24378.7	0.00139136	0.139136	0.00227739	0.227739	0.610945
rno-miR-181d	rno-miR-181d-5p	MIMAT0005299	AACAUUCAUUGUUGUCGGUGGGU	AACATTCATTGTTGTCGGTGGGTTGT	0	0	qTGT	0	T	18	289	24	172	50.22	289	45.36	196.08	95.58	485.08	8085.6	24378.7	0.011821	1.1821	0.0198977	1.98977	0.594091
rno-miR-181d	rno-miR-181d-5p	MIMAT0005299	AACAUUCAUUGUUGUCGGUGGGU	AACATTCATTGTTGTCGGTGGGTA	0	0	0	qA	A	20	407	50	314	55.8	407	94.5	357.96	150.3	764.96	8085.6	24378.7	0.0185886	1.85886	0.0313782	3.13782	0.592406
rno-miR-181d	rno-miR-181d-5p	MIMAT0005299	AACAUUCAUUGUUGUCGGUGGGU	AACATTCATTGTTGTCGGTGGGTTTAT	0	0	qT	qTAT	T	7	79	9	95	19.53	79	17.01	108.3	36.54	187.3	8085.6	24378.7	0.00451915	0.451915	0.00768292	0.768292	0.588206
rno-miR-181d	rno-miR-181d-5p	MIMAT0005299	AACAUUCAUUGUUGUCGGUGGGU	AACATTCATTGTTGTCGGTGGA	0	0	tGT	qA	A	3	71	12	83	8.37	71	22.68	94.62	31.05	165.62	8085.6	24378.7	0.00384016	0.384016	0.00679362	0.679362	0.565259
rno-miR-181d	rno-miR-181d-5p	MIMAT0005299	AACAUUCAUUGUUGUCGGUGGGU	AACATTCATTGTTGTCGGTGGGTAT	0	0	0	qAT	T	17	303	33	257	47.43	303	62.37	292.98	109.8	595.98	8085.6	24378.7	0.0135797	1.35797	0.0244467	2.44467	0.555482
rno-miR-181d	rno-miR-181d-5p	MIMAT0005299	AACAUUCAUUGUUGUCGGUGGGU	AACATTCATTGTTGTCGGTGGGAT	0	0	tT	qAT	T	2	36	3	23	5.58	36	5.67	26.22	11.25	62.22	8085.6	24378.7	0.00139136	0.139136	0.00255222	0.255222	0.545157
rno-miR-181d	rno-miR-181d-5p	MIMAT0005299	AACAUUCAUUGUUGUCGGUGGGU	AACATTCATTGTTGTCGGTGGGCT	0	0	tT	qCT	T	2	72	8	51	5.58	72	15.12	58.14	20.7	130.14	8085.6	24378.7	0.00256011	0.256011	0.00533826	0.533826	0.479577
rno-miR-181d	rno-miR-181d-5p	MIMAT0005299	AACAUUCAUUGUUGUCGGUGGGU	AACATTCATTGTTGTCGGTGT	0	0	tGGT	qT	T	3	127	7	61	8.37	127	13.23	69.54	21.6	196.54	8085.6	24378.7	0.00267142	0.267142	0.00806194	0.806194	0.331361
rno-miR-181d	rno-miR-181d-5p	MIMAT0005299	AACAUUCAUUGUUGUCGGUGGGU	AACATTCATTGTTGTCGGTGA	0	0	tGGT	qA	A	2	100	7	73	5.58	100	13.23	83.22	18.81	183.22	8085.6	24378.7	0.00232636	0.232636	0.00751556	0.751556	0.309539
rno-miR-182	rno-miR-182	MIMAT0005300	UUUGGCAAUGGUAGAACUCACACCG	TTTGGCAATGGTAGAACTCACACCG	0	0	0	0	G	139	1254	268	686	387.81	1254	506.52	782.04	894.33	2036.04	1754.73	7216.54	0.509668	50.9668	0.282135	28.2135	1.80647
rno-miR-182	rno-miR-182	MIMAT0005300	UUUGGCAAUGGUAGAACUCACACCG	TTTGGCAATGGTAGAACTCACACC	0	0	tG	0	C	62	985	98	425	172.98	985	185.22	484.5	358.2	1469.5	1754.73	7216.54	0.204134	20.4134	0.203629	20.3629	1.00248
rno-miR-182	rno-miR-182	MIMAT0005300	UUUGGCAAUGGUAGAACUCACACCG	TTTGGCAATGGTAGAACTCACACCGA	0	0	0	qA	A	9	139	15	74	25.11	139	28.35	84.36	53.46	223.36	1754.73	7216.54	0.0304662	3.04662	0.0309511	3.09511	0.984334
rno-miR-182	rno-miR-182	MIMAT0005300	UUUGGCAAUGGUAGAACUCACACCG	TTTGGCAATGGTAGAACTCACAC	0	0	tCG	0	C	14	306	40	153	39.06	306	75.6	174.42	114.66	480.42	1754.73	7216.54	0.0653434	6.53434	0.0665721	6.65721	0.981544
rno-miR-182	rno-miR-182	MIMAT0005300	UUUGGCAAUGGUAGAACUCACACCG	TTTGGCAATGGTAGAACTCACACCGG	0	0	qG	0	G	4	49	4	29	11.16	49	7.56	33.06	18.72	82.06	1754.73	7216.54	0.0106683	1.06683	0.0113711	1.13711	0.938195
rno-miR-182	rno-miR-182	MIMAT0005300	UUUGGCAAUGGUAGAACUCACACCG	TTTGGCAATGGTAGAACTCACA	0	0	tCCG	0	A	14	308	29	145	39.06	308	54.81	165.3	93.87	473.3	1754.73	7216.54	0.0534954	5.34954	0.0655854	6.55854	0.81566
rno-miR-182	rno-miR-182	MIMAT0005300	UUUGGCAAUGGUAGAACUCACACCG	TTTGGCAATGGTAGAACTCACACCGT	0	0	0	qT	T	21	520	35	193	58.59	520	66.15	220.02	124.74	740.02	1754.73	7216.54	0.0710879	7.10879	0.102545	10.2545	0.693236
rno-miR-182	rno-miR-182	MIMAT0005300	UUUGGCAAUGGUAGAACUCACACCG	TTTGGCAATGGTAGAACTCACACT	0	0	tCG	qT	T	2	53	3	15	5.58	53	5.67	17.1	11.25	70.1	1754.73	7216.54	0.00641124	0.641124	0.0097138	0.97138	0.660014
rno-miR-182	rno-miR-182	MIMAT0005300	UUUGGCAAUGGUAGAACUCACACCG	TTTGGCAATGGTAGAACTCACACA	0	0	tCG	qA	A	3	88	3	29	8.37	88	5.67	33.06	14.04	121.06	1754.73	7216.54	0.00800123	0.800123	0.0167754	1.67754	0.476964
rno-miR-182	rno-miR-182	MIMAT0005300	UUUGGCAAUGGUAGAACUCACACCG	TTTGGCAATGGTAGAACTCACACCA	0	0	tG	qA	A	3	836	16	233	8.37	836	30.24	265.62	38.61	1101.62	1754.73	7216.54	0.0220034	2.20034	0.152652	15.2652	0.144141
rno-miR-183	rno-miR-183-5p	MIMAT0000860	UAUGGCACUGGUAGAAUUCACU	TATGGCACTGGTAGAATTCACTG	0	0	qG	0	G	30	507	126	311	83.7	507	238.14	354.54	321.84	861.54	951.03	5395.12	0.338412	33.8412	0.159689	15.9689	2.1192
rno-miR-183	rno-miR-183-5p	MIMAT0000860	UAUGGCACUGGUAGAAUUCACU	ATGGCACTGGTAGAATTCACTG	0	tA	qG	0	G	16	333	48	189	44.64	333	90.72	215.46	135.36	548.46	951.03	5395.12	0.14233	14.233	0.101659	10.1659	1.40008
rno-miR-183	rno-miR-183-5p	MIMAT0000860	UAUGGCACUGGUAGAAUUCACU	TATGGCACTGGTAGAATTCACTGT	0	0	qGT	0	T	5	121	9	61	13.95	121	17.01	69.54	30.96	190.54	951.03	5395.12	0.0325542	3.25542	0.0353171	3.53171	0.921768
rno-miR-183	rno-miR-183-5p	MIMAT0000860	UAUGGCACUGGUAGAAUUCACU	TATGGCACTGGTAGAATTCACT	0	0	0	0	T	45	1631	111	566	125.55	1631	209.79	645.24	335.34	2276.24	951.03	5395.12	0.352607	35.2607	0.421907	42.1907	0.835746
rno-miR-183	rno-miR-183-5p	MIMAT0000860	UAUGGCACUGGUAGAAUUCACU	ATGGCACTGGTAGAATTCACTGT	0	tA	qGT	0	T	9	209	7	75	25.11	209	13.23	85.5	38.34	294.5	951.03	5395.12	0.0403142	4.03142	0.0545864	5.45864	0.738539
rno-miR-183	rno-miR-183-5p	MIMAT0000860	UAUGGCACUGGUAGAAUUCACU	ATGGCACTGGTAGAATTCACT	0	tA	0	0	T	5	300	13	114	13.95	300	24.57	129.96	38.52	429.96	951.03	5395.12	0.0405035	4.05035	0.0796942	7.96942	0.508236
#N/A	rno-miR-1839-3p	MIMAT0024844	AGACCUACUUAUCUACCAACAG	AGACCTACTTATCTACCAACAGCT	0	0	0	qCT	T	2	13	4	10	5.58	13	7.56	11.4	13.14	24.4	149.04	452.64	0.0881643	8.81643	0.053906	5.3906	1.63552
#N/A	rno-miR-1839-3p	MIMAT0024844	AGACCUACUUAUCUACCAACAG	AGACCTACTTATCTACCAACAG	0	0	0	0	G	4	38	7	38	11.16	38	13.23	43.32	24.39	81.32	149.04	452.64	0.163647	16.3647	0.179657	17.9657	0.910887
#N/A	rno-miR-1839-3p	MIMAT0024844	AGACCUACUUAUCUACCAACAG	AGACCTACTTATCTACCAACAGT	0	0	0	qT	T	2	27	3	15	5.58	27	5.67	17.1	11.25	44.1	149.04	452.64	0.0754831	7.54831	0.0974284	9.74284	0.774754
#N/A	rno-miR-1839-3p	MIMAT0024844	AGACCUACUUAUCUACCAACAG	AGACCTACTTATCTACCAACA	0	0	tG	0	A	7	86	7	58	19.53	86	13.23	66.12	32.76	152.12	149.04	452.64	0.219807	21.9807	0.336073	33.6073	0.654045
#N/A	rno-miR-1839-3p	MIMAT0024844	AGACCUACUUAUCUACCAACAG	AGACCTACTTATCTACCAACAGC	0	0	0	qC	C	3	51	2	31	8.37	51	3.78	35.34	12.15	86.34	149.04	452.64	0.0815217	8.15217	0.190748	19.0748	0.42738
#N/A	rno-miR-1839-5p	MIMAT0024843	AAGGUAGAUAGAACAGGUCUUG	AAGGTAGATAGAACAGGTCTTGTA	0	0	qT	qA	A	2	26	4	17	5.58	26	7.56	19.38	13.14	45.38	2157.48	14433.4	0.00609044	0.609044	0.00314409	0.314409	1.93711
#N/A	rno-miR-1839-5p	MIMAT0024843	AAGGUAGAUAGAACAGGUCUUG	AAGGTAGATAGAACAGGTCTTGAA	0	0	0	qAA	A	3	42	6	31	8.37	42	11.34	35.34	19.71	77.34	2157.48	14433.4	0.00913566	0.913566	0.00535839	0.535839	1.70493
#N/A	rno-miR-1839-5p	MIMAT0024843	AAGGUAGAUAGAACAGGUCUUG	AAGGTAGATAGAACAGGTCTTGC	0	0	0	qC	C	2	35	5	27	5.58	35	9.45	30.78	15.03	65.78	2157.48	14433.4	0.00696646	0.696646	0.00455747	0.455747	1.52858
#N/A	rno-miR-1839-5p	MIMAT0024843	AAGGUAGAUAGAACAGGUCUUG	AAGGTAGATAGAACAGGTCTTGA	0	0	0	qA	A	41	665	95	552	114.39	665	179.55	629.28	293.94	1294.28	2157.48	14433.4	0.136242	13.6242	0.0896723	8.96723	1.51933
#N/A	rno-miR-1839-5p	MIMAT0024843	AAGGUAGAUAGAACAGGUCUUG	AAGGTAGATAGAACAGGTCTTG	0	0	0	0	G	112	1784	271	2067	312.48	1784	512.19	2356.38	824.67	4140.38	2157.48	14433.4	0.382238	38.2238	0.28686	28.686	1.33249
#N/A	rno-miR-1839-5p	MIMAT0024843	AAGGUAGAUAGAACAGGUCUUG	AAGGTAGATAGAACAGGTCT	0	0	tTG	0	T	5	76	8	64	13.95	76	15.12	72.96	29.07	148.96	2157.48	14433.4	0.0134741	1.34741	0.0103205	1.03205	1.30556
#N/A	rno-miR-1839-5p	MIMAT0024843	AAGGUAGAUAGAACAGGUCUUG	AGGTAGATAGAACAGGTCTTGA	0	tA	0	qA	A	10	142	12	110	27.9	142	22.68	125.4	50.58	267.4	2157.48	14433.4	0.023444	2.3444	0.0185264	1.85264	1.26544
#N/A	rno-miR-1839-5p	MIMAT0024843	AAGGUAGAUAGAACAGGUCUUG	AGGTAGATAGAACAGGTCTTG	0	tA	0	0	G	26	462	52	499	72.54	462	98.28	568.86	170.82	1030.86	2157.48	14433.4	0.0791757	7.91757	0.0714216	7.14216	1.10857
#N/A	rno-miR-1839-5p	MIMAT0024843	AAGGUAGAUAGAACAGGUCUUG	AAGGTAGATAGAACAGGTCTTGT	0	0	qT	0	T	48	1782	149	1265	133.92	1782	281.61	1442.1	415.53	3224.1	2157.48	14433.4	0.1926	19.26	0.223377	22.3377	0.862218
[truncated: 2,783 more rows]
