# Supplementary material for: A comprehensive characterization of the nuclear microRNA repertoire of post-mitotic neurons
Source: Front Mol Neurosci. 2013 Nov 26;6:43. doi: 10.3389/fnmol.2013.00043 (PMC3840315; doi:10.3389/fnmol.2013.00043)
Supplement: Supplementary file 9 [file DataSheet8.XLSX]

## Sheet: Sheet1
qRT-PCR primer name	Forward sequence (5’ to 3’)	Reverse sequence (5’ to 3’)
U1 snRNA	GCGAGGCTTATCCATTGCAC	CAGTCGAGTTTCCCGCATTT
U4 snRNA	CGAGGCGCGATTATTGCTAA	TGCCAATGCCGACTATATTGC
U6 snRNA	CTCGCTTCGGCAGCACA	AACGCTTCACGAATTTGCGT
GAPDH	GCCTTCTCTTGTGACAAAGTGGA	CCGTGGGTAGAGTCATACTGGAA
GFAP	CTGGCAGCCCTTGCCATACA	GACCGAGCCGTGGGCATAAA
MAP2	CTCGAATCCCCTCAGCTGGC	TCAGAGCCCACTCCTGCCAA
DNA probe name	Sequence (5’ to 3’)
U6 snRNA	GCAGGGGCCATGCTAATCTTCTCTGTATCG
miR-25	TCAGACCGAGACAAGTGCAATG
miR-92a	CAGGCCGGGACAAGTGCAATA
miR-27a	GCGGAACTTAGCCACTGTGAA
miR-92b	GGAGGCCGGGACGAGTGCAATA
miR-132	CGACCATGGCTGTAGACTGTTA
miR-138	CGGCCTGATTCACAACACCAGCT
miR-19b	TCAGTTTTGCATGGATTTGCACA
miR-1224	CTCCACCTCCCCAGTCCTCAC
FISH detection probe	Sequence (5’ to 3’)	Company	Product number
miR-25 miRCURY LNA probe	DIG-TCAGACCGAGACAAGTGCAATG-DIG	Exiqon	18122-15
miR-92a miRCURY LNA probe	DIG-CAGGCCGGGACAAGTGCAATA-DIG	Exiqon	39518-15
Scramble miRCURY LNA probe	DIG-GTGTAACACGTCTATACGCCCA-DIG	Exiqon	99004-15
miR-9 LNA probe	FITC-TCATACAGCTAGATAGCAAAAGA	Sigma	Custom
U6 snRNA probe	amplified PCR product was cloned into pSPT18 vector and DIG labeled RNA probe was synthesized by DIG RNA Labeling Kit	fw: CTAGGGTACCCTCGCTTCGGCAGCACA; rev:CTAGCTGCAGAACGCTTCACGAATTTGCGT
